# Supplementary material for: METTL3 regulates breast cancer-associated alternative splicing switches
Source: Oncogene. 2023 Feb 1;42(12):911–25. doi: 10.1038/s41388-023-02602-z (PMC10020087; doi:10.1038/s41388-023-02602-z)
Supplement: Supplementary file 2 — Supplementary Table 1 [file 41388_2023_2602_MOESM2_ESM.xlsx]

## Sheet: WT cell lines
Gene name	AS_type	AS_ID	AS_Coord	mcf7_1	mcf7_2	mcf10_1	mcf10_2	mdamb231_1	mdamc231_2
TSPAN6	A5	ENSG00000000003	X:100635746-100636608:100635746-100636793:-	0.82277	0.901285	0.946221	0.837177	0.9805	0.95117
TSPAN6	AF	ENSG00000000003	X:100635746-100636191:100636689:100635746-100636793:100637104:-	0.135356	0.38857	1	0.494212	0.945653	0.800169
TSPAN6	SE	ENSG00000000003	X:100630866-100632485:100632568-100633405:-	1	1	1	1	1	1
DPM1	SE	ENSG00000000419	20:50941209-50942031:50942126-50945737:-	1	1	1	1	1	1
SCYL3	AF	ENSG00000000457	1:169888890-169893788:169893952:169888890-169894007:169894267:-	0.396834	0.522055	0.80071	0.582331	0.938694	0.688935
SCYL3	AF	ENSG00000000457	1:169888890-169893788:169893959:169888890-169894007:169894267:-	0.661625	0.764786	0.84319	0.444127	0.950356	0.783496
C1orf112	AF	ENSG00000000460	1:169794730:169794905-169798857:169795409:169795983-169798857:+	1	0.142487			1	1
C1orf112	SE	ENSG00000000460	1:169798958-169800883:169800971-169802621:+	0.837648	0.846983	0.843159	0.848013	0.818134	0.739533
FGR	AF	ENSG00000000938	1:27625151-27626046:27626135:27625151-27626460:27626569:-		1	1	0
FGR	AF	ENSG00000000938	1:27625151-27626046:27626135:27625151-27635065:27635134:-		1	1
FGR	AF	ENSG00000000938	1:27625151-27626046:27626135:27625151-27635065:27635277:-		1	1
FGR	AF	ENSG00000000938	1:27625151-27626460:27626569:27625151-27635065:27635134:-				1
FGR	AF	ENSG00000000938	1:27625151-27626460:27626569:27625151-27635065:27635277:-				1
CFH	SE	ENSG00000000971	1:196676065-196677476:196677667-196679623:+		1	1	1	1	1
NFYA	SE	ENSG00000001167	6:41079164-41080811:41080897-41084046:+	0.741629	0.678992	0.8457	0.891812	0.929851	0.828594
STPG1	A5	ENSG00000001460	1:24401456-24413674:24401456-24414911:-	1	1	1	1	1	1
STPG1	A5	ENSG00000001460	1:24401456-24413674:24401456-24416003:-	0.202378	0.169746	1	1	0.190561	0.058905
STPG1	AF	ENSG00000001460	1:24401456-24410703:24410779:24401456-24413674:24413725:-		0	1	0.999897	0.325585	0
STPG1	AF	ENSG00000001460	1:24401456-24410703:24410779:24401456-24413674:24416934:-	0	0	0.911876	0.911486	0.467182	0
STPG1	AF	ENSG00000001460	1:24401456-24410703:24410779:24401456-24414911:24415097:-			1	1	1
STPG1	AF	ENSG00000001460	1:24401456-24410703:24410779:24401456-24416003:24416153:-	0	0	1	1	0.171103	0
STPG1	AF	ENSG00000001460	1:24401456-24413674:24413725:24401456-24414911:24415097:-		1		1	1	1
STPG1	AF	ENSG00000001460	1:24401456-24413674:24413725:24401456-24416003:24416153:-	0	0.477597		1	0.299516	0.342874
STPG1	AF	ENSG00000001460	1:24401456-24413674:24413772:24401456-24414911:24415097:-	1	1	1	1	1	1
STPG1	AF	ENSG00000001460	1:24401456-24413674:24413772:24401456-24416003:24416153:-	0.925107	0.827001	1	1	0.782804	0.794167
STPG1	SE	ENSG00000001460	1:24384003-24391561:24391679-24401319:-	1	0.847783	1	0.999976	0.904036	0.884844
NIPAL3	AL	ENSG00000001461	1:24464120-24466004:24466310:24464120-24468986:24472976:+	0.86404	1	1		0.975067	1
LAS1L	SE	ENSG00000001497	X:65525050-65528260:65528369-65529212:-	1	0.996691	0.991283	1	0.997484	1
LAS1L	SE	ENSG00000001497	X:65532630-65533610:65533735-65534480:-	0.863769	0.716527	1	1	1	0.944165
SEMA3F	AF	ENSG00000001617	3:50155059:50155564-50159575:50159019:50159288-50159575:+	0.962391	1	1	1	1	1
SEMA3F	AF	ENSG00000001617	3:50155129:50155564-50159575:50159019:50159288-50159575:+	0.982423	1	1	1	1	1
SEMA3F	AF	ENSG00000001617	3:50155411:50155843-50159575:50159019:50159288-50159575:+	0.518303					1
ANKIB1	AF	ENSG00000001629	7:92246234:92246519-92294889:92294462:92294516-92294889:+	1	1	1	1	1	1
ANKIB1	SE	ENSG00000001629	7:92391344-92392241:92392292-92396365:+	1	1	0.98213	1	0.98217	0.988686
CYP51A1	AF	ENSG00000001630	7:92131872-92134173:92134530:92131872-92134666:92134803:-	0.820436	0.747018	0.865084	0.870997	0.769567	0.842747
CYP51A1	AF	ENSG00000001630	7:92131872-92134173:92134530:92131872-92142463:92142952:-	1	1	0.978332	1	1	1
CYP51A1	AF	ENSG00000001630	7:92131872-92134666:92134803:92131872-92142463:92142952:-	1	1	0.875648	1	1	1
CYP51A1	RI	ENSG00000001630	7:92117044:92117092-92117177:92117212:-	1	1	1	1	1	1
KRIT1	A3	ENSG00000001631	7:92245171-92245465:92245134-92245465:-	0	1	3.60723e-06		1
KRIT1	A3	ENSG00000001631	7:92245171-92245906:92245134-92245906:-	1		1			1
KRIT1	A5	ENSG00000001631	7:92242137-92245427:92242137-92245465:-	0.96558	0.838002	0.922342	0.717946	0.848421	0.890462
KRIT1	A5	ENSG00000001631	7:92245134-92245465:92245134-92245906:-	1		1
KRIT1	A5	ENSG00000001631	7:92245171-92245427:92245171-92245465:-	1	0.483395	1	1	0.599099	1
KRIT1	A5	ENSG00000001631	7:92245171-92245465:92245171-92245822:-		0.801137	1	0	1
KRIT1	A5	ENSG00000001631	7:92245171-92245465:92245171-92245844:-		1	1		0.846478
KRIT1	A5	ENSG00000001631	7:92245171-92245790:92245171-92245906:-	0.689526	1	0.85823	1	1	0.900227
KRIT1	A5	ENSG00000001631	7:92245171-92245822:92245171-92245844:-		1		1	0
KRIT1	A5	ENSG00000001631	7:92245595-92245790:92245595-92245844:-	1	1	1		1	1
KRIT1	A5	ENSG00000001631	7:92245595-92245790:92245595-92245906:-	0.950003	0.818967	1		1	0.930735
KRIT1	AF	ENSG00000001631	7:92245171-92245427:92245795:92245171-92245822:92245912:-	1	0.704976	1	1	1	1
KRIT1	AF	ENSG00000001631	7:92245171-92245427:92245795:92245171-92245844:92245914:-	1	1	1	1	0.89177	1
KRIT1	AF	ENSG00000001631	7:92245171-92245427:92245795:92245171-92245906:92245943:-	0.228019	1	0.853303	1	1	1
KRIT1	AF	ENSG00000001631	7:92245171-92245427:92245795:92245171-92245906:92246166:-	0.698438	1	1	1	1	0.901184
RAD52	AF	ENSG00000002016	12:931321-932975:933058:931321-949602:949642:-					1
RAD52	AF	ENSG00000002016	12:931321-932975:933076:931321-949602:949642:-		1	1
RAD52	RI	ENSG00000002016	12:916344:916532-916639:916820:-	1	1	0.761349	1	0.676605	0.14593
RAD52	SE	ENSG00000002016	12:931321-932975:933076-949602:-	1	1	1	1	1	1
MYH16	SE	ENSG00000002079	7:99251186-99252813:99252876-99253727:+	1	0.306193			1	1
BAD	AF	ENSG00000002330	11:64270337-64271613:64271868:64270337-64284182:64284369:-				1		0
BAD	SE	ENSG00000002330	11:64270337-64271613:64271803-64284182:-	1	1	1	1	1	0.99887
LAP3	AF	ENSG00000002549	4:17583431:17583642-17584972:17584801:17584892-17584972:+					1
LAP3	AF	ENSG00000002549	4:17583602:17583642-17584972:17584801:17584892-17584972:+						1
LAP3	SE	ENSG00000002549	4:17581814-17582288:17582393-17583483:+	1	1	0.996431	1	1	0.996631
CD99	A3	ENSG00000002586	X:2726373-2738200:2726373-2738203:+	0.893631	0.892138	0.873959	0.908873	0.861457	0.86018
CD99	AF	ENSG00000002586	X:2691179:2691427-2714422:2691500:2691695-2714422:+	0.989005	0.983316	0.994133	0.982452	0.969446	0.992966
CD99	AF	ENSG00000002586	X:2691187:2691427-2714422:2691500:2691695-2714422:+	0.926111	0.877532	0.969472	0.921907	0.902393	0.975774
CD99	AF	ENSG00000002586	X:2691313:2691427-2714422:2691500:2691695-2714422:+	0.917046	0.880862	0.961906	0.855373	0.843186	0.959696
CD99	SE	ENSG00000002586	X:2714454-2717605:2717652-2719661:+	0.975258	0.971473	0.975884	0.961673	0.965521	0.975002
HS3ST1	A5	ENSG00000002587	4:11400113-11428699:11400113-11429425:-	1	1	1	1	0.457503	0.479266
HECW1	AL	ENSG00000002746	7:43249479-43258535:43258740:43249479-43311763:43311993:+	0		0.746391	1	0.173344	0.222496
HECW1	SE	ENSG00000002746	7:43112937-43243875:43243932-43311763:+	1	1	1	1	1	1
HECW1	SE	ENSG00000002746	7:43114391-43243875:43243932-43311763:+	0	0	1	1	1	1
MAD1L1	A3	ENSG00000002822	7:2230764-2232872:2230724-2232872:-	1	0.960791	0.966593	1	0.983773	0.989686
MAD1L1	AF	ENSG00000002822	7:1816228-1816987:1817085:1816228-1829460:1829664:-		0			0.977067	0.991713
MAD1L1	AF	ENSG00000002822	7:1816228-1816987:1817085:1816228-1872645:1872756:-	0	0			0.926746	1
MAD1L1	AF	ENSG00000002822	7:1816228-1817459:1817499:1816228-1829460:1829664:-	1	0.768713			0.919856	0.986525
MAD1L1	AF	ENSG00000002822	7:1816228-1817459:1817499:1816228-1872645:1872756:-	0.0769339	0.608671			0.773145	1
MAD1L1	AF	ENSG00000002822	7:2069338-2079698:2080013:2069338-2088794:2089251:-	1
MAD1L1	AF	ENSG00000002822	7:2069338-2079698:2080013:2069338-2107427:2107708:-	1
MAD1L1	AF	ENSG00000002822	7:2069338-2079698:2080013:2069338-2109466:2109601:-	1				0
MAD1L1	AF	ENSG00000002822	7:2222754-2225410:2225598:2222754-2232872:2232945:-	1		1	0	0.0915878	0.0261158
MAD1L1	AF	ENSG00000002822	7:2230143-2230549:2230661:2230143-2232872:2232945:-	1	0.801371	1		0.745298	0.453252
MAD1L1	SE	ENSG00000002822	7:2222754-2225410:2225550-2229984:-	0.837241	0.82482	0.969437	1	0.933054	0.97775
MAD1L1	SE	ENSG00000002822	7:2230143-2230549:2230724-2232872:-		0.413701	1		0.392299	0.262564
MAD1L1	SE	ENSG00000002822	7:2230143-2230549:2230764-2232872:-	1	0.945327	1	1	0.975085	0.971563
LASP1	AF	ENSG00000002834	17:38869859:38870258-38878086:38873890:38874113-38878086:+	1	0.998381	1	1	0.999299	1
LASP1	AF	ENSG00000002834	17:38870061:38870258-38878086:38873890:38874113-38878086:+		0	1		0.73476	1
LASP1	SE	ENSG00000002834	17:38878180-38890420:38890504-38898412:+	0.976654	0.98342	0.987445	0.993029	0.974751	0.980959
SNX11	A5	ENSG00000002919	17:48107838-48112031:48107596-48112031:+	0.704106	0.76252	1	1	0.831858	1
SNX11	AF	ENSG00000002919	17:48103357:48103389-48112031:48107549:48107596-48112031:+	0	0.712759	1	1	0.68276	1
SNX11	AF	ENSG00000002919	17:48103357:48103389-48112031:48107560:48107838-48112031:+	0	1	0.746168	1	0.783103	0.918353
SNX11	AF	ENSG00000002919	17:48103357:48103389-48112031:48107603:48107838-48112031:+	0	0.679601	0.71664	1	0.691256	0.629524
SNX11	AF	ENSG00000002919	17:48103357:48103389-48112031:48107788:48107838-48112031:+		1	0.399291	0.320149	0.626117	0.50497
SNX11	AF	ENSG00000002919	17:48107549:48107596-48112031:48107788:48107838-48112031:+	1	1	0	0	0.437604	0
SNX11	AF	ENSG00000002919	17:48107549:48107838-48113301:48112566:48112660-48113301:+		1	0.689754		0.72672
SNX11	AF	ENSG00000002919	17:48107558:48107838-48110708:48107894:48107979-48110708:+	0.9657	0.901279	1	1	1	0.9138
SNX11	SE	ENSG00000002919	17:48112660-48113301:48113401-48118704:+	1	1	1	1	1	1
TMEM176A	A5	ENSG00000002933	7:150800968-150801536:150800828-150801536:+		1			1
M6PR	A3	ENSG00000003056	12:8941940-8942416:8940869-8942416:-	0.976435	0.984334	0.987448	1	0.98211	0.98432
M6PR	A3	ENSG00000003056	12:8941940-8942416:8940903-8942416:-	1	1	1	1	1	1
M6PR	A3	ENSG00000003056	12:8946405-8949488:8946387-8949488:-	0.992012	0.957139	0.945739	0.929302	0.817523	0.824744
M6PR	AF	ENSG00000003056	12:8943535-8943801:8943886:8943535-8946303:8946368:-	1	1	1	1	1	1
M6PR	AL	ENSG00000003056	12:8940363:8940869-8942416:8941649:8941940-8942416:-	1	1	1		1	1
M6PR	AL	ENSG00000003056	12:8940364:8941940-8943801:8943296:8943535-8943801:-	1	1	0.591244	1	0.863067	1
KLHL13	AF	ENSG00000003096	X:117983545-117985240:117985320:117983545-118028424:118028495:-						1
CYP26B1	AF	ENSG00000003137	2:72135419-72143004:72143084:72135419-72143989:72144415:-	1	1	0.386097	0.662198	0.368174	0.325711
CYP26B1	AF	ENSG00000003137	2:72135419-72143004:72143084:72135419-72147631:72147862:-	3.73314e-08	1	0.819162	0.905823	0.749923	0.762504
CYP26B1	AF	ENSG00000003137	2:72135419-72143989:72144415:72135419-72147631:72147862:-	0		0.878086	0.830694	0.837298	0.869223
CYP26B1	SE	ENSG00000003137	2:72135419-72143989:72144213-72147631:-	0.647021	1	0.623865	0.851926	0.398553	0.782599
ICA1	A3	ENSG00000003147	7:8236005-8262000:8235940-8262000:-	0.644772	0.598675		1	1	1
ICA1	A3	ENSG00000003147	7:8236005-8262440:8235940-8262440:-	1	0.90301	1	1	1	1
ICA1	A5	ENSG00000003147	7:8236005-8236806:8236005-8236810:-	1	1	1		1	1
ICA1	AF	ENSG00000003147	7:8236005-8236806:8236894:8236005-8262000:8262069:-	0.945787	0.890502	1	0	0.996869	0.80568
ICA1	AF	ENSG00000003147	7:8236005-8236806:8236894:8236005-8262094:8262153:-	0.943329	0.965099	1	0	0.831383	0.856038
ICA1	AF	ENSG00000003147	7:8236005-8236806:8236894:8236005-8262094:8262170:-	1	1	0.821091	0	1	0.895547
ICA1	AF	ENSG00000003147	7:8236005-8236806:8236894:8236005-8262094:8262206:-	0.892044	0.845028	0.633057		0.882204	0.809023
ICA1	AF	ENSG00000003147	7:8236005-8236806:8236894:8236005-8262440:8262527:-	1	1	1		1	1
ICA1	AF	ENSG00000003147	7:8236005-8236806:8236894:8236005-8262440:8262612:-	0.802487	0.743269	0.829349	0	0.923846	0.949282
ICA1	AF	ENSG00000003147	7:8236005-8262000:8262069:8236005-8262094:8262170:-	1	1	0	0.130192	1	0.674042
ICA1	AF	ENSG00000003147	7:8236005-8262000:8262069:8236005-8262440:8262527:-	1	1		1	1	1
ICA1	AF	ENSG00000003147	7:8236005-8262094:8262153:8236005-8262440:8262527:-	1	1		1	1	1
ICA1	AF	ENSG00000003147	7:8236005-8262094:8262170:8236005-8262440:8262527:-			1	1		1
ICA1	AF	ENSG00000003147	7:8236005-8262094:8262206:8236005-8262440:8262527:-	1	1	1		1	1
ICA1	AF	ENSG00000003147	7:8236005-8262094:8262281:8236005-8262440:8262527:-	1	1		1	1	1
ICA1	AF	ENSG00000003147	7:8236005-8262094:8262281:8236005-8262440:8262612:-	0.56581	0.457816	0	0.374276	0.904238	0.933134
ICA1	MX	ENSG00000003147	7:8221398-8223488:8223559-8228601:8221398-8227638:8227851-8228601:-	0	0	1	0.868498	0	0.409524
DBNDD1	AF	ENSG00000003249	16:90009430-90019311:90019473:90009430-90019728:90020128:-	0.921516	0.939157	0.684247	1	0.721374	0.827737
ALS2	AL	ENSG00000003393	2:201759457:201761818-201767229:201765383:201765603-201767229:-	1	1	1	1	0.940498	1
ALS2	AL	ENSG00000003393	2:201761576:201761818-201767229:201765383:201765603-201767229:-		1			0
ALS2	AL	ENSG00000003393	2:201761675:201761818-201767229:201765383:201765603-201767229:-	1		1		0.501027	1
ALS2	SE	ENSG00000003393	2:201727278-201727705:201727775-201728512:-	1	1	1	1	0.881117	1
CASP10	AL	ENSG00000003400	2:201203766-201205882:201206250:201203766-201208075:201208160:+						1
CASP10	AL	ENSG00000003400	2:201209562-201217588:201220080:201209562-201228933:201229128:+	0.999998		1		1	1
CASP10	AL	ENSG00000003400	2:201209562-201217588:201220080:201209562-201228933:201229406:+	1		1		1	0.905081
CASP10	AL	ENSG00000003400	2:201209562-201217588:201221660:201209562-201228933:201229128:+	0				1
CASP10	AL	ENSG00000003400	2:201209562-201217588:201221665:201209562-201228933:201229128:+	0.999994	1	1	1	1	1
CASP10	AL	ENSG00000003400	2:201209562-201217588:201221665:201209562-201228933:201229406:+	1	1	1	1	1	0.92175
CASP10	SE	ENSG00000003400	2:201186124-201187706:201187799-201192984:+	1	1	1	1	1	1
CASP10	SE	ENSG00000003400	2:201203766-201205882:201205973-201208075:+	1	1	1	1	0.71815	1
CASP10	SE	ENSG00000003400	2:201203766-201208075:201208183-201209070:+					1
CFLAR	AF	ENSG00000003402	2:201116104:201116481-201129729:201116837:201116967-201129729:+	0.356694	0.752596	0.911755	1	0.4733	1
CFLAR	AF	ENSG00000003402	2:201116104:201116481-201129729:201117039:201117142-201129729:+	0.736929	1	0.803539	0.542993	0.45956	0.61668
CFLAR	AF	ENSG00000003402	2:201116104:201116481-201129729:201118664:201118901-201129729:+	1	1	1	1	1	0.194217
CFLAR	AF	ENSG00000003402	2:201116104:201116481-201129729:201122477:201122747-201129729:+	1	1	1	1	0.873078	0.713433
CFLAR	AF	ENSG00000003402	2:201116104:201116481-201129729:201129329:201129520-201129729:+	0.813517	1	0.964411	1	0.554268	0.13353
CFLAR	AF	ENSG00000003402	2:201116154:201116481-201133029:201129503:201130146-201133029:+	1	1	0.753238		0.0585723	0.0330155
CFLAR	AF	ENSG00000003402	2:201116154:201116481-201133029:201129643:201130146-201133029:+	1	1	0.363536		1	0.10872
CFLAR	AF	ENSG00000003402	2:201116154:201116481-201133029:201129866:201130146-201133029:+	1	1	0.128644	0	1	0.189395
CFLAR	AF	ENSG00000003402	2:201116154:201116481-201133029:201129977:201130146-201133029:+	1	1	0.598439		1	1
CFLAR	AF	ENSG00000003402	2:201116167:201116481-201129729:201116837:201116967-201129729:+	0.793041	0.958984	0.911477	1	0.841932	1
CFLAR	AF	ENSG00000003402	2:201116167:201116481-201129729:201117039:201117142-201129729:+	0.950882	1	0.802994	0.573256	0.834445	0.9495
CFLAR	AF	ENSG00000003402	2:201116167:201116481-201129729:201118491:201118901-201129729:+	0.882353	0.86733	0.427991	0.464526	0.719916	0.83982
CFLAR	AF	ENSG00000003402	2:201116167:201116481-201129729:201118664:201118901-201129729:+	1	1	1	1	1	0.73801
CFLAR	AF	ENSG00000003402	2:201116167:201116481-201129729:201122477:201122747-201129729:+	1	1	1	1	0.976061	0.966773
CFLAR	AF	ENSG00000003402	2:201116167:201116481-201129729:201129329:201129520-201129729:+	0.967895	1	0.964292	1	0.880535	0.642995
CFLAR	AF	ENSG00000003402	2:201116239:201116481-201129729:201118664:201118901-201129729:+		1	1		1	0.0343776
CFLAR	AF	ENSG00000003402	2:201116239:201116481-201129729:201122477:201122747-201129729:+		1	1		0.516901	0.26886
CFLAR	AF	ENSG00000003402	2:201116407:201116481-201129729:201116837:201116967-201129729:+	0.399634	0.828386	0.850278	1	0.511422	1
CFLAR	AF	ENSG00000003402	2:201116407:201116481-201129729:201117039:201117142-201129729:+	0.770798	1	0.69213	0.312463	0.497621	0.694642
CFLAR	AF	ENSG00000003402	2:201116407:201116481-201129729:201118664:201118901-201129729:+	1	1	1	1	1	0.254187
CFLAR	AF	ENSG00000003402	2:201116407:201116481-201129729:201122477:201122747-201129729:+	1	1	1	1	0.889048	0.778776
CFLAR	AF	ENSG00000003402	2:201116407:201116481-201129729:201129329:201129520-201129729:+	0.839671	1	0.937086	1	0.591586	0.178922
CFLAR	AF	ENSG00000003402	2:201116837:201116967-201129729:201117039:201117142-201129729:+	0.834769	1	0.283597	0	0.4862	0
CFLAR	AF	ENSG00000003402	2:201116837:201116967-201129729:201118664:201118901-201129729:+	1	1	1		1	0
CFLAR	AF	ENSG00000003402	2:201116837:201116967-201129729:201122477:201122747-201129729:+	1	1	1		0.884459	0
CFLAR	AF	ENSG00000003402	2:201116837:201116967-201129729:201129329:201129520-201129729:+	0.887232	1	0.723967		0.580501	0
CFLAR	AF	ENSG00000003402	2:201117039:201117142-201129729:201118664:201118901-201129729:+	1		1	1	1	0.130299
CFLAR	AF	ENSG00000003402	2:201117039:201117142-201129729:201122477:201122747-201129729:+	1		1	1	0.889983	0.607457
CFLAR	AF	ENSG00000003402	2:201117039:201117142-201129729:201129329:201129520-201129729:+	0.608964		0.86886	1	0.593884	0.0874177
CFLAR	AF	ENSG00000003402	2:201118491:201118901-201129729:201122477:201122747-201129729:+	1	1	1	1	0.940698	0.847318
CFLAR	AF	ENSG00000003402	2:201118491:201118901-201129729:201129329:201129520-201129729:+	0.800788	1	0.97304	1	0.741438	0.255689
CFLAR	AF	ENSG00000003402	2:201129503:201130146-201133029:201132779:201132850-201133029:+	0	0	0.0432328	0	0.867524	0.873197
CFLAR	AL	ENSG00000003402	2:201136107-201136198:201136281:201136107-201140357:201140661:+			0.722925			1
CFLAR	AL	ENSG00000003402	2:201136107-201136198:201139877:201136107-201140357:201140661:+	1	1	0.898524	1	1	1
CFLAR	AL	ENSG00000003402	2:201149835-201154137:201154576:201149835-201160432:201160455:+		1	1		1	0.0343776
CFLAR	AL	ENSG00000003402	2:201149835-201154137:201154576:201149835-201160432:201160943:+		1	1		1	1
CFLAR	AL	ENSG00000003402	2:201160942-201162996:201163157:201160942-201163835:201164279:+					1
CFLAR	AL	ENSG00000003402	2:201160942-201162996:201163559:201160942-201163835:201163973:+			1	1		0.87378
CFLAR	AL	ENSG00000003402	2:201160942-201162996:201163559:201160942-201163835:201164162:+	0	0	0.871356	1	0	0.810605
CFLAR	AL	ENSG00000003402	2:201160942-201162996:201163559:201160942-201163835:201164279:+			1	1		1
CFLAR	SE	ENSG00000003402	2:201116481-201129729:201130146-201133029:+	0.981742	0.973415	0.966471	1	0.983921	0.987327
TFPI	AF	ENSG00000003436	2:187503770-187513616:187513641:187503770-187554200:187554438:-	0.999957		3.76169e-06	1.17825e-07	0.103498	1.25619e-05
TFPI	AF	ENSG00000003436	2:187503770-187513616:187519860:187503770-187554200:187554438:-	0.999993	1	0.0113572	0.0152874	0.0585103	0.0125961
TFPI	MX	ENSG00000003436	2:187503770-187513616:187513646-187554200:187503770-187520542:187520613-187554200:-	0.169444	0.240138	0.93854	1	1	0.915038
TFPI	SE	ENSG00000003436	2:187503770-187513616:187513646-187520542:-	0.097015	0.550946	0.73806	1	1	0.773098
TFPI	SE	ENSG00000003436	2:187520613-187544504:187544637-187554200:-	0.097015	0.550946	0.73806	1	1	0.773098
NDUFAF7	A3	ENSG00000003509	2:37242693-37243863:37242693-37243911:+	0.985981	0.984909	0.960096	1	0.910886	0.956969
NDUFAF7	A3	ENSG00000003509	2:37247629-37248135:37247629-37248258:+	0.784197	0.877787	0.938717	0.956433	0.923794	0.952377
NDUFAF7	A5	ENSG00000003509	2:37231879-37232106:37231835-37232106:+	1	0.315449	1	1
NDUFAF7	A5	ENSG00000003509	2:37237867-37241578:37237835-37241578:+	0.848224	0.739719	0.895809	1	0.828412	0.900819
NDUFAF7	A5	ENSG00000003509	2:37241791-37242635:37241637-37242635:+	0.80226	0.644654	0.885645	1	0.840508	0.888307
NDUFAF7	AF	ENSG00000003509	2:37231631:37231760-37232106:37231767:37231835-37232106:+	1	0.895705	1		1	1
NDUFAF7	AF	ENSG00000003509	2:37231631:37231760-37232106:37231767:37231879-37232106:+	0.856333	0.949076	0.840872	0	1	1
NDUFAF7	AF	ENSG00000003509	2:37231631:37231760-37232106:37231820:37231879-37232106:+	1	1	1		1	1
NDUFAF7	AF	ENSG00000003509	2:37231631:37231760-37232106:37231842:37231989-37232106:+	1	1	1		1	1
NDUFAF7	AF	ENSG00000003509	2:37231663:37231760-37232106:37231767:37231835-37232106:+	1	0.297975	1		1	1
NDUFAF7	AF	ENSG00000003509	2:37231663:37231760-37232106:37231767:37231879-37232106:+	0.309779	0.479463	0.673913	0	1	1
NDUFAF7	AF	ENSG00000003509	2:37231663:37231760-37232106:37231820:37231879-37232106:+	1	1	1		1	1
NDUFAF7	AF	ENSG00000003509	2:37231663:37231760-37232106:37231842:37231989-37232106:+	1	1	1		1	1
NDUFAF7	AF	ENSG00000003509	2:37231666:37231760-37232106:37231767:37231835-37232106:+	1	0.939688	1	1	1	1
NDUFAF7	AF	ENSG00000003509	2:37231666:37231760-37232106:37231767:37231879-37232106:+	0.96029	0.971273	0.976148	0.939568	1	1
NDUFAF7	AF	ENSG00000003509	2:37231666:37231760-37232106:37231820:37231879-37232106:+	1	1	1	1	1	1
NDUFAF7	AF	ENSG00000003509	2:37231666:37231760-37232106:37231842:37231989-37232106:+	1	1	1	1	1	1
NDUFAF7	AF	ENSG00000003509	2:37231679:37231760-37232106:37231767:37231835-37232106:+	1	0.874087	1	1	1	1
NDUFAF7	AF	ENSG00000003509	2:37231679:37231760-37232106:37231767:37231879-37232106:+	0.884792	0.937752	0.590306	0.431154	1	1
NDUFAF7	AF	ENSG00000003509	2:37231679:37231760-37232106:37231820:37231879-37232106:+	1	1	1	1	1	1
NDUFAF7	AF	ENSG00000003509	2:37231679:37231760-37232106:37231842:37231989-37232106:+	1	1	1	1	1	1
NDUFAF7	AF	ENSG00000003509	2:37231767:37231835-37232106:37231842:37231989-37232106:+		1
NDUFAF7	MX	ENSG00000003509	2:37231760-37232106:37232266-37237757:37231760-37236096:37236176-37237757:+	1	1	1	0.472522	0.344392	1
NDUFAF7	SE	ENSG00000003509	2:37231760-37232106:37232266-37236096:+	1	1	1	0.948388	0.911151	1
NDUFAF7	SE	ENSG00000003509	2:37232266-37236096:37236176-37237757:+	0.804443	0.78961	0.97159	0.956202	0.951272	0.929294
RBM5	A3	ENSG00000003756	3:50100051-50100532:50100051-50103083:+	0.0973775	1	0.781824	1	0.793808	0.534689
RBM5	A5	ENSG00000003756	3:50093875-50099982:50093783-50099982:+	1	0.981994	1	1	1	1
RBM5	AF	ENSG00000003756	3:50088908:50089029-50090382:50089881:50090094-50090382:+	1	1	1	1	1	1
RBM5	AF	ENSG00000003756	3:50088919:50089029-50090382:50089881:50090094-50090382:+	1	1	1	1	1	1
RBM5	AF	ENSG00000003756	3:50088954:50089057-50090382:50089881:50090094-50090382:+						1
RBM5	AF	ENSG00000003756	3:50088963:50089029-50090382:50089881:50090094-50090382:+	1	1	1	1	1	1
RBM5	AF	ENSG00000003756	3:50088975:50089029-50090382:50089881:50090094-50090382:+			1		1
RBM5	SE	ENSG00000003756	3:50100051-50100532:50100605-50103083:+	0.947791	1	0.976844	1	0.98771	0.95564
RBM5	SE	ENSG00000003756	3:50103166-50104248:50104308-50105077:+	1	1	0.979426	1	1	1
RBM5	SE	ENSG00000003756	3:50109688-50110379:50110463-50110679:+	1	0.970857	0.972527	0.97734	0.981079	0.993359
MTMR7	SE	ENSG00000003987	8:17305957-17309277:17309326-17311511:-	1	1	1	1	0.765971	1
MTMR7	SE	ENSG00000003987	8:17349081-17361117:17361274-17371037:-	1	1	1	1	1	1
SLC7A2	MX	ENSG00000003989	8:17551986-17554560:17554699-17558295:17551986-17554946:17555082-17558295:+	0.977331	1	0.980077	0.860119	1	1
SLC7A2	SE	ENSG00000003989	8:17497237-17502257:17502302-17543318:+	0.977674	0.943278	0.958159	0.942206	0.968734	1
ARF5	A3	ENSG00000004059	7:127590137-127590963:127590137-127590969:+	0.981982	0.987792	0.988653	0.989178	0.972347	0.98164
SARM1	A3	ENSG00000004139	17:28388276-28388350:28388276-28388360:+	1	1	1	0.905666	0.870206	1
SARM1	RI	ENSG00000004139	17:28388174:28388276-28388360:28388539:+			1	0	1
POLDIP2	A3	ENSG00000004142	17:28354585-28355795:28354531-28355795:-	0.899979	0.937726	0.896891	0.948474	0.898632	0.89262
PLXND1	A3	ENSG00000004399	3:129556428-129556617:129555543-129556617:-	0.930302	0.956938	0.967003	1	1	1
PLXND1	A3	ENSG00000004399	3:129586081-129586172:129586048-129586172:-	0.972691	0.918002	1	1	1	1
PLXND1	SE	ENSG00000004399	3:129584233-129584385:129584562-129585952:-	1	1	1	1	1	1
AK2	SE	ENSG00000004455	1:33021703-33024442:33024567-33036736:-	0.900764	0.876985	0.881357	0.899948	0.902817	0.889922
CD38	A5	ENSG00000004468	4:15825016-15834217:15824998-15834217:+	1	1	1		1	1
CD38	SE	ENSG00000004468	4:15816640-15824881:15825016-15834217:+	1	1	1		1	0.701104
FKBP4	AF	ENSG00000004478	12:2794953:2795244-2797138:2795657:2796368-2797138:+	0.99669	0.992247	0.981841	1	0.979959	0.974391
FKBP4	AF	ENSG00000004478	12:2794953:2795244-2797138:2796681:2796964-2797138:+	0.982016	0.971341	0.981264	0.950369	0.982056	0.945391
RBM6	AF	ENSG00000004534	3:49940007:49940225-49962576:49940461:49940747-49962576:+	1	1	1	1	1	1
RBM6	AF	ENSG00000004534	3:49940007:49940225-49962576:49940539:49940747-49962576:+	1	1	1	1	1	1
RBM6	AF	ENSG00000004534	3:49940007:49940225-49962576:49940685:49941081-49962576:+	1	1	1	1	1	1
RBM6	AF	ENSG00000004534	3:49940033:49940225-49962576:49940461:49940747-49962576:+	1	1	1	1	1	1
RBM6	AF	ENSG00000004534	3:49940033:49940225-49962576:49940539:49940747-49962576:+	1	1	1	1	1	1
RBM6	AF	ENSG00000004534	3:49940033:49940225-49962576:49940685:49941081-49962576:+	1	1	1	1	1	1
RBM6	AF	ENSG00000004534	3:49940041:49940225-49962576:49940461:49940747-49962576:+		1			1	1
RBM6	AF	ENSG00000004534	3:49940041:49940225-49962576:49940539:49940747-49962576:+		1			1	1
RBM6	AF	ENSG00000004534	3:49940041:49940225-49962576:49940685:49941081-49962576:+		1			1	1
RBM6	AF	ENSG00000004534	3:49940063:49940225-49962576:49940461:49940747-49962576:+					1	1
RBM6	AF	ENSG00000004534	3:49940063:49940225-49962576:49940539:49940747-49962576:+					1	1
RBM6	AF	ENSG00000004534	3:49940063:49940225-49962576:49940685:49941081-49962576:+					1	1
RBM6	AF	ENSG00000004534	3:49940074:49940225-49962576:49940461:49940747-49962576:+	1	1	1		1	1
RBM6	AF	ENSG00000004534	3:49940074:49940225-49962576:49940539:49940747-49962576:+	1	1	1		1	1
RBM6	AF	ENSG00000004534	3:49940074:49940225-49962576:49940685:49941081-49962576:+	1	1	1		1	1
RBM6	AF	ENSG00000004534	3:49940097:49940225-49962576:49940461:49940747-49962576:+		1	1
RBM6	AF	ENSG00000004534	3:49940097:49940225-49962576:49940539:49940747-49962576:+		1	1
RBM6	AF	ENSG00000004534	3:49940097:49940225-49962576:49940685:49941081-49962576:+		1	1
RBM6	AF	ENSG00000004534	3:49940102:49940225-49962576:49940461:49940747-49962576:+	1	1	1	1	1	1
RBM6	AF	ENSG00000004534	3:49940102:49940225-49962576:49940539:49940747-49962576:+	1	1	1	1	1	1
RBM6	AF	ENSG00000004534	3:49940102:49940225-49962576:49940685:49941081-49962576:+	1	1	1	1	1	1
RBM6	AF	ENSG00000004534	3:49940140:49940225-49962576:49940461:49940747-49962576:+	1	1	1	1	1	1
RBM6	AF	ENSG00000004534	3:49940140:49940225-49962576:49940539:49940747-49962576:+	1	1	1	1	1	1
RBM6	AF	ENSG00000004534	3:49940140:49940225-49962576:49940685:49941081-49962576:+	1	1	1	1	1	1
RBM6	AF	ENSG00000004534	3:49940151:49940225-49962576:49940461:49940747-49962576:+	1	1	1	1	1	1
RBM6	AF	ENSG00000004534	3:49940151:49940225-49962576:49940539:49940747-49962576:+	1	1	1	1	1	1
RBM6	AF	ENSG00000004534	3:49940151:49940225-49962576:49940685:49941081-49962576:+	1	1	1	1	1	1
RBM6	AF	ENSG00000004534	3:49940186:49940225-49962576:49940461:49940747-49962576:+			1		1
RBM6	AF	ENSG00000004534	3:49940186:49940225-49962576:49940539:49940747-49962576:+			1		1
RBM6	AF	ENSG00000004534	3:49940186:49940225-49962576:49940685:49941081-49962576:+			1		1
RBM6	SE	ENSG00000004534	3:49962685-50048245:50048319-50054335:+	1	1	1	1	0.96666	0.93604
CAMKK1	AF	ENSG00000004660	17:3885730-3890693:3890743:3885730-3894227:3894891:-	0.932343	0	0.951926	0.987344	7.27541e-07	0.941611
CAMKK1	AF	ENSG00000004660	17:3885730-3892939:3893044:3885730-3894227:3894891:-	0.963339	0.696182	0.984624	0.527369	0.983218	0.98323
RECQL	A5	ENSG00000004700	12:21499615-21501170:21499615-21501413:-	1	0.955739	0.961126	0.858491	0.894606	0.901163
RECQL	A5	ENSG00000004700	12:21499615-21501170:21499615-21501463:-	1	1	0.944361	0.945018	0.931617	0.908764
RECQL	A5	ENSG00000004700	12:21499615-21501413:21499615-21501463:-		1	0.407056	0.739117	0.616123	0.52209
RECQL	A5	ENSG00000004700	12:21501215-21501413:21501215-21501481:-	1	0.758243	0.16841	1	0.908336	0.916926
RECQL	A5	ENSG00000004700	12:21501215-21501463:21501215-21501481:-	1	0.606481	0.64132	1	0.851434	0.808954
RECQL	A5	ENSG00000004700	12:21501372-21501463:21501372-21501481:-	1	0.700684	1		0.72638	1
RECQL	RI	ENSG00000004700	12:21501170:21501372-21501481:21501593:-	1	0.970597	1	1	0.959531	1
RECQL	SE	ENSG00000004700	12:21499615-21501170:21501215-21501413:-	1	0.726654	0.364768	0.546165	0.652554	0.743052
RECQL	SE	ENSG00000004700	12:21499615-21501170:21501215-21501463:-	1	1	0.776806	0.702487	0.635483	0.547912
RECQL	SE	ENSG00000004700	12:21499615-21501170:21501372-21501463:-	1	1	0.41079	0	0.60402	0.599373
VPS50	A3	ENSG00000004766	7:93252775-93253860:93252775-93253863:+	1	1	1	1	0.957301	0.982905
VPS50	AF	ENSG00000004766	7:93323250:93323732-93334117:93333899:93333925-93334117:+			0			1
ARHGAP33	A3	ENSG00000004777	19:35787559-35787644:35787559-35788705:+	1	0.822009	1	1	1	1
ARHGAP33	AF	ENSG00000004777	19:35775515:35775664-35777824:35777585:35777742-35777824:+	1	1	0.925356	0.384849	0.671708	0.846298
ARHGAP33	MX	ENSG00000004777	19:35778360-35778464:35778601-35779032:35778360-35778655:35778699-35779032:+	0.995872	0.789596	1	1	1	0.857376
ARHGAP33	SE	ENSG00000004777	19:35785106-35785189:35785334-35785409:+	1	0.922787	1	1	0.933339	1
NDUFAB1	SE	ENSG00000004779	16:23585423-23587197:23587319-23596123:-	0.996898	0.996588	0.991668	1	0.995562	0.997322
ZMYND10	A3	ENSG00000004838	3:50343444-50343563:50343206-50343563:-			1
ZMYND10	A5	ENSG00000004838	3:50345232-50345488:50345232-50345535:-	1	1	1	1	1	1
ZMYND10	SE	ENSG00000004838	3:50341931-50342015:50342140-50342397:-	1	1	0.253666	0.120209	1	0.561823
ZMYND10	SE	ENSG00000004838	3:50343206-50343307:50343444-50343563:-	1	1	1	1	1	1
ABCB5	AL	ENSG00000004846	7:20658676-20659066:20660394:20658676-20666759:20667323:+			1
SLC25A13	AF	ENSG00000004864	7:96296951-96309538:96309684:96296951-96321942:96322147:-	0	0	0		1
SLC25A13	SE	ENSG00000004864	7:96208977-96234802:96234917-96277196:-	0.953405	1	0.973197	0.897373	0.971574	0.905577
ST7	A5	ENSG00000004866	7:117209937-117219084:117209922-117219084:+	0.988577	0.981495	0.980512	0.920125	0.986466	1
ST7	AF	ENSG00000004866	7:116953238:116953691-117099762:116954391:116954679-117099762:+	1	0.905798	0.681964	0.698503	0.53055	0.53299
ST7	AF	ENSG00000004866	7:116953238:116953691-117099762:117014888:117015014-117099762:+	1	1	1	1	1	1
ST7	AF	ENSG00000004866	7:116953238:116953691-117099762:117020184:117020629-117099762:+	1	0.951248	0.870425	0.875226	0.741091	0.833823
ST7	AF	ENSG00000004866	7:116953238:116953691-117099762:117020218:117020629-117099762:+	1	1	1	1	1	1
ST7	AF	ENSG00000004866	7:116953238:116953691-117099762:117020227:117020629-117099762:+	1	0.991906	1	0.92857	1	0.979813
ST7	AF	ENSG00000004866	7:116953238:116953691-117099762:117020277:117020629-117099762:+	1	1	1	1	1	1
ST7	AF	ENSG00000004866	7:116953238:116953691-117099762:117076524:117076651-117099762:+	1	1	1	1	1	1
ST7	AF	ENSG00000004866	7:116953327:116953691-117099762:116954391:116954679-117099762:+	1	0.890278	0.921055	0.860179	0.711277	0.56863
ST7	AF	ENSG00000004866	7:116953327:116953691-117099762:117014888:117015014-117099762:+	1	1	1	1	1	1
ST7	AF	ENSG00000004866	7:116953327:116953691-117099762:117020184:117020629-117099762:+	1	0.942743	0.973369	0.949048	0.861868	0.852844
ST7	AF	ENSG00000004866	7:116953327:116953691-117099762:117020218:117020629-117099762:+	1	1	1	1	1	1
ST7	AF	ENSG00000004866	7:116953327:116953691-117099762:117020227:117020629-117099762:+	1	0.990422	1	0.971847	1	0.982475
ST7	AF	ENSG00000004866	7:116953327:116953691-117099762:117020277:117020629-117099762:+	1	1	1	1	1	1
ST7	AF	ENSG00000004866	7:116953327:116953691-117099762:117076524:117076651-117099762:+	1	1	1	1	1	1
ST7	AF	ENSG00000004866	7:116953342:116953691-117099762:116954391:116954679-117099762:+	1	0.969042	0.925187	0	0.727352	0.492239
ST7	AF	ENSG00000004866	7:116953342:116953691-117099762:117014888:117015014-117099762:+	1	1	1		1	1
ST7	AF	ENSG00000004866	7:116953342:116953691-117099762:117020184:117020629-117099762:+	1	0.984501	0.974838	0	0.871078	0.809963
ST7	AF	ENSG00000004866	7:116953342:116953691-117099762:117020218:117020629-117099762:+	1	1	1		1	1
ST7	AF	ENSG00000004866	7:116953342:116953691-117099762:117020227:117020629-117099762:+	1	0.9975	1	0	1	0.976319
ST7	AF	ENSG00000004866	7:116953342:116953691-117099762:117020277:117020629-117099762:+	1	1	1		1	1
ST7	AF	ENSG00000004866	7:116953342:116953691-117099762:117076524:117076651-117099762:+	1	1	1		1	1
ST7	AF	ENSG00000004866	7:116953347:116953691-117119561:117099762:117099844-117119561:+	0.719062	0.6283	1	0.438221	0.708458	0.937841
ST7	AF	ENSG00000004866	7:116953379:116953691-117099762:116954391:116954679-117099762:+	1	0.483674	0.944113	0.794975	0.871931	0.854057
ST7	AF	ENSG00000004866	7:116953379:116953691-117099762:117014888:117015014-117099762:+	1	1	1	1	1	1
ST7	AF	ENSG00000004866	7:116953379:116953691-117099762:117020184:117020629-117099762:+	1	0.655281	0.981455	0.921505	0.945186	0.962587
ST7	AF	ENSG00000004866	7:116953379:116953691-117099762:117020218:117020629-117099762:+	1	1	1	1	1	1
ST7	AF	ENSG00000004866	7:116953379:116953691-117099762:117020227:117020629-117099762:+	1	0.92271	1	0.956057	1	0.995998
ST7	AF	ENSG00000004866	7:116953379:116953691-117099762:117020277:117020629-117099762:+	1	1	1	1	1	1
ST7	AF	ENSG00000004866	7:116953379:116953691-117099762:117076524:117076651-117099762:+	1	1	1	1	1	1
ST7	AF	ENSG00000004866	7:116953503:116953691-117098613:117014936:117015014-117098613:+	1	1	0	1	1	0
ST7	AF	ENSG00000004866	7:116953503:116953691-117098613:117020218:117020629-117098613:+	1	0.788877		1	1
ST7	AF	ENSG00000004866	7:116953521:116953691-117099762:116954391:116954679-117099762:+	1	0.762135	0	0	0.368443	0.184132
ST7	AF	ENSG00000004866	7:116953521:116953691-117099762:117014888:117015014-117099762:+	0.999999	1			1	1
ST7	AF	ENSG00000004866	7:116953521:116953691-117099762:117020184:117020629-117099762:+	1	0.866699	0	0	0.596378	0.498054
ST7	AF	ENSG00000004866	7:116953521:116953691-117099762:117020218:117020629-117099762:+	1	1			1	1
ST7	AF	ENSG00000004866	7:116953521:116953691-117099762:117020227:117020629-117099762:+	1	0.976096		0	1	0.905643
ST7	AF	ENSG00000004866	7:116953521:116953691-117099762:117020277:117020629-117099762:+	1	1			1	1
ST7	AF	ENSG00000004866	7:116953521:116953691-117099762:117076524:117076651-117099762:+	1	1			1	1
ST7	AF	ENSG00000004866	7:116954391:116954679-117099762:117014888:117015014-117099762:+	0	1	1	1	1	1
ST7	AF	ENSG00000004866	7:116954391:116954679-117099762:117020218:117020629-117099762:+		1	1	1	1	1
ST7	AF	ENSG00000004866	7:116954391:116954679-117099762:117020227:117020629-117099762:+		0.927243	1	0.84874	1	0.977026
ST7	AF	ENSG00000004866	7:116954391:116954679-117099762:117020277:117020629-117099762:+		1	1	1	1	1
ST7	AF	ENSG00000004866	7:116954391:116954679-117099762:117076524:117076651-117099762:+		1	1	1	1	1
ST7	AF	ENSG00000004866	7:117014888:117015014-117099762:117020218:117020629-117099762:+	1				1
ST7	AF	ENSG00000004866	7:117014888:117015014-117099762:117020277:117020629-117099762:+	1				1
ST7	AF	ENSG00000004866	7:117014888:117015014-117099762:117076524:117076651-117099762:+	1				1
ST7	AF	ENSG00000004866	7:117014936:117015014-117098613:117020218:117020629-117098613:+		0	1			1
ST7	AF	ENSG00000004866	7:117020184:117020629-117099762:117076524:117076651-117099762:+		1	1	1	1	1
ST7	AF	ENSG00000004866	7:117020227:117020629-117099762:117076524:117076651-117099762:+		1		1		1
ST7	AL	ENSG00000004866	7:117190936-117198320:117198397:117190936-117209787:117209937:+	1	1			1	1
ST7	SE	ENSG00000004866	7:116953691-117099762:117099844-117119561:+	0.95042	0.959151	0.953019	0.950869	0.945094	0.869028
ST7	SE	ENSG00000004866	7:117015014-117098613:117098815-117099762:+	0		1		0	1
ST7	SE	ENSG00000004866	7:117099844-117119561:117119720-117129793:+	1	1	1	1	1	1
ST7	SE	ENSG00000004866	7:117182745-117184125:117184199-117189321:+						1
ST7	SE	ENSG00000004866	7:117209937-117219084:117219176-117221923:+	0.879378	0.811635	0.949276	0.798186	0.912416	0.877029
ST7	SE	ENSG00000004866	7:117209937-117219084:117219176-117229762:+	0.51177	0.294842		1	0.358771	0.29615
ST7	SE	ENSG00000004866	7:117209937-117221923:117222062-117229762:+	0.859035	0.750064	1	1	0.659541	0.834899
ST7	SE	ENSG00000004866	7:117219176-117221923:117222062-117229762:+	0.973092	0.96065	1	0.825826	0.966701	0.98627
CDC27	A3	ENSG00000004897	17:47122600-47123886:47122536-47123886:-	0.862417	0.879668	0.955012	0.912911	0.939408	0.880131
CDC27	A3	ENSG00000004897	17:47122619-47123886:47122536-47123886:-	0.82734	0.856825	0.819849	0.824925	0.84999	0.827262
CDC27	A3	ENSG00000004897	17:47157124-47157230:47156983-47157230:-	0.976139	0.979256	0.971556	0.919162	0.994173	0.943087
CDC27	A5	ENSG00000004897	17:47181637-47189146:47181637-47189261:-	1	1	1	1	0.995582	1
CDC27	AF	ENSG00000004897	17:47181637-47188746:47188936:47181637-47189146:47189251:-		0.397567	1		0.633827	0.227786
CDC27	AF	ENSG00000004897	17:47181637-47188746:47188936:47181637-47189146:47189252:-	0	1	1		1	1
CDC27	AF	ENSG00000004897	17:47181637-47188746:47188936:47181637-47189146:47189264:-		1	1		1	1
CDC27	AF	ENSG00000004897	17:47181637-47188746:47188936:47181637-47189261:47189422:-		1	1		0.844698	1
CDC27	AF	ENSG00000004897	17:47181637-47189146:47189176:47181637-47189261:47189422:-	1	1	1	1	0.91364	1
CDC27	AF	ENSG00000004897	17:47181637-47189146:47189224:47181637-47189261:47189422:-	1	1	1	1	0.986038	1
CDC27	AF	ENSG00000004897	17:47181637-47189146:47189251:47181637-47189261:47189422:-		1			0.758585	1
CDC27	AF	ENSG00000004897	17:47181637-47189146:47189252:47181637-47189261:47189422:-	1				0
CDC27	AL	ENSG00000004897	17:47141844:47142025-47143883:47142428:47142436-47143883:-			1	1		0
CDC27	SE	ENSG00000004897	17:47142025-47142229:47142436-47143883:-	1	1	0.994058	0.986469	1	1
CDC27	SE	ENSG00000004897	17:47157384-47158206:47158303-47169917:-	1	1	1	1	1	1
CDC27	SE	ENSG00000004897	17:47170042-47171917:47172064-47181562:-	1	0.940192	0.97178	0.919162	0.984295	0.924975
HCCS	A5	ENSG00000004961	X:11111518-11112019:11111460-11112019:+	0.925412	0.894697	0.964815	0.965368	0.950406	0.983791
DVL2	A3	ENSG00000004975	17:7227783-7227977:7227711-7227977:-	0.98741	1	0.926339	0.899371	0.827487	0.95067
DVL2	A3	ENSG00000004975	17:7230155-7230285:7230137-7230285:-	1	1	1	0.858603	0.989381	0.965356
DVL2	A5	ENSG00000004975	17:7229943-7230046:7229943-7230058:-	0.939395	0.889955	0.84001	0.810965	0.817956	0.840888
DVL2	AF	ENSG00000004975	17:7230797-7233936:7234061:7230797-7234069:7234318:-	1			0	0	0
PRSS22	A5	ENSG00000005001	16:2855851-2856082:2855851-2856134:-	0.911791	0.908453	1		0.545199	0.387686
PRSS22	A5	ENSG00000005001	16:2856848-2857637:2856848-2857828:-	0.854543	0.911947	1		1	0.387686
PRSS22	AF	ENSG00000005001	16:2856848-2857637:2857926:2856848-2858023:2858154:-	0.768401	0.865771	1		0.809835	1
PRSS22	AF	ENSG00000005001	16:2856848-2857637:2857926:2856848-2858023:2858168:-	0.84993	0.787503	1		0.545199	1
PRSS22	AF	ENSG00000005001	16:2856848-2857637:2857926:2856848-2858023:2858170:-	0.27897	0.275041	1		1	1
PRSS22	AF	ENSG00000005001	16:2856848-2857828:2857903:2856848-2858023:2858170:-	0.0617885	0.0353373				1
UPF1	AF	ENSG00000005007	19:18831938:18832440-18845980:18833130:18833283-18845980:+	1	1	1	1	0.992322	1
UPF1	AF	ENSG00000005007	19:18832001:18832440-18845980:18833130:18833283-18845980:+	1	1	1	1	0.943465	1
SKAP2	AF	ENSG00000005020	7:26854890-26857451:26857678:26854890-26857920:26858159:-		1	1		1	1
SKAP2	AF	ENSG00000005020	7:26854890-26857451:26857678:26854890-26864363:26864585:-		1	1		1	1
SKAP2	AF	ENSG00000005020	7:26854890-26857451:26857678:26854890-26864363:26864587:-		1	1		1	1
SKAP2	AF	ENSG00000005020	7:26854890-26857451:26857678:26854890-26864842:26865113:-		1	1		0.655729	1
SKAP2	AF	ENSG00000005020	7:26854890-26864363:26864743:26854890-26864842:26865113:-	1	1	1	1	0.988773	1
SLC25A5	AF	ENSG00000005022	X:119468400:119468626-119469661:119469277:119469383-119469661:+	0.999673	0.999493	0.999227	1	0.999304	0.999707
POLR2J	A5	ENSG00000005075	7:102476270-102478808:102476270-102478811:-	0.995494	0.996582	0.987885	0.993489	0.984625	0.991712
DHX33	SE	ENSG00000005100	17:5453980-5455160:5455271-5455997:-	1	1	1	0.967803	1	0.960882
DHX33	SE	ENSG00000005100	17:5462546-5463529:5463689-5468571:-	0.979718	0.937255	0.985008	0.949127	0.943645	0.975662
LIG3	A3	ENSG00000005156	17:34980622-34983002:34980622-34983232:+	0.785946	0.877288	0.828784	1	1	0.872812
LIG3	A5	ENSG00000005156	17:34980622-34983002:34980597-34983002:+	1	1	1	0.677502	0.9358	1
LIG3	SE	ENSG00000005156	17:34980622-34983002:34983552-34985988:+	1	1	0.938881	1	0.966899	0.940565
LIG3	SE	ENSG00000005156	17:34980622-34983232:34983552-34985988:+	1	1	0.760394		0	0.697524
ACSM3	A5	ENSG00000005187	16:20783591-20784984:20783331-20784984:+		1			1
ACSM3	AF	ENSG00000005187	16:20610243:20610310-20749910:20674608:20674822-20749910:+	1
ACSM3	AF	ENSG00000005187	16:20763702:20764125-20769984:20764683:20764736-20769984:+	0.896106	1	1	1	0.364913	1
REXO5	A3	ENSG00000005189	16:20813302-20814927:20813302-20814985:+	0.843025	0.795764	0.759618	1	0.638928	0.722929
REXO5	A5	ENSG00000005189	16:20806721-20806952:20806490-20806952:+	1	1
REXO5	A5	ENSG00000005189	16:20806817-20806952:20806735-20806952:+				1
REXO5	A5	ENSG00000005189	16:20807091-20813190:20806721-20813190:+	1	1		1		1
REXO5	AF	ENSG00000005189	16:20806445:20806721-20806952:20806757:20806817-20806952:+	1	1
REXO5	AF	ENSG00000005189	16:20806496:20806705-20806952:20806757:20806817-20806952:+	1	1			1	1
REXO5	AF	ENSG00000005189	16:20806499:20806705-20806952:20806757:20806817-20806952:+	1	1	1	1	1	1
REXO5	AF	ENSG00000005189	16:20806521:20806705-20806952:20806757:20806817-20806952:+	1	1	1	1
REXO5	AF	ENSG00000005189	16:20806617:20806705-20813190:20807157:20807363-20813190:+			1
REXO5	AF	ENSG00000005189	16:20806624:20806705-20821762:20821037:20821070-20821762:+	1				1
REXO5	AF	ENSG00000005189	16:20806663:20806721-20806952:20806757:20806817-20806952:+			1		1
REXO5	AF	ENSG00000005189	16:20806708:20807091-20813190:20807157:20807363-20813190:+	1	1		1		1
REXO5	MX	ENSG00000005189	16:20806705-20806952:20807091-20813190:20806705-20808788:20808880-20813190:+	1	1	1	1	1	1
REXO5	SE	ENSG00000005189	16:20806705-20806952:20807091-20813190:+	1	1	0.759618	1	1	1
REXO5	SE	ENSG00000005189	16:20806721-20806952:20807091-20813190:+	1	1	1		1
REXO5	SE	ENSG00000005189	16:20821902-20824439:20824527-20825833:+	0.796407	0.790886	0.805328	1	0.593738	0.666424
REXO5	SE	ENSG00000005189	16:20833123-20839755:20839859-20840331:+	1	1	1	1	1	1
REXO5	SE	ENSG00000005189	16:20840468-20843934:20844026-20844629:+	0.692756	0.673015	0.780163	0.706345	1	1
CIAPIN1	A3	ENSG00000005194	16:57439334-57440772:57439295-57440772:-	0.885117	0.930925	0.948928	0.867037	0.810165	0.885262
CIAPIN1	A3	ENSG00000005194	16:57440983-57447342:57440959-57447342:-	1	1	1	1	1	1
CIAPIN1	A3	ENSG00000005194	16:57441010-57447342:57440959-57447342:-						1
CIAPIN1	A5	ENSG00000005194	16:57434212-57439182:57434212-57439186:-		1	1	1	1	1
CIAPIN1	AL	ENSG00000005194	16:57429062:57429280-57432487:57431196:57431470-57432487:-	1		0.626229	1	1	1
CIAPIN1	AL	ENSG00000005194	16:57429062:57429280-57432487:57431317:57431470-57432487:-	1		1	1	1	1
CIAPIN1	AL	ENSG00000005194	16:57433648:57434212-57439182:57436656:57436732-57439182:-		1	1	1	1	0.159473
CIAPIN1	SE	ENSG00000005194	16:57429280-57430258:57430339-57432487:-	0.857772	1	0.838065	0.859369	0.893465	0.941374
CIAPIN1	SE	ENSG00000005194	16:57430339-57431151:57431266-57432487:-	0.916863	0.89293	0.849811	0.869399	0.939695	0.8708
CIAPIN1	SE	ENSG00000005194	16:57431266-57432487:57432560-57434044:-	1	1	1	1	1	1
CIAPIN1	SE	ENSG00000005194	16:57434212-57436656:57436732-57439182:-	1	0.995545	0.992352	0.972588	0.987596	0.997243
SPPL2B	A3	ENSG00000005206	19:2337625-2338752:2337625-2338814:+	0.974135	0.977405	0.980695	0.954458	0.986276	0.985638
SPPL2B	A3	ENSG00000005206	19:2339208-2339824:2339208-2339827:+	0.81121	0.709182	0.850657	0.758764	0.639214	0.69769
SPPL2B	A3	ENSG00000005206	19:2340172-2340898:2340172-2340932:+	0.989255	0.97225	0.946418	1	0.958737	0.900153
SPPL2B	AF	ENSG00000005206	19:2334629:2334721-2337443:2337111:2337194-2337443:+	1	1	1	1	1	0.853579
FAM214B	AF	ENSG00000005238	9:35108737-35111269:35111423:35108737-35115805:35115862:-			1		1	1
FAM214B	AF	ENSG00000005238	9:35108737-35111269:35111423:35108737-35116262:35116341:-	0		1	0	1	1
FAM214B	AF	ENSG00000005238	9:35108737-35111269:35111588:35108737-35115671:35115862:-	1	1	0.437511	0	0.332638	0.0511122
FAM214B	AF	ENSG00000005238	9:35108737-35111269:35111588:35108737-35115805:35115862:-	1	1	1		1	1
FAM214B	AF	ENSG00000005238	9:35108737-35111269:35111588:35108737-35116262:35116341:-	1	1	1	0	1	1
FAM214B	AF	ENSG00000005238	9:35108737-35112330:35112392:35108737-35115671:35115862:-	1		2.64634e-05	0.00025378	0	0.444593
FAM214B	AF	ENSG00000005238	9:35108737-35112330:35112392:35108737-35115805:35115862:-	1		1	1		1
FAM214B	AF	ENSG00000005238	9:35108737-35112330:35112392:35108737-35116262:35116341:-	1		0.99996	0.999373		1
FAM214B	AF	ENSG00000005238	9:35108737-35115671:35115850:35108737-35116262:35116341:-	1	1	1	1	1	1
FAM214B	AF	ENSG00000005238	9:35108737-35115671:35115862:35108737-35116262:35116341:-	0		1	1	1	1
FAM214B	AF	ENSG00000005238	9:35108737-35115805:35115896:35108737-35116262:35116341:-	1	1	1	1	1	1
FAM214B	RI	ENSG00000005238	9:35107381:35107568-35108128:35108349:-	0.804739	0.743467	0.775878	0.81998	0.782912	0.818726
COPZ2	AF	ENSG00000005243	17:48036925-48037667:48037782:48036925-48038002:48038030:-	1	1	1	1	1	1
COPZ2	MX	ENSG00000005243	17:48029176-48032156:48032233-48033211:48029176-48032686:48032741-48033211:-						1
COPZ2	SE	ENSG00000005243	17:48026475-48028472:48028510-48029125:-	1	1	1	1	1	1
COPZ2	SE	ENSG00000005243	17:48029176-48032156:48032233-48032686:-	1	1	1	1	1	1
COPZ2	SE	ENSG00000005243	17:48032233-48032686:48032741-48033211:-	1	1	1	1	1	0.985125
COPZ2	SE	ENSG00000005243	17:48032741-48033211:48033302-48033863:-	1	1	1	1	1	1
PRKAR2B	AF	ENSG00000005249	7:107044649:107045214-107070281:107069625:107069986-107070281:+	1	1	1	1	1	1
MSL3	A3	ENSG00000005302	X:11763938-11765467:11763938-11765522:+	1	1	1	1	1	1
MSL3	A5	ENSG00000005302	X:11758773-11759793:11758688-11759793:+		1	1			1
MSL3	A5	ENSG00000005302	X:11760498-11760837:11760339-11760837:+			1
MSL3	AF	ENSG00000005302	X:11758159:11758365-11759793:11758582:11758688-11759793:+	1	1	1	1	1	1
MSL3	AF	ENSG00000005302	X:11758159:11758365-11759793:11758582:11758773-11759793:+	1	0.960109	0.974303	1	1	0.95911
MSL3	AF	ENSG00000005302	X:11758159:11758365-11759793:11758586:11758773-11759793:+	1	1	1	1	1	1
MSL3	AF	ENSG00000005302	X:11758159:11758365-11759793:11759628:11759712-11759793:+	1	1	1	1	1	1
MSL3	AF	ENSG00000005302	X:11758237:11758365-11759793:11758582:11758688-11759793:+	1		1	1	1	1
MSL3	AF	ENSG00000005302	X:11758237:11758365-11759793:11758582:11758773-11759793:+	1	0	0.60468	1	1	0.546244
MSL3	AF	ENSG00000005302	X:11758237:11758365-11759793:11758586:11758773-11759793:+	1		1	1	1	1
MSL3	AF	ENSG00000005302	X:11758237:11758365-11759793:11759628:11759712-11759793:+	1		1	1	1	1
MSL3	AF	ENSG00000005302	X:11758582:11758773-11759793:11759628:11759712-11759793:+		1	1			1
MSL3	AF	ENSG00000005302	X:11759552:11759875-11760403:11760222:11760309-11760403:+	0	1	1
MSL3	AF	ENSG00000005302	X:11759641:11759875-11760403:11760222:11760309-11760403:+	0.29705	1				1
MSL3	SE	ENSG00000005302	X:11760937-11761500:11761582-11762130:+	1	1	0.97708	0.900746	1	0.955423
CREBBP	AL	ENSG00000005339	16:3736508:3736815-3740399:3739614:3739724-3740399:-		0			0.801999	1
CREBBP	SE	ENSG00000005339	16:3736815-3738559:3738672-3739578:-	0.994734	0.993039	0.991873	0.981353	0.991371	0.979821
CREBBP	SE	ENSG00000005339	16:3736815-3739578:3739724-3740399:-	1	1	1	1	0.13651	0.281682
CREBBP	SE	ENSG00000005339	16:3774693-3777613:3777657-3778011:-	0.857331	0.871525	0.953965	1	0.852566	1
TSPOAP1	A3	ENSG00000005379	17:58306413-58306800:58306386-58306800:-	1				0.316793	0.907164
TSPOAP1	SE	ENSG00000005379	17:58302447-58304338:58304399-58305061:-	1				1	1
TSPOAP1	SE	ENSG00000005379	17:58307941-58308541:58309380-58309967:-	1				0.335333	1
GCFC2	A5	ENSG00000005436	2:75701287-75702199:75701287-75702313:-	1	0.608712	0.695066	0.96409	0.865356	0.560465
GCFC2	SE	ENSG00000005436	2:75664783-75665929:75666053-75670138:-	1	1	1	0.933889	1	1
GCFC2	SE	ENSG00000005436	2:75673520-75680193:75680314-75687827:-	0.601196	0.894756	0.868957	0.31485	0.856935	0.999893
GCFC2	SE	ENSG00000005436	2:75690719-75691977:75692100-75694241:-	0.942424	0.93677	0.971148	0.802528	0.967947	0.970215
GCFC2	SE	ENSG00000005436	2:75694427-75696200:75696315-75701190:-	0.516395	0.58197	0.91001	1	0.950986	0.970338
GCFC2	SE	ENSG00000005436	2:75701287-75702199:75702423-75706523:-	1	0.734594	1	0.742919	0.97317	1
GCFC2	SE	ENSG00000005436	2:75701287-75702313:75702423-75706523:-		0.640183	1	0.0971777	0.849478	1
WDR54	A3	ENSG00000005448	2:74425491-74425570:74425491-74425640:+	0.954112	0.957649	0.883628	0.941048	0.978584	0.959473
WDR54	AF	ENSG00000005448	2:74421729:74421816-74422870:74422175:74422375-74422870:+	0.747171	0.823399	0.96724	1	0.702448	0.730762
WDR54	SE	ENSG00000005448	2:74423982-74424875:74424975-74425075:+	0.996036	0.996592	0.989795	1	0.990772	0.991509
CROT	AL	ENSG00000005469	7:87393067-87398317:87398474:87393067-87398524:87399481:+	0.698886	0.746011			1
KMT2E	AF	ENSG00000005483	7:105014206:105014535-105040839:105038126:105038199-105040839:+	0		1
KMT2E	AF	ENSG00000005483	7:105014208:105014535-105040839:105038126:105038199-105040839:+	0.937623	1	1	1	1	1
KMT2E	AL	ENSG00000005483	7:105110368-105110477:105110556:105110368-105110771:105110867:+		1	1	1	1	1
KMT2E	RI	ENSG00000005483	7:105090009:105090126-105090128:105090273:+	1	1	1	1	1	1
IBTK	A3	ENSG00000005700	6:82194642-82196298:82194595-82196298:-	0.62829	0.719526	0.900645	0.947393	0.873932	0.813318
IBTK	A3	ENSG00000005700	6:82196446-82200141:82196401-82200141:-	0.983253	0.971549	1	1	0.981801	0.993377
IBTK	SE	ENSG00000005700	6:82212793-82214227:82214829-82216076:-	0.696066	0.785661	0.851388	0.325288	0.871823	0.746863
ZNF195	A3	ENSG00000005801	11:3362073-3370975:3362032-3370975:-	1	1	0	0	1
ZNF195	A3	ENSG00000005801	11:3377900-3379038:3377802-3379038:-	1	0.792914	1		1
ZNF195	A5	ENSG00000005801	11:3361889-3362533:3361889-3362546:-		1			0.331498	0
ZNF195	AF	ENSG00000005801	11:3361889-3362533:3362720:3361889-3370975:3371147:-		1			1
ZNF195	AF	ENSG00000005801	11:3361889-3362546:3362831:3361889-3370975:3371147:-						1
ZNF195	AL	ENSG00000005801	11:3339261:3339822-3370975:3357928:3360565-3370975:-		1				1
ZNF195	AL	ENSG00000005801	11:3339261:3339822-3370975:3360411:3360565-3370975:-		1	0		0	0.155291
ZNF195	AL	ENSG00000005801	11:3339261:3339822-3370975:3360478:3360565-3370975:-		0.237606				1
ZNF195	AL	ENSG00000005801	11:3339261:3339822-3370975:3361783:3361889-3370975:-		0.26729				1
ZNF195	AL	ENSG00000005801	11:3339261:3339822-3370975:3363318:3363391-3370975:-		1				1
ZNF195	AL	ENSG00000005801	11:3339261:3339822-3370975:3366844:3367057-3370975:-		1				1
ZNF195	AL	ENSG00000005801	11:3339261:3339822-3370975:3369241:3369502-3370975:-		1			0	0.188974
ZNF195	AL	ENSG00000005801	11:3357927:3360565-3370975:3361783:3361889-3370975:-	1	0.968592	1	1	1	1
ZNF195	AL	ENSG00000005801	11:3357927:3360565-3370975:3362568:3362602-3370975:-	0.89547	1	1	1	0.735992	0.747096
ZNF195	AL	ENSG00000005801	11:3357927:3360565-3370975:3363318:3363391-3370975:-	1	1	1	1	1	1
ZNF195	AL	ENSG00000005801	11:3357927:3360565-3370975:3366844:3367057-3370975:-	1	1	1	1	1	1
ZNF195	AL	ENSG00000005801	11:3357927:3360565-3370975:3368821:3368855-3370975:-	0.985445	0.845585	1	1	0.893145	0.597598
ZNF195	AL	ENSG00000005801	11:3357927:3360565-3370975:3369241:3369502-3370975:-	1	1	1	1	0.759279	0.787365
ZNF195	AL	ENSG00000005801	11:3358945:3360565-3370975:3361783:3361889-3370975:-	1	0.892596	1		1
ZNF195	AL	ENSG00000005801	11:3358945:3360565-3370975:3362568:3362602-3370975:-	0.558951	1	1		0.236518	0
ZNF195	AL	ENSG00000005801	11:3358945:3360565-3370975:3363318:3363391-3370975:-	1	1	1		1
ZNF195	AL	ENSG00000005801	11:3358945:3360565-3370975:3366844:3367057-3370975:-	1	1	1		1
ZNF195	AL	ENSG00000005801	11:3358945:3360565-3370975:3368821:3368855-3370975:-	0.909221	0.596074	1		0.481553	0
ZNF195	AL	ENSG00000005801	11:3358945:3360565-3370975:3369241:3369502-3370975:-	1	1	1		0.259538	0
ZNF195	AL	ENSG00000005801	11:3359997:3360565-3362546:3362018:3362073-3362546:-	0	0.474803	0			1
ZNF195	AL	ENSG00000005801	11:3360411:3360565-3370975:3361783:3361889-3370975:-		0	1		1	1
ZNF195	AL	ENSG00000005801	11:3360411:3360565-3370975:3362568:3362602-3370975:-	0		1		0.170756	0.502769
ZNF195	AL	ENSG00000005801	11:3360411:3360565-3370975:3363318:3363391-3370975:-			1		1	1
ZNF195	AL	ENSG00000005801	11:3360411:3360565-3370975:3366844:3367057-3370975:-			1		1	1
ZNF195	AL	ENSG00000005801	11:3360411:3360565-3370975:3368821:3368855-3370975:-	0	0	1		0.381725	0.337011
ZNF195	AL	ENSG00000005801	11:3360411:3360565-3370975:3369241:3369502-3370975:-			1		0.18896	0.558975
ZNF195	AL	ENSG00000005801	11:3360478:3360565-3370975:3363318:3363391-3370975:-		1
ZNF195	AL	ENSG00000005801	11:3360478:3360565-3370975:3366844:3367057-3370975:-		1
ZNF195	AL	ENSG00000005801	11:3360478:3360565-3370975:3369241:3369502-3370975:-		1			0	0
ZNF195	AL	ENSG00000005801	11:3361783:3361889-3370975:3363318:3363391-3370975:-		1
ZNF195	AL	ENSG00000005801	11:3361783:3361889-3370975:3366844:3367057-3370975:-		1
ZNF195	AL	ENSG00000005801	11:3361783:3361889-3370975:3369241:3369502-3370975:-		1			0	0
ZNF195	AL	ENSG00000005801	11:3362568:3362602-3370975:3363318:3363391-3370975:-	1				1	1
ZNF195	AL	ENSG00000005801	11:3362568:3362602-3370975:3366844:3367057-3370975:-	1				1	1
ZNF195	AL	ENSG00000005801	11:3362568:3362602-3370975:3369241:3369502-3370975:-	1				0.530834	0.556243
ZNF195	AL	ENSG00000005801	11:3368821:3368855-3370975:3369241:3369502-3370975:-	1	1			0.273975	0.713746
ZNF195	MX	ENSG00000005801	11:3360565-3360720:3360788-3370975:3360565-3362546:3362602-3370975:-	1	0.635432	1		1	0.799917
ZNF195	MX	ENSG00000005801	11:3360565-3361743:3361889-3370975:3360565-3362546:3362602-3370975:-	1	0.916019	1	1	1	0.966751
ZNF195	MX	ENSG00000005801	11:3361889-3361976:3362032-3370975:3361889-3362533:3362602-3370975:-			1	1
ZNF195	MX	ENSG00000005801	11:3361889-3361976:3362032-3370975:3361889-3362546:3362602-3370975:-			1	1	0	0
ZNF195	MX	ENSG00000005801	11:3361889-3361976:3362073-3370975:3361889-3362533:3362602-3370975:-	1	1			1
ZNF195	MX	ENSG00000005801	11:3361889-3361976:3362073-3370975:3361889-3362546:3362602-3370975:-	1	1			0.169193	0
ZNF195	MX	ENSG00000005801	11:3371703-3373577:3373656-3379038:3371703-3377617:3377802-3379038:-	1	0.93441	1	1	1	1
ZNF195	MX	ENSG00000005801	11:3371703-3373577:3373675-3379038:3371703-3377617:3377802-3379038:-		0	1		1	1
ZNF195	MX	ENSG00000005801	11:3373656-3375497:3375662-3379038:3373656-3377617:3377802-3379038:-	1	0			1
ZNF195	SE	ENSG00000005801	11:3360565-3361743:3361889-3362546:-		0			1	0.791386
ZNF195	SE	ENSG00000005801	11:3360788-3361743:3361889-3370975:-	0.859837	0.0215046	0.627236	1	0.545404	0.456498
ZNF195	SE	ENSG00000005801	11:3362602-3369357:3369502-3370975:-	0.255944	0.525197	1		0	0
ZNF195	SE	ENSG00000005801	11:3371703-3373577:3373656-3377617:-	1	0.888323	1		1
FBXL3	A5	ENSG00000005812	13:77018722-77021513:77018722-77021657:-	0.883476	0.951383	0.942791	0.867985	0.915996	0.91463
FBXL3	AF	ENSG00000005812	13:77015580-77018600:77018686:77015580-77026827:77027085:-	1	1	1	1	1	1
ITGAL	A3	ENSG00000005844	16:30496566-30499074:30496566-30499121:+		1
ITGAL	SE	ENSG00000005844	16:30489155-30489254:30489386-30494212:+	1	1
PDK2	A5	ENSG00000005882	17:50095553-50097423:50095380-50097423:+	1	1	1	1	1	1
PDK2	AF	ENSG00000005882	17:50094737:50094898-50096132:50095974:50096039-50096132:+	1	1	1	1	1	1
PDK2	AF	ENSG00000005882	17:50095275:50095553-50097423:50095737:50096286-50097423:+	1	1	1	1	1	1
PDK2	AF	ENSG00000005882	17:50095375:50095553-50097423:50095737:50096286-50097423:+	1		1
PDK2	AF	ENSG00000005882	17:50095387:50095553-50097423:50095695:50095810-50097423:+	0.377567	0.547651	0.979616	0.831772	0.741123	0.948451
PDK2	AF	ENSG00000005882	17:50095387:50095553-50097423:50095737:50096286-50097423:+	1	1	1	1	1	1
PDK2	AF	ENSG00000005882	17:50097513:50097564-50105371:50104324:50104393-50105371:+			1		0
PDK2	SE	ENSG00000005882	17:50094898-50096132:50096286-50097423:+	1	1	1	1	1	1
ITGA3	AF	ENSG00000005884	17:50070873:50070930-50073916:50071740:50072182-50073916:+	1	0	1	0	0.932946	0.877959
ITGA3	AF	ENSG00000005884	17:50070873:50070930-50073916:50072160:50072182-50073916:+	0.766234	0	0.635172	0	0.788928	0.834891
ITGA3	SE	ENSG00000005884	17:50064607-50068056:50068305-50070844:+	0.995452	0.993039	0.986248	0.986718	0.993483	0.992414
ITGA3	SE	ENSG00000005884	17:50087869-50088225:50088366-50089110:+	0.99138	1	0.999288	0.995421	0.992993	0.994598
ZFX	AF	ENSG00000005889	X:24149645:24149794-24207326:24149854:24150130-24207326:+	0.906939	1	1	1	1	1
ZFX	AF	ENSG00000005889	X:24149729:24149794-24152720:24151426:24151481-24152720:+		1		0		0
ZFX	SE	ENSG00000005889	X:24149794-24151691:24151800-24152720:+	1	0.689269	1	1	1	1
ZFX	SE	ENSG00000005889	X:24179770-24207326:24207475-24207712:+	1	1	1	1	0.957991	1
ZFX	SE	ENSG00000005889	X:24207855-24208218:24208370-24208900:+	0.927875	1	1	1	1	1
ITGA2B	AL	ENSG00000005961	17:44372181:44372423-44375833:44373924:44375716-44375833:-	0		1		0.825829	0
ITGA2B	SE	ENSG00000005961	17:44384585-44384948:44385076-44385164:-	0.889772	1	1		0
ASB4	AF	ENSG00000005981	7:95478444:95478600-95495758:95485901:95486158-95495758:+	0	0	0.739576	0.919939	0.719653	0.674563
GDE1	A3	ENSG00000006007	16:19517189-19521704:19517185-19521704:-	0.845785	0.824235	0.799005	0.839357	0.66091	0.688486
REX1BD	A5	ENSG00000006015	19:18589683-18590854:18589077-18590854:+	0.857176	0.776796	0.599318	0.81041	0.659739	0.490992
REX1BD	RI	ENSG00000006015	19:18590854:18590933-18592089:18592336:+	0.713743	0.720906	1	0.679016	0.693728	1
REX1BD	SE	ENSG00000006015	19:18589077-18589413:18589683-18590854:+	0.97778	0.94117	0.810494	0.878156	0.820083	0.761574
REX1BD	SE	ENSG00000006015	19:18589077-18589479:18589683-18590854:+	0.95375	0.898213	0.698303	0.70844	0.695226	0.659812
CRLF1	A5	ENSG00000006016	19:18594434-18596622:18594434-18596664:-	0.711221	0.914517	1		1	1
CRLF1	AF	ENSG00000006016	19:18599846-18606542:18606850:18599846-18607375:18607741:-	0.975832	0.975543	1		1	0.381775
OSBPL7	A3	ENSG00000006025	17:47808990-47809076:47808946-47809076:-	0.869845	1	1	1	1	0.532744
OSBPL7	A3	ENSG00000006025	17:47813834-47814521:47813819-47814521:-	0.989427	0.991954	0.916263	1	0.957615	0.977229
OSBPL7	RI	ENSG00000006025	17:47807373:47807836-47808191:47808399:-	0.29357	1	0.601614	1	1	1
TMEM98	AF	ENSG00000006042	17:32927910:32928237-32931475:32931387:32931402-32931475:+	1	1			1
TMEM98	SE	ENSG00000006042	17:32936447-32939477:32939536-32940786:+	1	1			1	1
YBX2	A3	ENSG00000006047	17:7288643-7288749:7288476-7288749:-	1	0.989042	1	1
YBX2	AF	ENSG00000006047	17:7293538-7293828:7293935:7293538-7294230:7294556:-	1	1	1	0.827929
YBX2	AF	ENSG00000006047	17:7293538-7293828:7293935:7293538-7294568:7294615:-	0.428395	0.536634	1	1
YBX2	AF	ENSG00000006047	17:7293538-7294230:7294556:7293538-7294568:7294615:-	0	0		1
YBX2	AF	ENSG00000006047	17:7293538-7294230:7294564:7293538-7294568:7294615:-	0.989033	0.968708	1	1
ABCC8	A5	ENSG00000006071	11:17412746-17413394:17412746-17413479:-		1
ABCC8	SE	ENSG00000006071	11:17407129-17407354:17407453-17408392:-		1
TMEM132A	A3	ENSG00000006118	11:60924733-60927204:60924733-60927359:+	1	1	1	1	0.998907	1
TMEM132A	A5	ENSG00000006118	11:60924733-60927204:60924543-60927204:+	0.983997	0.995001	0.98275	1	0.994234	1
TMEM132A	AL	ENSG00000006118	11:60924733-60925208:60925707:60924733-60926579:60926631:+	0.130563	0.24808	1	1	0.0371931	0.188505
TMEM132A	RI	ENSG00000006118	11:60935864:60936016-60936747:60937159:+	0.971731	0.991149	1	1	1	0.99477
TMEM132A	SE	ENSG00000006118	11:60931884-60931984:60932127-60933542:+	0.990178	0.987681	0.834842	0.887785	0.950729	0.966777
AP2B1	A3	ENSG00000006125	17:35598335-35600937:35598335-35600986:+	0.902981	1	0		0.863619	0.875762
AP2B1	A3	ENSG00000006125	17:35605840-35608142:35605840-35608256:+	1	1	1	1	1	1
AP2B1	A3	ENSG00000006125	17:35641975-35650530:35641975-35650603:+	1	1	1	1	1	1
AP2B1	AF	ENSG00000006125	17:35587274:35587428-35594008:35587452:35587663-35594008:+	1	0.991211	1	1	0.990139	0.998184
AP2B1	AF	ENSG00000006125	17:35587274:35587428-35594008:35587515:35587663-35594008:+	0.985561	1	0.995069	1	1	1
AP2B1	AF	ENSG00000006125	17:35587274:35587428-35594008:35587531:35587597-35594008:+	0.969573	0.966326	1	1	1	0.999757
AP2B1	AF	ENSG00000006125	17:35587274:35587428-35594008:35587566:35587663-35594008:+	1	1	1	1	0.993808	0.998842
AP2B1	AF	ENSG00000006125	17:35587274:35587428-35594008:35587738:35587893-35594008:+	1	1	1	1	0.988954	1
AP2B1	AF	ENSG00000006125	17:35587314:35587428-35594008:35587452:35587663-35594008:+	1	0	1		0.0899186	0.208766
AP2B1	AF	ENSG00000006125	17:35587314:35587428-35594008:35587515:35587663-35594008:+	0.187085		0.235526		1	1
AP2B1	AF	ENSG00000006125	17:35587314:35587428-35594008:35587531:35587597-35594008:+	0.0970186	0	1		1	0.663922
AP2B1	AF	ENSG00000006125	17:35587314:35587428-35594008:35587566:35587663-35594008:+	1		1		0.136381	0.29275
AP2B1	AF	ENSG00000006125	17:35587314:35587428-35594008:35587738:35587893-35594008:+	1		1		0.0809615	1
AP2B1	AF	ENSG00000006125	17:35587322:35587428-35594008:35587452:35587663-35594008:+	1	0.987843	1	1	0.99117	0.996814
AP2B1	AF	ENSG00000006125	17:35587322:35587428-35594008:35587515:35587663-35594008:+	0.979614	1	0.989588	1	1	1
AP2B1	AF	ENSG00000006125	17:35587322:35587428-35594008:35587531:35587597-35594008:+	0.957327	0.953867	1	1	1	0.999573
AP2B1	AF	ENSG00000006125	17:35587322:35587428-35594008:35587566:35587663-35594008:+	1	1	1	1	0.994457	0.997967
AP2B1	AF	ENSG00000006125	17:35587322:35587428-35594008:35587738:35587893-35594008:+	1	1	1	1	0.990107	1
AP2B1	AF	ENSG00000006125	17:35587367:35587597-35594008:35587738:35587893-35594008:+	1	1	1	1	0.830775	1
AP2B1	AF	ENSG00000006125	17:35587452:35587663-35594008:35587738:35587893-35594008:+		1			0.47135	1
AP2B1	AF	ENSG00000006125	17:35587515:35587663-35594008:35587738:35587893-35594008:+	1		1		0
AP2B1	AF	ENSG00000006125	17:35587531:35587597-35594008:35587738:35587893-35594008:+	1	1			0	1
AP2B1	AL	ENSG00000006125	17:35598335-35600937:35601037:35598335-35605705:35605801:+	1	1				1
AP2B1	AL	ENSG00000006125	17:35657791-35659764:35660120:35657791-35670857:35670898:+	0.843534	0.829632	0.567927	0.8216	0.532276	0.785122
AP2B1	SE	ENSG00000006125	17:35601071-35605705:35605840-35608142:+	1		1		1	0.195047
TAC1	SE	ENSG00000006128	7:97733819-97734248:97734292-97734826:+		1
ZNF263	SE	ENSG00000006194	16:3284205-3285059:3285239-3285681:+	0.784231	0.767736	0.906104	0.892784	0.84789	0.920562
CX3CL1	SE	ENSG00000006210	16:57372638-57379616:57379754-57382030:+					1
CX3CL1	SE	ENSG00000006210	16:57372638-57379634:57379754-57382030:+					1	1
SPATA20	A3	ENSG00000006282	17:50550115-50550208:50550115-50550230:+	0.997232	1	1	1	1	0.989502
SPATA20	A3	ENSG00000006282	17:50550917-50550998:50550917-50551511:+	0.989314	0.959154	1	1	1	1
SPATA20	A5	ENSG00000006282	17:50551190-50551511:50550917-50551511:+	0.934484	0.707383	1	1	1	1
SPATA20	AF	ENSG00000006282	17:50547126:50547285-50548283:50547999:50548161-50548283:+	0.963122	1	0.869111		1	1
SPATA20	AF	ENSG00000006282	17:50547126:50547285-50548283:50548019:50548161-50548283:+	1	1	1		1	1
SPATA20	AF	ENSG00000006282	17:50547126:50547285-50548283:50548060:50548161-50548283:+	1	1	1		1	1
SPATA20	AF	ENSG00000006282	17:50547126:50547285-50548283:50548076:50548161-50548283:+	1	1	1		1	1
SPATA20	AL	ENSG00000006282	17:50547285-50547720:50548172:50547285-50548283:50548703:+	1	1	1		1	1
SPATA20	AL	ENSG00000006282	17:50548453-50548554:50548618:50548453-50548810:50548863:+	0	0	0.999999	1	0.0375093	0
SPATA20	RI	ENSG00000006282	17:50549985:50550115-50550230:50550312:+	0.68273	1	1	1	1	0.873685
SPATA20	SE	ENSG00000006282	17:50547285-50547665:50547767-50548283:+	0.876646	0.901689	0.8308	1	0.886981	0.980439
SPATA20	SE	ENSG00000006282	17:50547285-50547720:50547767-50548283:+	0.905856	0.912677	0.732912	1	0.844862	0.972528
SPATA20	SE	ENSG00000006282	17:50547285-50547720:50547954-50548283:+	0	0	0.689401	1	0.05036	0
SPATA20	SE	ENSG00000006282	17:50548453-50548554:50548618-50548810:+	0.846752	0.957324	1	1	0.922294	0.898788
SPATA20	SE	ENSG00000006282	17:50549186-50549286:50549487-50549985:+	0.994078	0.995584	0.995214	1	0.99306	0.994548
SPATA20	SE	ENSG00000006282	17:50550917-50550998:50551190-50551511:+	0.999471	0.99723	1	1	1	1
SPATA20	SE	ENSG00000006282	17:50550917-50550998:50551222-50551511:+	0.828243	0	1
CACNA1G	A3	ENSG00000006283	17:50606989-50607827:50606989-50607929:+	0.399415	1	1	1		0.468806
CACNA1G	A3	ENSG00000006283	17:50617929-50618048:50617929-50618097:+	0.60127	1	1	1		0.532095
CACNA1G	A5	ENSG00000006283	17:50608040-50615361:50608019-50615361:+	0.00157088		1	1		0.00191508
CACNA1G	A5	ENSG00000006283	17:50617929-50618048:50617908-50618048:+	1	1	1	1		1
CACNA1G	A5	ENSG00000006283	17:50617929-50618097:50617908-50618097:+	0.997146					0.996389
CACNA1G	RI	ENSG00000006283	17:50626017:50626082-50626320:50626766:+	1	1	0			1
CACNA1G	RI	ENSG00000006283	17:50626017:50626082-50626320:50627265:+			1
CACNA1G	SE	ENSG00000006283	17:50608019-50609882:50609935-50615361:+	0.563462	1	1			0.488556
CACNA1G	SE	ENSG00000006283	17:50619008-50619683:50619826-50621660:+			1
CACNA1G	SE	ENSG00000006283	17:50619826-50621660:50621794-50623907:+			1
TNFRSF12A	A5	ENSG00000006327	16:3021319-3021555:3020759-3021555:+	0.905264	0.965599	0.802648	0.920893	0.854932	1
TNFRSF12A	SE	ENSG00000006327	16:3020491-3021215:3021319-3021555:+	0.960932	0.973346	0.936401	0.958658	0.805234	0.901098
DLX6	AF	ENSG00000006377	7:97005548:97006413-97007638:97006493:97007529-97007638:+	1	1	1
MAP3K9	AF	ENSG00000006432	14:70761182-70765442:70765472:70761182-70783223:70783440:-	1		1	1	1	1
RALA	AF	ENSG00000006451	7:39623483:39623825-39686631:39623886:39624427-39686631:+	1	1	0.990311	1	0.993399	0.998357
BAIAP2L1	A3	ENSG00000006453	7:98304376-98306439:98304365-98306439:-	0.989567	0.948266	0.944698	0.95052	1	0.974551
ETV1	AF	ENSG00000006468	7:13977480-13985355:13985489:13977480-13986116:13986441:-			1		0	0
ETV1	AF	ENSG00000006468	7:13977480-13985355:13985489:13977480-13986116:13986514:-			1			0
ETV1	AF	ENSG00000006468	7:13988173-13988680:13988873:13988173-13989008:13989103:-			1	1	1	0.990681
ETV1	AF	ENSG00000006468	7:13989139-13989268:13989666:13989139-13991122:13991249:-			1		0.281746	0.494725
ETV1	AF	ENSG00000006468	7:13989139-13989268:13989666:13989139-13991328:13991425:-			1		0.345332	1
ETV1	AF	ENSG00000006468	7:13989139-13989563:13989639:13989139-13991122:13991249:-			1		0.693596	0.785908
ETV1	AF	ENSG00000006468	7:13989139-13989563:13989639:13989139-13991328:13991425:-			1		0.752721	1
ETV1	AF	ENSG00000006468	7:13989139-13989563:13989676:13989139-13991122:13991249:-			1	1	0.861553	0.911999
ETV1	AF	ENSG00000006468	7:13989139-13989563:13989676:13989139-13991328:13991425:-			1	1	0.893257	1
ETV1	AF	ENSG00000006468	7:13989139-13989563:13989947:13989139-13991122:13991249:-			1		0.392534	0.229875
ETV1	AF	ENSG00000006468	7:13989139-13989563:13989947:13989139-13991328:13991425:-			1		0.464938	1
ETV1	AF	ENSG00000006468	7:13989464-13989563:13989946:13989464-13990553:13990690:-			1	1	1	1
ETV1	AL	ENSG00000006468	7:13939196:13939246-13977427:13958757:13959040-13977427:-					1	0.789206
ETV1	SE	ENSG00000006468	7:13909700-13911239:13911307-13931502:-			0.911499	0.741229	0.803581	0.807955
ETV1	SE	ENSG00000006468	7:13931749-13935708:13935896-13939117:-			1	1	0.994353	0.996629
ETV1	SE	ENSG00000006468	7:13939246-13977427:13977480-13986116:-					1	1
ETV1	SE	ENSG00000006468	7:13939246-13977427:13977480-13986638:-			1	1	0.970552	0.968832
ETV1	SE	ENSG00000006468	7:13989139-13990553:13990702-13991328:-					0.637681	1
AGK	AL	ENSG00000006530	7:141593185-141593305:141594195:141593185-141596562:141597340:+	1	0.874655	0	0	1
ALDH3B1	A3	ENSG00000006534	11:68019255-68021485:68019255-68021754:+	1		1	1	1	1
ALDH3B1	A5	ENSG00000006534	11:68018637-68018773:68015459-68018773:+	1	1	0.0737629	0.15558	0.134974	0.0699124
ALDH3B1	AF	ENSG00000006534	11:68010323:68010392-68015297:68014968:68015075-68015297:+		1	0.324062	0	0.266411	0.42054
ALDH3B1	AF	ENSG00000006534	11:68010327:68010392-68015297:68014968:68015075-68015297:+	1	1	0.643452	0.680843	0.142705	0.12525
ALDH3B1	AF	ENSG00000006534	11:68010343:68010392-68015297:68014968:68015075-68015297:+	1		0.858365	0.895003	0.287706	0.608131
ALDH3B1	AF	ENSG00000006534	11:68010352:68010392-68015297:68014968:68015075-68015297:+	1	1	0.98944	0.98916	0.929717	0.963782
ALDH3B1	AF	ENSG00000006534	11:68010367:68010392-68015297:68014968:68015075-68015297:+			0.957737	0.920498	0.516162	0.655751
ALDH3B1	SE	ENSG00000006534	11:68015459-68018527:68018637-68018773:+	1	1	0.817101	0.896949	0.933582	0.940359
ALDH3B1	SE	ENSG00000006534	11:68019255-68019715:68019796-68021485:+	0.956155	1	0.951949	0.926264	0.975111	0.951628
TTC22	A3	ENSG00000006555	1:54785644-54785983:54784876-54785983:-		1			0.354377	1
PHTF2	AL	ENSG00000006576	7:77929327-77937710:77938013:77929327-77940030:77940459:+	0.862234	0.841889	1		0.679965	0.72951
PHTF2	SE	ENSG00000006576	7:77929327-77937710:77937838-77940030:+	0.979464	0.983183	1	1	0.971917	0.971447
PHTF2	SE	ENSG00000006576	7:77940302-77940528:77940659-77942700:+	0.951735	0.969928	0.934215	1	0.776024	1
PHTF2	SE	ENSG00000006576	7:77942786-77949678:77949833-77951617:+	1	1	0.999956	0.703781	0.962585	0.972691
FARP2	AF	ENSG00000006607	2:241356243:241356388-241373084:241372560:241372706-241373084:+	1	1	1	1	1	1
FARP2	AF	ENSG00000006607	2:241356243:241356388-241373084:241372678:241372706-241373084:+	1	1	1	1	1	1
FARP2	AF	ENSG00000006607	2:241356289:241356388-241373084:241372560:241372706-241373084:+	1	1			1	1
FARP2	AF	ENSG00000006607	2:241356289:241356388-241373084:241372678:241372706-241373084:+	1	1			1	1
FARP2	AF	ENSG00000006607	2:241356299:241356388-241373084:241372560:241372706-241373084:+	1	1	1	1	1	1
FARP2	AF	ENSG00000006607	2:241356299:241356388-241373084:241372678:241372706-241373084:+	1	1	1	1	1	1
FARP2	AF	ENSG00000006607	2:241373082:241373290-241387155:241386743:241386802-241387155:+	1		0
FARP2	AL	ENSG00000006607	2:241373290-241395443:241395984:241373290-241403828:241403923:+	1	1	1	1	1	1
FARP2	AL	ENSG00000006607	2:241404841-241405256:241405402:241404841-241407537:241407608:+	1
FARP2	AL	ENSG00000006607	2:241463980-241465674:241465778:241463980-241468140:241468320:+	1	1			1	1
FARP2	AL	ENSG00000006607	2:241463980-241465674:241466036:241463980-241468140:241468320:+			1	1	1	1
FARP2	MX	ENSG00000006607	2:241373290-241387155:241387312-241403828:241373290-241395443:241395458-241403828:+	1
FARP2	RI	ENSG00000006607	2:241494008:241494141-241494477:241494840:+	1	1	1	1	0.589733	1
FARP2	SE	ENSG00000006607	2:241403932-241404799:241404841-241405256:+	1		0
FARP2	SE	ENSG00000006607	2:241493036-241493293:241493444-241494008:+	1	1	1	0.807499	1	0.52918
USH1C	SE	ENSG00000006611	11:17501980-17517401:17517474-17520870:-	1
GGCT	AL	ENSG00000006625	7:30496621:30497235-30498803:30497473:30497896-30498803:-	0.996536	0.988659	0.984255	0.988475	0.978147	0.992786
GGCT	MX	ENSG00000006625	7:30497235-30498803:30498938-30504569:30497235-30500536:30500681-30504569:-	0.938748	0.957535	0.840488	0.898991	0.584262	0.920177
GGCT	MX	ENSG00000006625	7:30497896-30498803:30498938-30504569:30497896-30500536:30500681-30504569:-	1	0.727358	0.861151	0	0.559223	1
GGCT	SE	ENSG00000006625	7:30497235-30498803:30498938-30500536:-	0.962305	0.974844	0.977052	0.976158	0.964035	0.988069
GGCT	SE	ENSG00000006625	7:30497235-30498803:30498938-30504569:-	0.971314	0.926553	0.775401	0.891781	0.742103	1
GGCT	SE	ENSG00000006625	7:30497235-30500536:30500681-30504569:-	0.688404	0.358754	0.395848	0.480759	0.671866	1
GGCT	SE	ENSG00000006625	7:30497896-30498803:30498938-30500536:-	1	0.767692	0.760916	0.466648	0.880842	1
GGCT	SE	ENSG00000006625	7:30498938-30500536:30500681-30504569:-	0.621843	0.630558	0.865066	0.823493	0.946713	0.86757
DBF4	A3	ENSG00000006634	7:87896510-87897294:87896510-87897297:+	0.990629	0.985469	1	1	0.980436	0.990639
DBF4	SE	ENSG00000006634	7:87896510-87897294:87897339-87900282:+	1	1	1	1	1	1
TBXA2R	A5	ENSG00000006638	19:3595933-3599849:3595933-3600238:-	0.85112	0.431641	1	1	1	1
TBXA2R	AL	ENSG00000006638	19:3594506:3595933-3599849:3597922:3598106-3599849:-	1		1		1	1
IFRD1	A3	ENSG00000006652	7:112450320-112450508:112450320-112450578:+	1
IFRD1	AF	ENSG00000006652	7:112423144:112423432-112450508:112450126:112450320-112450508:+	0.926648	1	1	1	1	1
IFRD1	AF	ENSG00000006652	7:112423144:112423432-112455763:112450458:112450782-112455763:+		1	0.693568		0	1
IFRD1	AF	ENSG00000006652	7:112450428:112450782-112455763:112451020:112451138-112455763:+	0.828346	0.635358	0.957468	1	0.926866	0.69176
IFRD1	AF	ENSG00000006652	7:112450428:112450782-112455763:112452058:112452511-112455763:+	0.938674	0.814175	0.948259	1	0.976292	0.881687
IFRD1	AF	ENSG00000006652	7:112456996:112457038-112458861:112457531:112457766-112458861:+	1	1			1	1
IFRD1	AL	ENSG00000006652	7:112472861-112475430:112475527:112472861-112480836:112481017:+	1	1	1	1	0.989689	0.939226
IFRD1	AL	ENSG00000006652	7:112472861-112475430:112476186:112472861-112480836:112481017:+		1	1	1	0.955479	0.771931
IFRD1	AL	ENSG00000006652	7:112472861-112475430:112476192:112472861-112480836:112481017:+	1	1	1	1	0.922654	0.721602
IFRD1	AL	ENSG00000006652	7:112472861-112475430:112477200:112472861-112480836:112481017:+		1	1		0	0.214723
IFRD1	SE	ENSG00000006652	7:112423432-112450508:112450782-112455763:+	1	0.945098	0.991645	1	1	0.982615
IFRD1	SE	ENSG00000006652	7:112462179-112462270:112462378-112467981:+	0.957443	0.942041	1	1	0.971096	0.980753
COX10	MX	ENSG00000006695	17:14074456-14076735:14077056-14159877:14074456-14102118:14102242-14159877:+	1	0			0.74553	1
COX10	SE	ENSG00000006695	17:14074456-14076735:14077056-14102118:+	1	0.987261	1	1	0.989959	1
COX10	SE	ENSG00000006695	17:14077056-14102118:14102242-14159877:+	0.984398	1	1	1	0.971142	0.989983
GTF2IRD1	AF	ENSG00000006704	7:74453790:74454176-74508075:74505992:74507676-74508075:+	0.914212	0.881027	0.831906	0.705482	0.845885	0.904058
GTF2IRD1	AF	ENSG00000006704	7:74454109:74454176-74508075:74505992:74507676-74508075:+	0.936469	0.913749	0.904126	0.848991	0.920672	0.928184
GTF2IRD1	SE	ENSG00000006704	7:74545809-74547103:74547286-74555174:+	0.700746	0.932503	0.883201	0.656472	0.886679	0.849511
GTF2IRD1	SE	ENSG00000006704	7:74555223-74555393:74555494-74557639:+	0.908235	0.885831	0.787669	0.808202	0.91707	0.963837
GTF2IRD1	SE	ENSG00000006704	7:74555223-74555438:74555494-74557639:+	0.963416	0.934541	0.910743	0.953431	0.969923	0.981471
PAF1	A3	ENSG00000006712	19:39386403-39386482:39386219-39386482:-	0.991507	0.990398	0.991761	0.982615	0.995353	0.984781
PAF1	SE	ENSG00000006712	19:39389546-39389640:39389761-39390069:-	0.991124	0.996934	0.996641	0.979927	0.997742	0.997989
PAF1	SE	ENSG00000006712	19:39390161-39390260:39390289-39390818:-	0.991701	0.990713	0.992136	0.983377	0.995463	0.984811
VPS41	AF	ENSG00000006715	7:38898129-38909154:38909174:38898129-38929472:38929560:-	1	1	1	1	1	1
VPS41	AF	ENSG00000006715	7:38898129-38909154:38909174:38898129-38932278:38932394:-	0.807694	1	1	1	1	1
VPS41	AF	ENSG00000006715	7:38898129-38909154:38909191:38898129-38929472:38929560:-	1	1			1
VPS41	AF	ENSG00000006715	7:38898129-38909154:38909191:38898129-38932278:38932394:-	0.29784	1			1
VPS41	AF	ENSG00000006715	7:38898129-38909154:38909229:38898129-38929472:38929560:-	1	1	1	1	1	1
VPS41	AF	ENSG00000006715	7:38898129-38909154:38909229:38898129-38932278:38932394:-	0.782615	1	1	1	1	1
VPS41	SE	ENSG00000006715	7:38869253-38898091:38898129-38909154:-	0.916848	0.868407	0.7388	1	0.923362	0.824925
ARHGAP44	AF	ENSG00000006740	17:12789539:12789891-12894940:12790491:12790745-12894940:+	1	0.965722			1	0.743882
ARHGAP44	AF	ENSG00000006740	17:12789540:12789891-12894940:12790491:12790745-12894940:+	1	0.852825				0
ARHGAP44	RI	ENSG00000006740	17:12955867:12955879-12955881:12955980:+	1	1			1	1
ARHGAP44	SE	ENSG00000006740	17:12919831-12928929:12929046-12941056:+	0.875178	0.829407			1	1
ARHGAP44	SE	ENSG00000006740	17:12958897-12973302:12973319-12974089:+	0.135045	0.278325			1	1
ELAC2	A3	ENSG00000006744	17:13003574-13004989:13003499-13004989:-	1	1	1	1	1	1
ELAC2	A3	ENSG00000006744	17:13016932-13017071:13016925-13017071:-	1	1	1	1	1	1
ELAC2	A5	ENSG00000006744	17:13002359-13002441:13002359-13002446:-	0.990384	0.986662	0.982524	0.953686	0.991781	0.99255
ELAC2	A5	ENSG00000006744	17:13005979-13010613:13005979-13010618:-	0.94411	0.946033	0.916309	0.973669	0.936155	0.9523
ELAC2	A5	ENSG00000006744	17:13017121-13017567:13017121-13017582:-	1	0.726488	1	1	0.813695	1
ELAC2	A5	ENSG00000006744	17:13017121-13017703:13017121-13017991:-	1	1	1	1	1	1
ELAC2	AF	ENSG00000006744	17:13017121-13017567:13017664:13017121-13017703:13017966:-	0.572999	0.369068	0.999997	1	0.432212	0.422357
ELAC2	AF	ENSG00000006744	17:13017121-13017567:13017664:13017121-13017991:13018065:-	1	1	1	1	1	1
ELAC2	AF	ENSG00000006744	17:13017121-13017582:13017683:13017121-13017991:13018065:-		1			1
ELAC2	AF	ENSG00000006744	17:13017121-13017703:13017966:13017121-13017991:13018065:-	1	1	1		1	1
ELAC2	SE	ENSG00000006744	17:13013275-13014439:13014496-13015768:-	0.959532	0.913666	1	1	0.921308	0.937418
SCIN	AF	ENSG00000006747	7:12588928:12589069-12596270:12589429:12589573-12596270:+		1
SCIN	AF	ENSG00000006747	7:12589433:12589573-12604514:12595549:12595801-12604514:+	1	1				1
SCIN	SE	ENSG00000006747	7:12640517-12644138:12644315-12644584:+	0.663027	0.628156	1	1	1	0.829985
ARSD	A3	ENSG00000006756	X:2907984-2908721:2907632-2908721:-	0.00332762	0.0034144	1	1	0	0
ARSD	SE	ENSG00000006756	X:2914773-2915556:2915692-2917804:-	0.603098	0.590779	1		1	1
PNPLA4	A5	ENSG00000006757	X:7926132-7927671:7926132-7927686:-	0.992192	0.969158	0.994515	1	0.973932	0.986774
PNPLA4	AF	ENSG00000006757	X:7926132-7927286:7927443:7926132-7927686:7927739:-	0.966527	0.86921	0.980913	1	0.828665	0.93678
PNPLA4	SE	ENSG00000006757	X:7922098-7925940:7926132-7927686:-	0.690215	1	1		0.675791	1
CDKL3	AF	ENSG00000006837	5:134360091-134366359:134366523:134360091-134370998:134371041:-	0	1		1	0	0
CDKL3	AL	ENSG00000006837	5:134286350:134286559-134302140:134298432:134298710-134302140:-	1	1	1	1	0.427037	1
CDKL3	AL	ENSG00000006837	5:134286438:134286559-134302590:134299425:134299750-134302590:-	1	1	1	1	1	1
CDKL3	AL	ENSG00000006837	5:134298419:134298710-134302590:134299425:134299750-134302590:-	1	1	1	1	1	1
CDKL3	MX	ENSG00000006837	5:134298710-134299656:134299750-134302590:134298710-134302140:134302210-134302590:-	1				0.611075	1
CDKL3	MX	ENSG00000006837	5:134308466-134308574:134308727-134319358:134308466-134312292:134312380-134319358:-	0.888145	0.810152	0.13718	0.419949	0.981385	0.876644
CDKL3	SE	ENSG00000006837	5:134308466-134308574:134308727-134312292:-	0.476733	0.566247	0.584994	0.658492	0.916856	0.737798
CDKL3	SE	ENSG00000006837	5:134308727-134312292:134312380-134319358:-	0.102931	0.234255	0.898641	0.727022	0.17298	0.283641
MARK4	AF	ENSG00000007047	19:45079288:45079377-45258989:45251292:45251639-45258989:+	0		0.963763		0
PROM1	SE	ENSG00000007062	4:15971082-15979395:15979463-15979881:-	1	1
PROM1	SE	ENSG00000007062	4:16039001-16055237:16055449-16075687:-	0	0				1
CCDC124	AF	ENSG00000007080	19:17933016:17933048-17936410:17935096:17935191-17936410:+	0.992704	0.968387	0.96342	0.977951	0.947449	0.961732
CEACAM21	A3	ENSG00000007129	19:41577559-41579270:41577559-41579353:+		1
PAFAH1B1	A3	ENSG00000007168	17:2667198-2670163:2667198-2670275:+	1	0.992817	1	1	1	1
PAFAH1B1	AF	ENSG00000007168	17:2593210:2593330-2638099:2593957:2594006-2638099:+		0			1	1
PAFAH1B1	AF	ENSG00000007168	17:2593210:2593330-2638099:2593968:2594006-2638099:+		0	0		0.865104	1
PAFAH1B1	SE	ENSG00000007168	17:2638320-2665372:2665456-2666016:+	0.966486	1	0.97986	1	0.940566	0.987913
PAFAH1B1	SE	ENSG00000007168	17:2638320-2666016:2666090-2666992:+	1	0	1		1
PAFAH1B1	SE	ENSG00000007168	17:2674288-2676505:2676606-2680164:+	1	1	0.994011	1	1	1
KIAA0100	A3	ENSG00000007202	17:28633401-28633549:28633329-28633549:-	1	1	1	1	1	1
KIAA0100	A3	ENSG00000007202	17:28640683-28641889:28640627-28641889:-	1	1	1	1	1	1
KIAA0100	A3	ENSG00000007202	17:28643659-28644058:28643311-28644058:-		1	1		0.742152	1
KIAA0100	AF	ENSG00000007202	17:28644187-28644989:28645111:28644187-28645425:28645454:-		1	0.502865		0.531287	0.53843
KIAA0100	AF	ENSG00000007202	17:28644187-28644989:28645131:28644187-28645425:28645454:-	1	1	0.997118	1	0.996161	0.994991
KIAA0100	AF	ENSG00000007202	17:28644187-28644989:28645155:28644187-28645425:28645454:-		1	0		0.183593	0
KIAA0100	SE	ENSG00000007202	17:28616753-28616889:28616999-28617232:-	1	0.979549	1	1	1	1
KIAA0100	SE	ENSG00000007202	17:28643311-28643610:28643659-28644058:-	1	1	1	1	0.998492	1
SLC13A2	SE	ENSG00000007216	17:28473814-28489214:28489342-28490454:+	1	1
GAS7	A5	ENSG00000007237	17:10019897-10036434:10019897-10036452:-					1
GAS7	AF	ENSG00000007237	17:10019897-10026150:10026285:10019897-10036434:10036662:-	1	1	1	1	1	1
GAS7	AF	ENSG00000007237	17:10019897-10026150:10026285:10019897-10036434:10036747:-	1	1	1	1	0.973834	1
GAS7	AF	ENSG00000007237	17:10019897-10026150:10026285:10019897-10036452:10036667:-	1	1	1	1	1	1
GAS7	AF	ENSG00000007237	17:10019897-10026150:10026285:10019897-10059692:10059815:-	1	1	1	1	0.219182	1
GAS7	AF	ENSG00000007237	17:10019897-10026150:10026285:10019897-10061219:10061379:-	1	0.074006	1	1	1	1
GAS7	AF	ENSG00000007237	17:10019897-10026150:10026285:10019897-10198208:10198551:-	1	1	1	1	1	1
GAS7	AF	ENSG00000007237	17:10019897-10036434:10036747:10019897-10061219:10061379:-		0			1
GAS7	AF	ENSG00000007237	17:10019897-10036434:10036747:10019897-10198208:10198551:-					1
GAS7	AF	ENSG00000007237	17:10019897-10059692:10059815:10019897-10061219:10061379:-		0			1
GAS7	AF	ENSG00000007237	17:10019897-10059692:10059815:10019897-10198208:10198551:-					1
GAS7	AF	ENSG00000007237	17:10019897-10061219:10061379:10019897-10198208:10198551:-		1
GAS7	AF	ENSG00000007237	17:9946983-9958925:9959003:9946983-10036434:10036701:-		1
GAS7	AF	ENSG00000007237	17:9946983-9958925:9959003:9946983-9959202:9959462:-		0.959203				0
GAS7	AF	ENSG00000007237	17:9946983-9959202:9959462:9946983-10036434:10036701:-		1				1
GAS7	SE	ENSG00000007237	17:9959255-9969677:9969762-9981804:-	1	1	1	1	1	1
TRAPPC6A	SE	ENSG00000007255	19:45164970-45165127:45165194-45178093:-	0.600341	0.649117	0.602664	0.536741	1	1
MATK	AF	ENSG00000007264	19:3784884-3786169:3786413:3784884-3789273:3789347:-	1	1			0
MATK	AF	ENSG00000007264	19:3784884-3786169:3786413:3784884-3801532:3801799:-	1	1
MATK	AF	ENSG00000007264	19:3784884-3789273:3789347:3784884-3801532:3801799:-					1
MATK	AF	ENSG00000007264	19:3785286-3785613:3786016:3785286-3786025:3786073:-	1
CEACAM7	SE	ENSG00000007306	19:41677503-41683785:41684063-41686859:-		1
CD79B	SE	ENSG00000007312	17:63929888-63930074:63930385-63931335:-		1				1
ST7L	A3	ENSG00000007341	1:112616895-112618909:112616844-112618909:-	0.972862	0.952857	0.92211	0.879364	0.92027	0.955071
ST7L	A5	ENSG00000007341	1:112616895-112619197:112616895-112619644:-	1	1	1	0.252588	1	1
ST7L	AF	ENSG00000007341	1:112611003-112616813:112617286:112611003-112618909:112619103:-		1	1		1	0.296616
ST7L	AF	ENSG00000007341	1:112611003-112616813:112617286:112611003-112618909:112619113:-		0.876526	0.278544		0.591252	0.367772
ST7L	AF	ENSG00000007341	1:112616895-112618007:112618217:112616895-112618909:112618941:-		0	1		0.302425
ST7L	AF	ENSG00000007341	1:112616895-112618007:112618217:112616895-112618909:112619111:-	0		0.0727329		1
ST7L	AF	ENSG00000007341	1:112616895-112618007:112618217:112616895-112618909:112619117:-	0		1		1	0
ST7L	AF	ENSG00000007341	1:112616895-112618007:112618217:112616895-112618909:112619144:-	0	0	0.484324		1
ST7L	AF	ENSG00000007341	1:112616895-112618007:112618217:112616895-112619644:112619796:-			1	0	1
ST7L	AF	ENSG00000007341	1:112616895-112618007:112618217:112616895-112619910:112620825:-	0	0	1		0.718655	0
ST7L	AF	ENSG00000007341	1:112616895-112618784:112618928:112616895-112619644:112619796:-	1	1	1	0	1
ST7L	AF	ENSG00000007341	1:112616895-112618784:112618928:112616895-112619910:112620825:-	0.467542	0.745343	1		0.480998	0
ST7L	AF	ENSG00000007341	1:112616895-112618909:112618941:112616895-112619644:112619796:-		1		0	1
ST7L	AF	ENSG00000007341	1:112616895-112618909:112619111:112616895-112619644:112619796:-	1		1	0
ST7L	AF	ENSG00000007341	1:112616895-112618909:112619111:112616895-112619910:112620825:-	0.789237	0	1		0	0
ST7L	AF	ENSG00000007341	1:112616895-112618909:112619117:112616895-112619644:112619796:-	1			0		1
ST7L	AF	ENSG00000007341	1:112616895-112618909:112619126:112616895-112619644:112619796:-	1	1	1	0.431536	1	1
ST7L	AF	ENSG00000007341	1:112616895-112618909:112619126:112616895-112619910:112620825:-	0.967662	0.975625	1	1	0.968285	0.977989
ST7L	AF	ENSG00000007341	1:112616895-112618909:112619144:112616895-112619644:112619796:-	1	1	1	0
ST7L	AF	ENSG00000007341	1:112616895-112618909:112619144:112616895-112619910:112620825:-	0.84444	0.846592	1		0	0
ST7L	AF	ENSG00000007341	1:112616895-112618909:112619189:112616895-112619644:112619796:-	1	1	1	0.292973	1	1
ST7L	AF	ENSG00000007341	1:112616895-112618909:112619189:112616895-112619910:112620825:-	0.254244	0.56061	1	1	0.931	0.912616
ST7L	AF	ENSG00000007341	1:112616895-112618909:112619418:112616895-112619644:112619796:-			1	0.479485	1	1
ST7L	AF	ENSG00000007341	1:112616895-112618909:112619418:112616895-112619910:112620825:-	0	0	1	1	0.684689	0.814403
ST7L	AF	ENSG00000007341	1:112616895-112619197:112619664:112616895-112619910:112620825:-	0.833244	0.946359	1	1	0.899582	0.915021
ST7L	AF	ENSG00000007341	1:112616895-112619644:112619796:112616895-112619910:112620825:-	0	0		1	0	0
ST7L	AL	ENSG00000007341	1:112525530:112526111-112555868:112541951:112542090-112555868:-	1		0
ST7L	AL	ENSG00000007341	1:112607104:112607597-112610841:112610455:112610690-112610841:-	0.841181	1	0.551007	1	1	1
ST7L	AL	ENSG00000007341	1:112607241:112607597-112610841:112610455:112610690-112610841:-	0.888776	1	0.390243	1	1	1
ST7L	RI	ENSG00000007341	1:112610455:112610690-112610841:112611003:-	0.416335	1	0.386348		1	1
ST7L	SE	ENSG00000007341	1:112526111-112541951:112542090-112555868:-	0.0999552	1	1	1	1	1
ST7L	SE	ENSG00000007341	1:112542090-112550601:112550693-112555868:-	0.963967	0.915453	0.707112	0.796658	0.805879	0.915406
ST7L	SE	ENSG00000007341	1:112550693-112555868:112556018-112576986:-	1	0.973158	0.902791	1	0.883883	0.900449
ST7L	SE	ENSG00000007341	1:112578417-112581992:112582106-112582375:-	1	1	1	1	1	0.866407
ST7L	SE	ENSG00000007341	1:112582472-112583972:112584126-112591525:-	0.787133	1	1	1	1	0.847956
ST7L	SE	ENSG00000007341	1:112598086-112600794:112600848-112610841:-	0.819381	0.941903	0.974694	1	0.980821	0.90137
ST7L	SE	ENSG00000007341	1:112611003-112616813:112616895-112618909:-	0.742908	0.699791	0.76163	0.938881	0.74077	0.692434
ST7L	SE	ENSG00000007341	1:112616895-112618909:112619139-112619644:-	1	1	1	0.75152	1	1
PAX6	A5	ENSG00000007372	11:31800856-31801561:31800856-31801762:-	1		0.918128	1	1	1
PAX6	AF	ENSG00000007372	11:31802834-31803952:31804044:31802834-31804452:31804619:-			1
PAX6	AF	ENSG00000007372	11:31806925-31809906:31810667:31806925-31810828:31811045:-			0.993419	1
PAX6	AF	ENSG00000007372	11:31806925-31809906:31810667:31806925-31817809:31817961:-			1	0.880176	0
PAX6	AF	ENSG00000007372	11:31806925-31810828:31811118:31806925-31817809:31817961:-			1	0.938731	0
PAX6	AF	ENSG00000007372	11:31811015-31811213:31811237:31811015-31812093:31812177:-			1
PAX6	AF	ENSG00000007372	11:31811015-31811213:31811237:31811015-31812093:31812183:-	0		1			0
PAX6	AF	ENSG00000007372	11:31811015-31811213:31811237:31811015-31812572:31812926:-		0	1
PAX6	AF	ENSG00000007372	11:31811015-31811213:31811237:31811015-31817809:31817874:-			1
PAX6	AF	ENSG00000007372	11:31811015-31811213:31811237:31811015-31817809:31817948:-			1
PAX6	AF	ENSG00000007372	11:31811015-31811213:31811237:31811015-31817809:31817961:-			1
PAX6	AF	ENSG00000007372	11:31811015-31811213:31811308:31811015-31812093:31812177:-			1	1
PAX6	AF	ENSG00000007372	11:31811015-31811213:31811308:31811015-31812093:31812183:-	0		1	1		0
PAX6	AF	ENSG00000007372	11:31811015-31811213:31811308:31811015-31812572:31812926:-		0	1	1
PAX6	AF	ENSG00000007372	11:31811015-31811213:31811308:31811015-31817809:31817874:-			1	1
PAX6	AF	ENSG00000007372	11:31811015-31811213:31811308:31811015-31817809:31817948:-			1	1
PAX6	AF	ENSG00000007372	11:31811015-31811213:31811308:31811015-31817809:31817961:-			1	1
PAX6	AF	ENSG00000007372	11:31811015-31812093:31812183:31811015-31812572:31812926:-	1	0				1
PAX6	AF	ENSG00000007372	11:31811015-31812093:31812183:31811015-31817809:31817874:-	1					1
PAX6	AF	ENSG00000007372	11:31811015-31812093:31812183:31811015-31817809:31817948:-	1					1
PAX6	AF	ENSG00000007372	11:31811015-31812093:31812183:31811015-31817809:31817961:-	1					1
PAX6	AF	ENSG00000007372	11:31811015-31812572:31812926:31811015-31817809:31817874:-		1
PAX6	AF	ENSG00000007372	11:31811015-31812572:31812926:31811015-31817809:31817948:-		1
PAX6	AF	ENSG00000007372	11:31811015-31812572:31812926:31811015-31817809:31817961:-		1
PAX6	SE	ENSG00000007372	11:31801776-31801871:31801912-31802704:-	1		0.20518	0.119824	0	1
RPUSD1	A3	ENSG00000007376	16:787744-788256:787645-788256:-	0.819515	0.796919	0.836722	0.89001	0.838646	0.842414
RPUSD1	A5	ENSG00000007376	16:787179-787354:787179-787397:-	1	0.971793	0.993353	1	0.99142	1
RPUSD1	SE	ENSG00000007376	16:786928-787068:787179-787354:-	0.931262	0.859343	0.399155	0.431114	0.777929	0.934234
RPUSD1	SE	ENSG00000007376	16:786928-787077:787179-787354:-	0.988713	0.978549	0.852627	0.863984	0.97528	0.992082
RPUSD1	SE	ENSG00000007376	16:787477-787556:787744-788256:-	0.864551	0.948719	0.934362	0.93036	0.844255	0.920322
RHBDF1	A3	ENSG00000007384	16:63182-63587:63063-63587:-	1	0.987656	1	1	1	1
RHBDF1	AF	ENSG00000007384	16:65039-72513:72621:65039-76253:76341:-	0.292319	1	1	0.284648	1	0.742957
RHBDF1	AF	ENSG00000007384	16:65039-72513:72621:65039-76253:76355:-	1	0.656184	0.522797	1	1	0.896246
RHBDF1	AF	ENSG00000007384	16:65039-72513:72631:65039-76253:76341:-	0.967953	1	1	0.927968	1	0.965842
RHBDF1	AF	ENSG00000007384	16:65039-72513:72631:65039-76253:76355:-	1	0.972001	0.948291	1	1	0.988304
LUC7L	A5	ENSG00000007392	16:189339-189931:189339-189947:-	1	1	0.925433	1	0.964743	0.954505
LUC7L	A5	ENSG00000007392	16:227336-227987:227336-228701:-	1	1	1	1	1	1
LUC7L	A5	ENSG00000007392	16:228402-228701:228402-228790:-	0					1
LUC7L	AF	ENSG00000007392	16:208188-208601:209773:208188-229279:229422:-	1	1	0.429931	1	0.107796	1
LUC7L	AF	ENSG00000007392	16:228402-228701:228990:228402-229279:229374:-	0	0	0	0		1
LUC7L	AF	ENSG00000007392	16:228402-228701:228990:228402-229279:229450:-	0	0	0	0		0.838399
LUC7L	SE	ENSG00000007392	16:193015-199062:199238-206004:-	0.95268	0.927732	0.912737	0.964564	0.961558	0.934709
CACNA2D2	AF	ENSG00000007402	3:50476199-50503218:50503423:50476199-50504069:50504244:-	1	1	1		1	1
CACNA2D2	AF	ENSG00000007402	3:50476199-50503218:50503428:50476199-50504069:50504244:-	1	1	1
CACNA2D2	AF	ENSG00000007402	3:50476199-50503218:50503634:50476199-50504069:50504244:-	1	1
CACNA2D2	RI	ENSG00000007402	3:50364888:50364976-50365075:50365184:-	1	1	0	1	1	1
BAIAP3	A3	ENSG00000007516	16:1338989-1339113:1338989-1339164:+	0.179812	0.102553	1	1	0.258316	0.106197
BAIAP3	A3	ENSG00000007516	16:1339244-1339496:1339244-1339565:+	1	1	1	1	1	0.940729
BAIAP3	A3	ENSG00000007516	16:1339244-1339496:1339244-1339580:+	1	1	1	1	1	1
BAIAP3	A3	ENSG00000007516	16:1339244-1339565:1339244-1339580:+						1
BAIAP3	A3	ENSG00000007516	16:1346684-1346847:1346684-1346934:+	1	1	1	1	1	1
BAIAP3	AF	ENSG00000007516	16:1333601:1333749-1338540:1334504:1334756-1338540:+	1	0.978995	0	0	0.770289	1
BAIAP3	AF	ENSG00000007516	16:1333601:1333749-1338540:1336197:1336399-1338540:+	1	0.983099			1	1
BAIAP3	AF	ENSG00000007516	16:1333638:1333749-1338540:1336197:1336399-1338540:+		0.813293				1
BAIAP3	AF	ENSG00000007516	16:1333643:1333749-1338540:1334504:1334756-1338540:+	1	0.82807	0	0	0.143758	1
BAIAP3	AF	ENSG00000007516	16:1333643:1333749-1338540:1336197:1336399-1338540:+	1	0.857365			1	1
BAIAP3	AF	ENSG00000007516	16:1333645:1333749-1338540:1336197:1336399-1338540:+		0				1
BAIAP3	AF	ENSG00000007516	16:1334504:1334756-1338540:1336197:1336399-1338540:+		0.555165	1	1	1
BAIAP3	SE	ENSG00000007516	16:1342283-1342527:1342634-1342719:+	1	0.984657	1	1	1	1
BAIAP3	SE	ENSG00000007516	16:1346684-1346847:1346955-1347298:+	1	1	1	1	1	1
TSR3	SE	ENSG00000007520	16:1349608-1349889:1349952-1350058:-	0.958488	0.971055	0.970593	0.968479	0.980299	0.991383
PIGQ	A3	ENSG00000007541	16:579180-580183:579180-580858:+	0.636441	0.805697	1	1	1	0.260488
PIGQ	AF	ENSG00000007541	16:569947:570096-574066:572506:572601-574066:+	0.898479	0.901054	0.962949	1	1	0.978386
PIGQ	AF	ENSG00000007541	16:570018:570096-574066:572506:572601-574066:+	0.144181	0.179022	0.877816	1	1	0.877862
PIGQ	AF	ENSG00000007541	16:570062:570096-574066:572506:572601-574066:+	0.239442	0.314875	0.790643	1	1	0.773983
PIGQ	AF	ENSG00000007541	16:581761:582309-582883:582490:582611-582883:+	1	1	1	1	1	1
PIGQ	AL	ENSG00000007541	16:582309-582484:582647:582309-582883:583035:+	1	1	1	1	1	1
PIGQ	AL	ENSG00000007541	16:582309-582484:582647:582309-582883:583095:+	0.460112	0.360689	0.874358	1	1	0.843975
PIGQ	AL	ENSG00000007541	16:582309-582484:582647:582309-582883:583223:+	0.795162	0.795741	1	1	1	0.732079
PIGQ	SE	ENSG00000007541	16:579180-580183:580263-580858:+	0.980204	0.986875	1	1	1	0.967463
PIGQ	SE	ENSG00000007541	16:580972-582248:582309-582883:+	0.982492	0.978345	0.801888	0.797952	0.796342	0.869628
CRAMP1	AL	ENSG00000007545	16:1666600-1667335:1667365:1666600-1667962:1668063:+			1		1
CRAMP1	SE	ENSG00000007545	16:1662671-1662761:1662835-1665057:+	1	1	1	1	1	1
CRAMP1	SE	ENSG00000007545	16:1665138-1666073:1666177-1666422:+	0.857236	0.945991	0.845589	1	0.897838	0.884756
CRAMP1	SE	ENSG00000007545	16:1666600-1667335:1667400-1667962:+	0.857236	0.945991	0.838791	1	0.890594	0.884756
SELE	MX	ENSG00000007908	1:169727525-169727739:169727927-169729186:169727525-169728058:169728246-169729186:-	1	1
SELE	SE	ENSG00000007908	1:169727525-169727739:169727927-169729186:-	1	1
DNAJC11	AL	ENSG00000007923	1:6653809:6654039-6667709:6654108:6654287-6667709:-			1			1
DNAJC11	SE	ENSG00000007923	1:6638364-6639902:6640057-6644558:-	0.950872	0.947277	0.964393	0.871641	0.977167	1
DNAJC11	SE	ENSG00000007923	1:6667810-6678394:6678467-6680908:-	1	1	1	1	0.99297	0.98973
FMO3	A3	ENSG00000007933	1:171092790-171099805:171092790-171099809:+	1	1	1		1	1
MYLIP	SE	ENSG00000007944	6:16129409-16130557:16130747-16141625:+	0.895217	0.973849	1	1	0.960947	0.984346
NOX1	SE	ENSG00000007952	X:100848754-100849280:100849426-100849772:-	1	1	1	1	1	1
CDKL5	A5	ENSG00000008086	X:18442423-18506935:18442390-18506935:+	1	1
CDKL5	AF	ENSG00000008086	X:18425583:18425695-18506935:18442228:18442423-18506935:+	1	1
CDKL5	AF	ENSG00000008086	X:18425583:18425695-18506935:18442275:18442390-18506935:+	1	1
CDKL5	MX	ENSG00000008086	X:18442423-18443819:18443959-18506935:18442423-18457483:18457534-18506935:+						1
CDKL5	SE	ENSG00000008086	X:18442423-18443819:18443959-18506935:+	0	0				1
CAMK1G	SE	ENSG00000008118	1:209606443-209607858:209607933-209608980:+					1	1
CDK11A	A5	ENSG00000008128	1:1705732-1707409:1705732-1707525:-	0.839273	0.78736	0.981745	0.93844	0.854074	0.933004
CDK11A	AL	ENSG00000008128	1:1703868:1703995-1704223:1704049:1704146-1704223:-	0	0				1
CDK11A	AL	ENSG00000008128	1:1703868:1703995-1704223:1704099:1704146-1704223:-	0					1
CDK11A	RI	ENSG00000008128	1:1722588:1722634-1722708:1722831:-	1		0	1	0.544753	1
NADK	AF	ENSG00000008130	1:1765446-1778289:1778470:1765446-1778746:1778790:-	0.920185	0.915335	0.980678	0.885751	0.97802	0.964129
NADK	AF	ENSG00000008130	1:1765446-1778289:1778470:1765446-1779905:1779962:-	0.985249	0.944612	0.946333	0.90495	0.964219	0.981605
NADK	AF	ENSG00000008130	1:1765446-1778289:1778470:1765446-1779905:1780069:-	0.990762	0.99633	0.98612	0.987254	0.99725	0.989509
NADK	AF	ENSG00000008130	1:1765446-1778746:1778790:1765446-1779905:1780069:-	0.90294	0.961702	0.583308	0.909013	0.89072	0.778236
NADK	SE	ENSG00000008130	1:1753649-1754051:1754208-1754284:-	1	1	1	1	1	0.914929
NADK	SE	ENSG00000008130	1:1754698-1755374:1755476-1756258:-	0.966778	0.943703	0.983091	1	0.979737	1
TFAP2B	AF	ENSG00000008196	6:50818723:50818972-50823407:50821785:50822160-50823407:+	1	1
DLEC1	A3	ENSG00000008226	3:38093767-38094879:38093767-38095888:+						1
DLEC1	SE	ENSG00000008226	3:38084245-38085274:38085447-38086241:+	1	1	1		1	1
DLEC1	SE	ENSG00000008226	3:38088388-38092790:38092880-38093605:+	1	1	1		1	1
DLEC1	SE	ENSG00000008226	3:38093767-38094879:38095071-38095888:+	1	1	1		1
ADAM22	SE	ENSG00000008277	7:88182024-88186615:88186701-88193116:+	0.18996	0.452041	1		0.145805	0.441025
SYPL1	A5	ENSG00000008282	7:106091939-106092548:106091939-106092564:-	0.514413	0.512752	0.320968		0.762554	1
CYB561	A3	ENSG00000008283	17:63434594-63435086:63433415-63435086:-	0.959577	0.979558	0.995039	1	0.992308	1
CYB561	A3	ENSG00000008283	17:63437560-63446245:63437484-63446245:-	0.992494	0.993592	0.987249	1	0.981871	0.978316
CYB561	A5	ENSG00000008283	17:63437560-63438023:63437560-63438041:-	1	0.769061	0.601584		0.583237	1
CYB561	AF	ENSG00000008283	17:63436152-63436533:63436706:63436152-63437346:63437949:-	0			0	1
CYB561	AF	ENSG00000008283	17:63436152-63437346:63437949:63436152-63446245:63446308:-	0.273576	0		1	0
CYB561	AF	ENSG00000008283	17:63437560-63438023:63438170:63437560-63440192:63440211:-	1	1	1		1	1
CYB561	AF	ENSG00000008283	17:63437560-63438023:63438170:63437560-63440727:63440866:-	1	0.442051	0.13431		1	1
CYB561	AF	ENSG00000008283	17:63437560-63438023:63438170:63437560-63442773:63442852:-	1	1	1	0	1	1
CYB561	AF	ENSG00000008283	17:63437560-63438023:63438170:63437560-63446245:63446291:-	0.844483	0.768911	1		1	1
CYB561	AF	ENSG00000008283	17:63437560-63438023:63438170:63437560-63446245:63446331:-	1	1	1		1	0.707438
CYB561	AF	ENSG00000008283	17:63437560-63438041:63438311:63437560-63440192:63440211:-		1	1		1
CYB561	AF	ENSG00000008283	17:63437560-63438041:63438311:63437560-63440727:63440866:-		0.192187	0.0931768		1
CYB561	AF	ENSG00000008283	17:63437560-63438041:63438311:63437560-63442773:63442852:-		1	1	0	1
CYB561	AF	ENSG00000008283	17:63437560-63438041:63438311:63437560-63446245:63446291:-	0	0.499789	1		1
CYB561	AF	ENSG00000008283	17:63437560-63438041:63438311:63437560-63446245:63446331:-		1	1		1	0
CYB561	AF	ENSG00000008283	17:63437560-63440727:63440866:63437560-63442773:63442852:-		1	1	0
CYB561	AF	ENSG00000008283	17:63437560-63440727:63440866:63437560-63446245:63446291:-	0	0.807682	1
CYB561	AF	ENSG00000008283	17:63437560-63440727:63440866:63437560-63446245:63446294:-	0	0.363953	0.867158		0
CYB561	AF	ENSG00000008283	17:63437560-63440727:63440866:63437560-63446245:63446331:-		1	1			0
CYB561	AF	ENSG00000008283	17:63437560-63442773:63442852:63437560-63446245:63446291:-	0	0		1
CYB561	AF	ENSG00000008283	17:63437560-63442773:63442852:63437560-63446245:63446331:-				1		0
CYB561	AF	ENSG00000008283	17:63437560-63445898:63446184:63437560-63446245:63446291:-	0.985612	0.986826	1	1	1	1
CYB561	AF	ENSG00000008283	17:63437560-63445898:63446184:63437560-63446245:63446294:-	0.811075	0.910761	0.921508	1	0.972117	1
CYB561	AF	ENSG00000008283	17:63437560-63445898:63446184:63437560-63446245:63446306:-	0.958861	0.926169	0.798596	1	0.945866	0.918874
CYB561	AF	ENSG00000008283	17:63437560-63445898:63446184:63437560-63446245:63446331:-	1	1	1	1	1	0.972001
CYB561	AF	ENSG00000008283	17:63437560-63445898:63446184:63437560-63446245:63446340:-	0.837776	0.94821	0.459165	0.332312	0.85535	0.45222
CYB561	AF	ENSG00000008283	17:63437560-63445898:63446184:63437560-63446245:63446354:-	0.919296	0.858483	0.528318	1	0.562124	0.877444
CYB561	AL	ENSG00000008283	17:63433145:63433415-63435086:63433964:63434594-63435086:-	0.858122	0.789538	0.268833		0.293782	0
CYB561	AL	ENSG00000008283	17:63433145:63433415-63435086:63434140:63434594-63435086:-	1	0.880177	0.598541		0.769527
CYB561	AL	ENSG00000008283	17:63433145:63433415-63435086:63434261:63434594-63435086:-	1	1	1		0.51715
CYB561	AL	ENSG00000008283	17:63433145:63433415-63435086:63434314:63434594-63435086:-	1	1	1		1
CYB561	AL	ENSG00000008283	17:63433145:63433415-63435086:63434403:63434594-63435086:-	1	1	1	0	1
CYB561	AL	ENSG00000008283	17:63433145:63433415-63435086:63434478:63434594-63435086:-	0.908649	0.850759	1		0.731875
CYB561	SE	ENSG00000008283	17:63434594-63435086:63435243-63435688:-	0.997432	0.997224	1	1	1	1
CYB561	SE	ENSG00000008283	17:63436152-63437346:63437484-63446245:-	0.621864	0.603106	1		0.867754	1
CYB561	SE	ENSG00000008283	17:63436152-63437346:63437560-63446245:-	0.995423	0.995774	1	1	0.997194	1
SPAG9	A3	ENSG00000008294	17:50989872-50990450:50989827-50990450:-	0.959074	0.921601	0.963652	1	0.912703	0.967972
SPAG9	AF	ENSG00000008294	17:51041651-51046500:51046878:51041651-51047375:51047471:-	0.237072	0.319005	0.786645	1	0.968788	0.973233
AASS	A3	ENSG00000008311	7:122079712-122081500:122079690-122081500:-	1	1	1	1	1	1
AASS	A5	ENSG00000008311	7:122098576-122098745:122098576-122098749:-	1	1	0.981271	0.95998	0.963448	0.971493
AASS	SE	ENSG00000008311	7:122079712-122081500:122081595-122086012:-	1	1	0.979186	0.956047	0.963175	0.971752
AASS	SE	ENSG00000008311	7:122098576-122098745:122098866-122101371:-	0.668717	0.665336	1	1	0.978356	0.961131
AASS	SE	ENSG00000008311	7:122098576-122098749:122098866-122101371:-	0	0	1	1	0.631667	0.420487
PLEKHG6	A3	ENSG00000008323	12:6317696-6317857:6317696-6317899:+	0.903181	1	1		1	1
PLEKHG6	AF	ENSG00000008323	12:6310436:6310515-6312159:6310810:6310848-6312159:+	1	1
PLEKHG6	AF	ENSG00000008323	12:6310436:6310515-6312159:6310933:6311094-6312159:+	0.901022	0.922737
PLEKHG6	AF	ENSG00000008323	12:6310738:6310848-6312159:6310933:6311094-6312159:+	0.883298	0.883179	1		1
MPND	A3	ENSG00000008382	19:4355173-4357253:4355173-4357340:+	0.93296	0.937973	0.905675	1	0.938508	1
MPND	SE	ENSG00000008382	19:4357585-4358083:4358172-4359163:+	0.930314	0.940639	0.917896	0.552038	0.567881	0.765385
MGST1	A5	ENSG00000008394	12:16354378-16357605:16354270-16357605:+	0.984266	0.968747	0.986519	0.985058	0.961583	0.96702
MGST1	AF	ENSG00000008394	12:16347142:16347184-16354231:16347652:16347710-16354231:+	0	0	0.988813	0.889369	0	0
MGST1	AF	ENSG00000008394	12:16347142:16347184-16354231:16347654:16347710-16354231:+	0		0.987879	0.909188		0
MGST1	AF	ENSG00000008394	12:16347142:16347184-16354231:16347664:16347710-16354231:+	0	0	0.956249	0.776968	0	0
MGST1	AF	ENSG00000008394	12:16347142:16347184-16354231:16347694:16347710-16354231:+		0	0.99822	1	0	0
MGST1	AF	ENSG00000008394	12:16347142:16347184-16354231:16350746:16350799-16354231:+	0		0.948125	1
MGST1	AF	ENSG00000008394	12:16347142:16347184-16354231:16353417:16353467-16354231:+	0	0	0.968717	1	0	0
MGST1	AF	ENSG00000008394	12:16347645:16347710-16354231:16350746:16350799-16354231:+	0.681345	1	0.853455	1	1	1
MGST1	AF	ENSG00000008394	12:16347645:16347710-16354231:16353417:16353467-16354231:+	0.749323	0.944609	0.907978	1	0.823275	0.844451
MGST1	AF	ENSG00000008394	12:16347649:16347710-16354231:16347778:16347898-16354231:+	0.949516	0.960032	0.979205	0.980238	0.971945	0.985713
MGST1	AF	ENSG00000008394	12:16347649:16347710-16354231:16347797:16347898-16354231:+	0.994743	0.945448	0.994908	0.995262	0.995203	0.980391
MGST1	AF	ENSG00000008394	12:16347649:16347710-16354231:16350746:16350799-16354231:+	0.992174	1	0.997518	1	1	1
MGST1	AF	ENSG00000008394	12:16347649:16347710-16354231:16353417:16353467-16354231:+	0.994389	0.997932	0.998533	1	0.991228	0.993511
MGST1	AF	ENSG00000008394	12:16347652:16347710-16354231:16350746:16350799-16354231:+	0.231631	1	0.171354	1	1	1
MGST1	AF	ENSG00000008394	12:16347654:16347710-16354231:16350746:16350799-16354231:+	0.19105		0.18318	1		1
MGST1	AF	ENSG00000008394	12:16347664:16347710-16354231:16350746:16350799-16354231:+	0.285062	1	0.455403	1	1	1
MGST1	AF	ENSG00000008394	12:16347694:16347710-16354231:16350746:16350799-16354231:+	0	1	0.0315633		1	1
MGST1	AF	ENSG00000008394	12:16347778:16347898-16354231:16350746:16350799-16354231:+	0.870806	1	0.895108	1	1	1
MGST1	AF	ENSG00000008394	12:16347778:16347898-16354231:16353417:16353467-16354231:+	0.904058	0.952583	0.935309	1	0.765359	0.689374
MGST1	AF	ENSG00000008394	12:16347797:16347898-16354231:16350746:16350799-16354231:+	0.401198	1	0.672846	1	1	1
MGST1	AF	ENSG00000008394	12:16347797:16347898-16354231:16353417:16353467-16354231:+	0.483649	0.965329	0.777009	1	0.352608	0.753839
MGST1	AL	ENSG00000008394	12:16347710-16348894:16349106:16347710-16354231:16354724:+	0.749322		0.599343	0		0.851964
MGST1	AL	ENSG00000008394	12:16357699-16363795:16363806:16357699-16376122:16377192:+		0	0.998047	1	0	0
MGST1	AL	ENSG00000008394	12:16357699-16363795:16363814:16357699-16376122:16377192:+	1	0.995801	0.9844	1	0.810646	0.992135
MGST1	AL	ENSG00000008394	12:16357699-16363795:16363999:16357699-16376122:16377192:+	1	0.993163	0.994435	1	0.973416	0.995548
MGST1	AL	ENSG00000008394	12:16357699-16363795:16364260:16357699-16376122:16377192:+		0	0.95604	1	0.462184	0.864063
MGST1	AL	ENSG00000008394	12:16357699-16363795:16364403:16357699-16376122:16377192:+	1	0.999757	0.999919	1	0.998875	0.999841
MGST1	AL	ENSG00000008394	12:16357699-16363795:16364409:16357699-16376122:16377192:+	1	0.990496	0.992024	1	0.923288	0.980122
MGST1	SE	ENSG00000008394	12:16347710-16354231:16354270-16357605:+	0.87422	0.960971	0.963041	0.987491	0.881187	0.930612
MGST1	SE	ENSG00000008394	12:16347710-16354231:16354378-16357605:+	0.997592	0.99858	0.999446	0.999805	0.994506	0.997383
MGST1	SE	ENSG00000008394	12:16354378-16357605:16357699-16363795:+	0.98633	0.98334	0.98448	0.982701	0.976822	0.987313
NFIX	A5	ENSG00000008441	19:13024684-13025021:13024682-13025021:+					1
NFIX	A5	ENSG00000008441	19:13025552-13073047:13025368-13073047:+	1	1	0.97617	0.957846	0.942846	0.933273
NFIX	AF	ENSG00000008441	19:12995608:12995864-13025021:13012188:13012266-13025021:+				1
NFIX	AF	ENSG00000008441	19:12995608:12995864-13025021:13024032:13024034-13025021:+				1
NFIX	AF	ENSG00000008441	19:12995608:12995864-13025021:13024581:13024684-13025021:+				1	0
NFIX	AF	ENSG00000008441	19:12995608:12995864-13025021:13024585:13024682-13025021:+				1
NFIX	AF	ENSG00000008441	19:12995608:12995864-13025021:13024613:13024719-13025021:+				1
NFIX	AF	ENSG00000008441	19:12995608:12995864-13025021:13024627:13024723-13025021:+				1
NFIX	AF	ENSG00000008441	19:12995838:12995864-13025021:13012188:13012266-13025021:+	1	1	1	1	1	1
NFIX	AF	ENSG00000008441	19:12995838:12995864-13025021:13012207:13012266-13025021:+	1	1	0.825962	0.728816	0.662774	0.616887
NFIX	AF	ENSG00000008441	19:12995838:12995864-13025021:13024032:13024034-13025021:+	1	1	1	1	1	1
NFIX	AF	ENSG00000008441	19:12995838:12995864-13025021:13024581:13024684-13025021:+	1	1	1	1	0.990268	1
NFIX	AF	ENSG00000008441	19:12995838:12995864-13025021:13024585:13024682-13025021:+	1	1	1	1	1	1
NFIX	AF	ENSG00000008441	19:12995838:12995864-13025021:13024613:13024719-13025021:+	1	1	1	1	1	1
NFIX	AF	ENSG00000008441	19:12995838:12995864-13025021:13024627:13024723-13025021:+	1	1	1	1	1	1
NFIX	AF	ENSG00000008441	19:13012207:13012266-13025021:13024032:13024034-13025021:+			1	1	1	1
NFIX	AF	ENSG00000008441	19:13012207:13012266-13025021:13024581:13024684-13025021:+			1	1	0.98105	1
NFIX	AF	ENSG00000008441	19:13012207:13012266-13025021:13024585:13024682-13025021:+			1	1	1	1
NFIX	AF	ENSG00000008441	19:13012207:13012266-13025021:13024613:13024719-13025021:+			1	1	1	1
NFIX	AF	ENSG00000008441	19:13012207:13012266-13025021:13024627:13024723-13025021:+			1	1	1	1
NFIX	AF	ENSG00000008441	19:13023991:13024034-13025021:13024581:13024684-13025021:+	1	1	1	1	0.992018	1
NFIX	AF	ENSG00000008441	19:13023991:13024034-13025021:13024585:13024682-13025021:+	1	1	1	1	1	1
NFIX	AF	ENSG00000008441	19:13023991:13024034-13025021:13024613:13024719-13025021:+	1	1	1	1	1	1
NFIX	AF	ENSG00000008441	19:13023991:13024034-13025021:13024627:13024723-13025021:+	1	1	1	1	1	1
NFIX	AF	ENSG00000008441	19:13024939:13025552-13073047:13070003:13070069-13073047:+		1	0		0	0
ST3GAL1	AF	ENSG00000008513	8:133545926-133570110:133570379:133545926-133571693:133571888:-	1	1			0.632637	0.255644
ST3GAL1	AF	ENSG00000008513	8:133545926-133570110:133570379:133545926-133571693:133571926:-	1	1			1	0.349716
ST3GAL1	SE	ENSG00000008513	8:133466090-133475719:133476600-133499135:-	1	1	1		0.919427	0.891451
ST3GAL1	SE	ENSG00000008513	8:133476600-133499135:133499189-133545774:-	1	1	1		0.978458	0.947484
MMP25	A5	ENSG00000008516	16:3050546-3055830:3050545-3055830:+	1	1	1	1	1
IL32	A3	ENSG00000008517	16:3065494-3065621:3065494-3065642:+	1				1	0.869494
IL32	A3	ENSG00000008517	16:3065710-3065781:3065710-3065784:+		1	0		0	0.147207
IL32	A3	ENSG00000008517	16:3065826-3067377:3065826-3067443:+			0.999996		1	1
IL32	A5	ENSG00000008517	16:3065687-3065784:3065494-3065784:+		1	0.231365	1	0.357325	0.424628
IL32	A5	ENSG00000008517	16:3065710-3065781:3065687-3065781:+	0	1				1
IL32	A5	ENSG00000008517	16:3065826-3067377:3065494-3067377:+			1		0.14228	0.711133
IL32	A5	ENSG00000008517	16:3067613-3068180:3067415-3068180:+			1			0.286598
IL32	AF	ENSG00000008517	16:3065297:3065494-3065784:3065610:3065710-3065784:+			0.676959		0.915466	0.982108
IL32	AF	ENSG00000008517	16:3065297:3065494-3065784:3065614:3065655-3065784:+		0	1	0	1	0.896613
IL32	AF	ENSG00000008517	16:3065297:3065494-3065784:3065631:3065655-3065784:+			1		1	1
IL32	AF	ENSG00000008517	16:3065297:3065494-3065784:3065631:3065687-3065784:+			1	0	0.89608	0.888166
IL32	AF	ENSG00000008517	16:3065297:3065494-3065784:3065639:3065687-3065784:+			0.831759		0.887176	0.886287
IL32	AF	ENSG00000008517	16:3065297:3065494-3065784:3065640:3065687-3065784:+			1		1	0.925517
IL32	AF	ENSG00000008517	16:3065297:3065494-3065784:3065641:3065710-3065784:+			1		1	1
IL32	AF	ENSG00000008517	16:3065297:3065494-3065784:3065654:3065687-3065784:+		0	1	0	1	1
IL32	AF	ENSG00000008517	16:3065297:3065494-3065784:3065662:3065687-3065784:+			0.999998		1	1
IL32	AF	ENSG00000008517	16:3065297:3065494-3065784:3065677:3065710-3065784:+			1		1	0.714561
IL32	AF	ENSG00000008517	16:3065312:3065494-3065781:3065653:3065687-3065781:+	0					1
IL32	AF	ENSG00000008517	16:3065312:3065494-3065784:3065631:3065655-3065784:+					1
IL32	AF	ENSG00000008517	16:3065312:3065494-3065784:3065641:3065710-3065784:+					1
IL32	AF	ENSG00000008517	16:3065312:3065494-3065784:3065654:3065687-3065784:+		0		0	1
IL32	AF	ENSG00000008517	16:3065312:3065494-3065784:3065662:3065687-3065784:+			0		1
IL32	AF	ENSG00000008517	16:3065322:3065494-3065784:3065631:3065655-3065784:+					1	1
IL32	AF	ENSG00000008517	16:3065322:3065494-3065784:3065641:3065710-3065784:+					1	1
IL32	AF	ENSG00000008517	16:3065322:3065494-3065784:3065654:3065687-3065784:+		0		0	1	1
IL32	AF	ENSG00000008517	16:3065322:3065494-3065784:3065662:3065687-3065784:+			0		1	1
IL32	AF	ENSG00000008517	16:3065322:3065494-3067377:3065640:3065826-3067377:+					1	0.654564
IL32	AF	ENSG00000008517	16:3065322:3065494-3067377:3065712:3065826-3067377:+			0		1	0.825076
IL32	AF	ENSG00000008517	16:3065322:3065494-3067377:3065784:3065826-3067377:+					1	1
IL32	AF	ENSG00000008517	16:3065369:3065494-3065781:3065653:3065687-3065781:+	0		1		1	1
IL32	AF	ENSG00000008517	16:3065369:3065494-3065781:3065663:3065710-3065781:+		0	1		1	0.841856
IL32	AF	ENSG00000008517	16:3065392:3065494-3065781:3065653:3065687-3065781:+	0		1
IL32	AF	ENSG00000008517	16:3065392:3065494-3065781:3065663:3065710-3065781:+		0	1			0
IL32	AF	ENSG00000008517	16:3065610:3065655-3065784:3065662:3065687-3065784:+			0.999996		1	1
IL32	AF	ENSG00000008517	16:3065610:3065655-3065784:3065677:3065710-3065784:+			1		1	2.04904e-09
IL32	AF	ENSG00000008517	16:3065614:3065655-3065784:3065662:3065687-3065784:+		1	0	1		1
IL32	AF	ENSG00000008517	16:3065614:3065655-3065784:3065677:3065710-3065784:+		1		1		0.224
IL32	AL	ENSG00000008517	16:3068239-3068990:3069269:3068239-3081633:3082192:+						1
IL32	AL	ENSG00000008517	16:3068239-3068990:3069326:3068239-3081633:3082192:+			1
IL32	AL	ENSG00000008517	16:3068239-3068990:3069368:3068239-3081633:3082192:+			1			1
IL32	AL	ENSG00000008517	16:3068239-3068990:3069375:3068239-3081633:3082192:+			1
IL32	AL	ENSG00000008517	16:3068239-3068990:3069376:3068239-3081633:3082192:+					1	1
IL32	AL	ENSG00000008517	16:3068239-3068990:3069396:3068239-3081633:3082192:+	1
IL32	AL	ENSG00000008517	16:3068239-3068990:3069409:3068239-3081633:3082192:+						1
IL32	AL	ENSG00000008517	16:3068239-3068990:3069411:3068239-3081633:3082192:+	1	1
IL32	AL	ENSG00000008517	16:3068239-3068990:3069440:3068239-3081633:3082192:+		1				1
IL32	AL	ENSG00000008517	16:3068239-3068990:3069514:3068239-3081633:3082192:+			1			1
IL32	AL	ENSG00000008517	16:3068239-3068990:3069532:3068239-3081633:3082192:+		1		1		1
IL32	AL	ENSG00000008517	16:3068239-3068990:3069543:3068239-3081633:3082192:+			1		1	1
IL32	AL	ENSG00000008517	16:3068239-3068990:3069548:3068239-3081633:3082192:+			1		1	1
IL32	AL	ENSG00000008517	16:3068239-3068990:3069551:3068239-3081633:3082192:+			1		1	1
IL32	AL	ENSG00000008517	16:3068239-3068990:3069552:3068239-3081633:3082192:+	1				1	1
IL32	AL	ENSG00000008517	16:3068239-3068990:3069640:3068239-3081633:3082192:+			1		1	1
IL32	AL	ENSG00000008517	16:3068239-3068990:3069667:3068239-3081633:3082192:+			1		1	1
IL32	AL	ENSG00000008517	16:3068239-3068990:3069728:3068239-3081633:3082192:+		1	1	1	1	1
IL32	AL	ENSG00000008517	16:3068239-3068990:3069819:3068239-3081633:3082192:+				1	1	1
IL32	MX	ENSG00000008517	16:3065826-3067377:3067415-3067984:3065826-3067443:3067613-3067984:+			0.999996	1	1	1
IL32	RI	ENSG00000008517	16:3065662:3065687-3065784:3065826:+			0.999986			1
IL32	RI	ENSG00000008517	16:3068990:3069109-3069281:3069551:+		0	1	0	1	1
IL32	SE	ENSG00000008517	16:3065494-3065621:3065687-3065784:+	1		0		0.0510826	0.165286
IL32	SE	ENSG00000008517	16:3065494-3065781:3065826-3067377:+			1		0.628936	0.815279
IL32	SE	ENSG00000008517	16:3065494-3065784:3065826-3067377:+			1		0.901896	0.924099
IL32	SE	ENSG00000008517	16:3067415-3067554:3067613-3067984:+	1	1	0.831332	0.633272	0.679334	0.851028
IL32	SE	ENSG00000008517	16:3067415-3067984:3068010-3068180:+			1	1	1	0.918378
IL32	SE	ENSG00000008517	16:3067613-3067984:3068010-3068180:+	1	1	0.972794	1	1	0.969952
IL32	SE	ENSG00000008517	16:3068010-3068180:3068239-3068990:+	1	1	1	1	0.927978	0.998205
PKD1	A3	ENSG00000008710	16:2111871-2112340:2109350-2112340:-	1	1	1	1	1	1
PKD1	A3	ENSG00000008710	16:2117053-2117489:2117016-2117489:-	1	1	1	1	1	1
PKD1	A5	ENSG00000008710	16:2102970-2103105:2102970-2103253:-			1
PKD1	A5	ENSG00000008710	16:2102970-2103105:2102970-2103432:-			1		0
PKD1	A5	ENSG00000008710	16:2102970-2103266:2102970-2103432:-	1	1	1	1	0.825709	1
PKD1	A5	ENSG00000008710	16:2102970-2103266:2102970-2103725:-	1	1	1	0.834394	1	1
PKD1	AF	ENSG00000008710	16:2113292-2113777:2114124:2113292-2114170:2114481:-	0		1			0
PKD1	AL	ENSG00000008710	16:2097728:2097984-2099644:2099462:2099563-2099644:-	1	1	1	1	0.401473	1
PKD1	AL	ENSG00000008710	16:2097852:2097984-2099644:2099462:2099563-2099644:-			1	1	0
PKD1	AL	ENSG00000008710	16:2097859:2098191-2099644:2099462:2099563-2099644:-	1	1	1	1	0.707917	1
PKD1	RI	ENSG00000008710	16:2103266:2103390-2103516:2103895:-	0.826477	0.976511	0.805934	0.827991	1	0.877314
PKD1	RI	ENSG00000008710	16:2105322:2105707-2105865:2106024:-		1	0.953208	8.81107e-05	1
PKD1	SE	ENSG00000008710	16:2091174-2091423:2091597-2091781:-	1	1	0.941891	0.827063	0.858562	1
PKD1	SE	ENSG00000008710	16:2092592-2092954:2093093-2093544:-	1	0.733658	0.642027	0.805664	0.381048	0.745805
PKD1	SE	ENSG00000008710	16:2097984-2099644:2099770-2099861:-	1	1	1	1	1	0.877367
PKD1	SE	ENSG00000008710	16:2116644-2116833:2117053-2117489:-	1	1	1	1	1	1
MED24	A3	ENSG00000008838	17:40033206-40033345:40033172-40033345:-	1	1	1	1	1	1
MED24	A3	ENSG00000008838	17:40053768-40054361:40053679-40054361:-		0.613815	0.882922	1	0.827276	1
MED24	AF	ENSG00000008838	17:40027034-40027383:40027523:40027034-40027909:40027946:-	1		1	1	1	0.902785
MED24	AF	ENSG00000008838	17:40053380-40053469:40053608:40053380-40054361:40054408:-	1	1	1		1	1
MED24	AF	ENSG00000008838	17:40053380-40053469:40054092:40053380-40054361:40054408:-			1		1	1
MED24	AF	ENSG00000008838	17:40053635-40054361:40054405:40053635-40061134:40061215:-	1	1	1	1	1	1
MED24	AF	ENSG00000008838	17:40053635-40054361:40054407:40053635-40061134:40061215:-		1
MED24	AF	ENSG00000008838	17:40053657-40054361:40054405:40053657-40056549:40056690:-	1	1	1	1	1	1
MED24	AF	ENSG00000008838	17:40053657-40054361:40054408:40053657-40056549:40056690:-	1	1	1		1	1
MED24	AF	ENSG00000008838	17:40053657-40054361:40054742:40053657-40056549:40056690:-						1
MED24	MX	ENSG00000008838	17:40035349-40035722:40035795-40053298:40035349-40036116:40036154-40053298:-	1	0.725761	1	1	0.845977	1
MED24	SE	ENSG00000008838	17:40027034-40027383:40027465-40027909:-	1	1	1	1	1	0.98858
MED24	SE	ENSG00000008838	17:40035349-40035722:40035795-40036116:-	1	0.975141	1	1	0.969665	1
MED24	SE	ENSG00000008838	17:40035795-40036116:40036154-40053298:-	0.80957	0.935205	0.953327	0.884826	0.850831	0.876559
MED24	SE	ENSG00000008838	17:40053380-40053469:40053635-40054361:-	1	1	1	1	1	1
MED24	SE	ENSG00000008838	17:40053380-40053469:40053657-40054361:-	1	1	1	1	1	1
MED24	SE	ENSG00000008838	17:40053380-40053469:40053679-40054361:-		1	1		1
MED24	SE	ENSG00000008838	17:40053380-40053469:40053768-40054361:-		1	1	1	1	1
RHOBTB2	AF	ENSG00000008853	8:22995841:22995882-23004425:22999929:23000105-23004425:+	1	1	0.955831	1	0.852685	1
RHOBTB2	AF	ENSG00000008853	8:22995841:22995882-23004425:23004044:23004143-23004425:+	1	1	1	1	1	1
RHOBTB2	AF	ENSG00000008853	8:22999579:23000105-23004425:23004044:23004143-23004425:+	1	1	1	1	1	1
RHOBTB2	AF	ENSG00000008853	8:22999929:23000105-23004425:23004044:23004143-23004425:+			1		1
SEC62	A3	ENSG00000008952	3:169977051-169982637:169977051-169982660:+		0	1		0.662646	0
RPS20	A3	ENSG00000008988	8:56074159-56074381:56073768-56074381:-	0.524596	0.453616	1	1	1	1
RPS20	A3	ENSG00000008988	8:56074159-56074381:56074150-56074381:-	0.999894	0.999898	1	1	1	0.999372
RPS20	A5	ENSG00000008988	8:56073768-56074060:56073768-56074381:-	0.916526	0.83598	1	1	1	1
RPS20	AF	ENSG00000008988	8:56074159-56074254:56074356:56074159-56074381:56074581:-	1	1	0.926105	1	1	0.515798
RPS20	AL	ENSG00000008988	8:56073075:56073272-56074060:56073316:56073768-56074060:-	0.817999	0.87552	0.745178	0	0.77361	0.489957
RPS20	SE	ENSG00000008988	8:56073272-56073695:56073768-56074060:-	0.99866	0.998069	0.999455	1	0.998975	0.998456
RPS20	SE	ENSG00000008988	8:56073768-56074060:56074159-56074381:-	0.999897	0.999842	1	1	1	1
CSDE1	AF	ENSG00000009307	1:114739890-114746543:114746859:114739890-114757925:114757982:-	0	0.00970626	1
CSDE1	AF	ENSG00000009307	1:114750207-114757925:114757964:114750207-114758576:114758676:-	1	0.977887	1	1	0.981224	0.978386
CSDE1	AF	ENSG00000009307	1:114750207-114757925:114757983:114750207-114758576:114758676:-	1	0.998001	1	1	0.997185	0.997012
CSDE1	AF	ENSG00000009307	1:114750207-114757925:114758027:114750207-114758576:114758676:-	1	0.950448	1	1	0.82272	0.918494
CSDE1	AL	ENSG00000009307	1:114739753:114739890-114749821:114748317:114748418-114749821:-	0	1			1	1
CSDE1	MX	ENSG00000009307	1:114738072-114739692:114739890-114757925:114738072-114749821:114750207-114757925:-	0.967219	0.957828	0.98034	0.978893	0.983198	0.960391
CSDE1	SE	ENSG00000009307	1:114738072-114739692:114739890-114749821:-	0.968434	0.965904	0.989689	0.985912	0.988712	0.971119
CSDE1	SE	ENSG00000009307	1:114738072-114739692:114739890-114757925:-	1	1	1	1	1	0.992563
CSDE1	SE	ENSG00000009307	1:114738072-114749821:114750207-114757925:-	1	1	1	1	1	0.846261
IYD	A5	ENSG00000009765	6:150389543-150392345:150389475-150392345:+	1	1	1	1	1
IYD	AF	ENSG00000009765	6:150368892:150369209-150389352:150369977:150370012-150389352:+	0.633358	0.220345	1	1	1
IYD	AF	ENSG00000009765	6:150368953:150369209-150389352:150369977:150370012-150389352:+	0	0	1
IYD	AF	ENSG00000009765	6:150368997:150369209-150389352:150369977:150370012-150389352:+	0	0		1	1
IYD	AL	ENSG00000009765	6:150394255-150395394:150395532:150394255-150398055:150398109:+	1	1
IYD	AL	ENSG00000009765	6:150394255-150395394:150395532:150394255-150398055:150405969:+	1	0.779655	0	0
IYD	AL	ENSG00000009765	6:150395566-150396471:150396816:150395566-150398055:150398109:+				1	1
IYD	AL	ENSG00000009765	6:150395566-150396471:150396816:150395566-150398055:150404628:+	0		0	0.897657	0.800198
IYD	SE	ENSG00000009765	6:150394255-150395455:150395566-150398055:+	1	0	0.2604	0.533925	1
FAM76A	AL	ENSG00000009780	1:27759627-27759958:27760185:27759627-27760495:27760581:+	1	1	1		1	1
FAM76A	AL	ENSG00000009780	1:27759627-27759958:27760185:27759627-27760495:27761473:+	1	0.741347	1		1	0.783001
FAM76A	SE	ENSG00000009780	1:27732657-27734031:27734183-27744654:+	1	0.926907	1	1	1	0.892022
TRAF3IP3	A3	ENSG00000009790	1:209759134-209759982:209759134-209760172:+	1
TRAF3IP3	A3	ENSG00000009790	1:209778173-209779315:209778173-209779431:+	0.954877	1	1		1	1
TRAF3IP3	A5	ENSG00000009790	1:209760384-209762515:209760324-209762515:+	0.930001
TRAF3IP3	AF	ENSG00000009790	1:209756032:209756309-209759034:209758498:209758854-209759034:+	1
TRAF3IP3	AF	ENSG00000009790	1:209756066:209756309-209759034:209758498:209758854-209759034:+	1
TRAF3IP3	SE	ENSG00000009790	1:209775736-209777352:209777487-209778111:+	0.0699992				1
POMT2	A3	ENSG00000009830	14:77277481-77278394:77277278-77278394:-	1	1	1	1	1	1
POMT2	A5	ENSG00000009830	14:77278508-77278729:77278508-77279823:-	0.155475	0.179896	0.85672	1	0.237391	0.0577324
POMT2	A5	ENSG00000009830	14:77304800-77306246:77304800-77306402:-	0.811165	1	1		1	1
POMT2	A5	ENSG00000009830	14:77304800-77306337:77304800-77306402:-	0.972112	1	1	1	1	1
POMT2	RI	ENSG00000009830	14:77278729:77278961-77279823:77279928:-	1	0.394852	1	1	1	0.549807
POMT2	RI	ENSG00000009830	14:77279537:77279586-77279684:77279928:-	1	0.816078	1	1	0.632367	0.530472
POMT2	SE	ENSG00000009830	14:77278508-77278729:77278869-77279823:-	0.714423	0.739588	0.981789	1	0.639026	0.415367
POMT2	SE	ENSG00000009830	14:77306441-77311949:77312033-77320434:-	0.963294	0.950196	0.985974	0.928534	1	0.874256
MLXIPL	A3	ENSG00000009950	7:73595969-73596153:73595912-73596153:-	0.96364	1	1		0.0843188	1
MLXIPL	A3	ENSG00000009950	7:73596272-73596364:73596266-73596364:-	1	1	1		1	1
MLXIPL	A3	ENSG00000009950	7:73596789-73596865:73596479-73596865:-	0.348439	0.482341	0		1
MLXIPL	A3	ENSG00000009950	7:73596789-73596865:73596786-73596865:-	0.797719	0.950518			0.941254	0.858421
MLXIPL	SE	ENSG00000009950	7:73596479-73596639:73596786-73596865:-	0.761258	0.44965	0		1	1
MLXIPL	SE	ENSG00000009950	7:73596479-73596639:73596789-73596865:-	0.923313	0.936559	0		1	1
ETV7	AL	ENSG00000010030	6:36354091:36354687-36366875:36366194:36366762-36366875:-	0.0419046	0	1		0.562366
ETV7	AL	ENSG00000010030	6:36354091:36354687-36366875:36366195:36366762-36366875:-	1	0	1		1	0
ETV7	AL	ENSG00000010030	6:36354221:36354687-36366875:36366195:36366762-36366875:-	1	0.999856			1	0.400836
ETV7	SE	ENSG00000010030	6:36369071-36371330:36371560-36373453:-	0.752261	0.654643	1		0.609103	1
ETV7	SE	ENSG00000010030	6:36373578-36375871:36376035-36385534:-	0.258574	0.345391	1		0.893206	0
ETV7	SE	ENSG00000010030	6:36373578-36375871:36376035-36387536:-		1				0
ETV7	SE	ENSG00000010030	6:36373578-36385534:36385669-36387536:-	1	1			1	0.747717
ETV7	SE	ENSG00000010030	6:36376035-36385534:36385669-36387536:-	1	0.999728	1		1	1
SPRTN	AF	ENSG00000010072	1:231337104:231338604-231339769:231339427:231339477-231339769:+	1	1	1	1	1	1
SPRTN	AF	ENSG00000010072	1:231338048:231338604-231339769:231339427:231339477-231339769:+	1	1	1	1	1	1
SPRTN	AF	ENSG00000010072	1:231338256:231338604-231339769:231339427:231339477-231339769:+	1	1	1	1	1	1
SPRTN	SE	ENSG00000010072	1:231339868-231347797:231347925-231351304:+	0.990645	0.939731	0.89817	0.868375	0.941457	0.881313
EEF1AKNMT	A5	ENSG00000010165	1:171782120-171783740:171781795-171783740:+	0.949189	0.880417	0.902671	0.838661	0.887189	0.919855
EEF1AKNMT	AL	ENSG00000010165	1:171794527-171796482:171796903:171794527-171813875:171814023:+	1	1	1	1	0.86372	0.660694
EEF1AKNMT	AL	ENSG00000010165	1:171794527-171796482:171797717:171794527-171813875:171814023:+	1	1	1	1	0.930216	0.875761
DYRK4	A5	ENSG00000010219	12:4590207-4590330:4590201-4590330:+					1
DYRK4	AF	ENSG00000010219	12:4562204:4562283-4567955:4567317:4567383-4567955:+	1			1	1	1
ZNF207	A3	ENSG00000010244	17:32350326-32351743:32350326-32351776:+		1
ZNF207	A3	ENSG00000010244	17:32350326-32351743:32350326-32351798:+		1	0
ZNF207	A3	ENSG00000010244	17:32350326-32351786:32350326-32351798:+	1	1	0.995994	1	1	1
ZNF207	AF	ENSG00000010244	17:32350164:32350352-32351739:32350908:32351181-32351739:+	1	1	1		0	1
ZNF207	SE	ENSG00000010244	17:32350326-32351465:32351629-32351743:+	1	0.947567	1	1	1	1
ZNF207	SE	ENSG00000010244	17:32360967-32361468:32361515-32362914:+	0.819944	0.830736	0.763464	0.808318	0.759089	0.642433
UQCRC1	SE	ENSG00000010256	3:48604780-48605770:48605856-48609162:-	1	0.99922	1	1	1	1
STARD3NL	MX	ENSG00000010270	7:38178420-38179090:38179145-38207447:38178420-38198211:38198365-38207447:+	0.923278	1	0.933105	0.854867	0.898507	0.934608
STARD3NL	MX	ENSG00000010270	7:38178420-38179090:38179145-38207447:38178420-38201714:38201966-38207447:+	0.987516	0.868395	0.868827	0.886813	0.771122	0.821861
STARD3NL	MX	ENSG00000010270	7:38178420-38179090:38179145-38207447:38178420-38202070:38202197-38207447:+	0.915627	1	0.878329	1	0.951741	0.939988
STARD3NL	MX	ENSG00000010270	7:38178420-38201714:38201966-38207447:38178420-38202070:38202197-38207447:+	0.120643	1	0.521505	1	0.85409	0.77247
STARD3NL	SE	ENSG00000010270	7:38215105-38217025:38217078-38217188:+	1	0.94531	0.906906	0.970873	0.991553	0.977436
CD9	A3	ENSG00000010278	12:6200072-6200384:6200072-6200422:+		0.517967	1		1	0
CD9	AF	ENSG00000010278	12:6200316:6200565-6225426:6200797:6200973-6225426:+	1	1	1	1	1	1
CD9	AF	ENSG00000010278	12:6200316:6200565-6225426:6224986:6225213-6225426:+	0.806786	0.851371	1	1	1	1
CD9	AF	ENSG00000010278	12:6200385:6200565-6225426:6200797:6200973-6225426:+	1	1	1		1	1
CD9	AF	ENSG00000010278	12:6200385:6200565-6225426:6224986:6225213-6225426:+	0.975719	0.928983	1		1	1
CD9	AF	ENSG00000010278	12:6200400:6200565-6225426:6200797:6200973-6225426:+		1			1	1
CD9	AF	ENSG00000010278	12:6200400:6200565-6225426:6224986:6225213-6225426:+	0	0.633778			1	1
CD9	AF	ENSG00000010278	12:6200436:6200565-6225426:6200797:6200973-6225426:+						1
CD9	AF	ENSG00000010278	12:6200436:6200565-6225426:6224986:6225213-6225426:+	0	0				1
CD9	AF	ENSG00000010278	12:6200449:6200565-6225426:6200797:6200973-6225426:+	1	1	1	1	1	1
CD9	AF	ENSG00000010278	12:6200449:6200565-6225426:6224986:6225213-6225426:+	0.999422	0.99951	1	1	1	1
CD9	SE	ENSG00000010278	12:6200072-6200384:6200565-6225426:+		1	1		1
CD9	SE	ENSG00000010278	12:6200072-6200422:6200565-6225426:+		1				1
NCAPD2	A3	ENSG00000010292	12:6522037-6522828:6522037-6522884:+	1	1	1	1	1	1
NCAPD2	A5	ENSG00000010292	12:6494154-6495076:6494075-6495076:+	0.857137	0.92795	0.825475	0.976241	0.958777	0.965968
NCAPD2	AF	ENSG00000010292	12:6493401:6494075-6495076:6494093:6494154-6495076:+	0.983946	0.922189	0.896008	0.690006	0.919206	0.893299
NCAPD2	AF	ENSG00000010292	12:6493401:6494075-6495076:6494099:6494154-6495076:+	0.959407	1	0.949815	0.52601	0.850026	1
NCAPD2	SE	ENSG00000010292	12:6509792-6510075:6510133-6510629:+	0.992997	1	0.988952	0.97854	0.992471	1
GIPR	SE	ENSG00000010310	19:45670734-45671285:45671392-45672851:+	1	1	1		1	1
PHF7	A5	ENSG00000010318	3:52422881-52423091:52421754-52423091:+			1	1	0.683771	1
PHF7	AL	ENSG00000010318	3:52421754-52422222:52422857:52421754-52423091:52423406:+	1				0	1
PHF7	RI	ENSG00000010318	3:52421648:52421754-52422760:52422881:+			0.603075	1	0.350655	0.0877204
NISCH	AF	ENSG00000010322	3:52458692:52458844-52470859:52470556:52470663-52470859:+	1	1	1	1	1	1
NISCH	SE	ENSG00000010322	3:52489678-52490075:52490231-52490705:+	0.936913	0.992117	0.927974	0.956983	0.937418	0.95288
STAB1	A3	ENSG00000010327	3:52516587-52516692:52516587-52516702:+			1	1		1
STAB1	SE	ENSG00000010327	3:52523576-52523652:52523756-52523871:+			1	1		1
FUZ	A3	ENSG00000010361	19:49812736-49812996:49812685-49812996:-	0.964748	1	0.99191	1	1	1
FUZ	A5	ENSG00000010361	19:49811699-49812615:49811699-49812638:-	1	1	0.632263	0.272548	0.578252
FUZ	A5	ENSG00000010361	19:49812335-49812615:49812335-49812638:-	0.8193	0.824855	0.783713	0.906517	1	0.906345
FUZ	A5	ENSG00000010361	19:49812736-49812996:49812736-49813133:-	0.827426	0.855588	0.786152	0.779872	0.819277	0.883177
FUZ	MX	ENSG00000010361	19:49811699-49812251:49812335-49812996:49811699-49812615:49812736-49812996:-	0.760433	0.624449	0.913835	0.884504	0.453448	1
FUZ	MX	ENSG00000010361	19:49811699-49812251:49812335-49812996:49811699-49812638:49812736-49812996:-	1	1	0.94801	0.741553	0.532169	1
FUZ	SE	ENSG00000010361	19:49811699-49812251:49812335-49812615:-	0.936655	0.919033	0.958122	0.966709	0.908	1
FUZ	SE	ENSG00000010361	19:49811699-49812251:49812335-49812638:-	1	1	0.915654	0.528732	0	1
FUZ	SE	ENSG00000010361	19:49812335-49812615:49812736-49812996:-	0.79575	0.856846	0.606012	0.745453	0.903563	0.570499
SLC6A13	SE	ENSG00000010379	12:243813-259851:260057-262789:-				1
PRSS3	AF	ENSG00000010438	9:33750517:33750727-33796643:33750821:33750852-33796643:+	0	0	1		1	1
PRSS3	AF	ENSG00000010438	9:33750517:33750727-33796643:33795535:33795613-33796643:+			0.834299		0.996431	0.995136
PRSS3	AF	ENSG00000010438	9:33750821:33750852-33796643:33795535:33795613-33796643:+	1	1	0		0	0
PRSS3	SE	ENSG00000010438	9:33795613-33796643:33796802-33797829:+			1		1	1
ZNF200	A3	ENSG00000010539	16:3232547-3232833:3232544-3232833:-	1	1	1	1	1	1
ZNF200	A5	ENSG00000010539	16:3233836-3234636:3233836-3235112:-	0.899395	0.822842	1	0.741883	1	0.772654
ZNF200	A5	ENSG00000010539	16:3233836-3234987:3233836-3235112:-	0.893191	0.851242	1	0.735175	1	0.891971
ZNF200	AF	ENSG00000010539	16:3233836-3234987:3235070:3233836-3235112:3235360:-	1		1	1		1
ZNF200	AF	ENSG00000010539	16:3233836-3234987:3235070:3233836-3235112:3235457:-	0.530838	0	1	1		0.766324
CD4	SE	ENSG00000010610	12:6800187-6800307:6800471-6814142:+			1	1		1
LRRC23	A5	ENSG00000010626	12:6905250-6905585:6905075-6905585:+			1		0
LRRC23	AF	ENSG00000010626	12:6904733:6904903-6905585:6904906:6905075-6905585:+	1	1	1	1	0.877166	1
LRRC23	AF	ENSG00000010626	12:6904733:6904903-6905585:6905011:6905250-6905585:+	1	1	1	1	1	1
LRRC23	AF	ENSG00000010626	12:6904733:6904903-6905585:6905028:6905075-6905585:+	1	1	1	1	1	1
LRRC23	AF	ENSG00000010626	12:6904791:6904903-6905585:6904906:6905075-6905585:+	1	1	1	1	0.810985	1
LRRC23	AF	ENSG00000010626	12:6904791:6904903-6905585:6905011:6905250-6905585:+	1	1	1	1	1	1
LRRC23	AF	ENSG00000010626	12:6904791:6904903-6905585:6905028:6905075-6905585:+	1	1	1	1	1	1
LRRC23	AF	ENSG00000010626	12:6904834:6904903-6905585:6904906:6905075-6905585:+	1	1	1	1	0.796318	1
LRRC23	AF	ENSG00000010626	12:6904834:6904903-6905585:6905011:6905250-6905585:+	1	1	1	1	1	1
LRRC23	AF	ENSG00000010626	12:6904834:6904903-6905585:6905028:6905075-6905585:+	1	1	1	1	1	1
LRRC23	AF	ENSG00000010626	12:6904841:6904903-6905585:6904906:6905075-6905585:+	1	1	1	1	0.829584	1
LRRC23	AF	ENSG00000010626	12:6904841:6904903-6905585:6905011:6905250-6905585:+	1	1	1	1	1	1
LRRC23	AF	ENSG00000010626	12:6904841:6904903-6905585:6905028:6905075-6905585:+	1	1	1	1	1	1
LRRC23	AL	ENSG00000010626	12:6906662-6907315:6907733:6906662-6913891:6914071:+	1	0.454193	1	0.600668	0.539889	0.996739
LRRC23	SE	ENSG00000010626	12:6906662-6907315:6907445-6913891:+	0.801037	0.763232	0.902473	0.840206	0.717931	0.74349
BTK	AF	ENSG00000010671	X:101375314-101386062:101386195:101375314-101390478:101390796:-		0				1
BTK	RI	ENSG00000010671	X:101353870:101353917-101353919:101353988:-	1	1			0	1
BTK	SE	ENSG00000010671	X:101375314-101377859:101378023-101386062:-	1					0
HFE	A3	ENSG00000010704	6:26087516-26090841:26087516-26090910:+	0.817886	1	1	1	1	1
HFE	A3	ENSG00000010704	6:26091104-26092609:26091104-26092727:+		1			1	1
HFE	A3	ENSG00000010704	6:26091104-26092685:26091104-26092727:+	1	1	1		1	1
HFE	A3	ENSG00000010704	6:26091589-26092685:26091589-26092727:+	1	1	0.881305	1	0.877292	0.855594
HFE	A3	ENSG00000010704	6:26093232-26094186:26093232-26094404:+	0.998539	0.819199	0.745823	0.944831	0.649187	0.7976
HFE	SE	ENSG00000010704	6:26087516-26090841:26091104-26091314:+	0.951488	0.757157	1	0.862356	0.826808	0.872963
HFE	SE	ENSG00000010704	6:26087516-26090841:26091104-26092685:+	1	0.843359	1		1	1
HFE	SE	ENSG00000010704	6:26087516-26090841:26091589-26092685:+		0	1			1
HFE	SE	ENSG00000010704	6:26087516-26091314:26091589-26092685:+	1	0.794311		1	1	1
HFE	SE	ENSG00000010704	6:26087516-26092685:26092960-26093119:+		1
HFE	SE	ENSG00000010704	6:26091104-26091314:26091589-26092685:+	0.565084	0.658396	0.66896	1	0.757784	0.702693
HFE	SE	ENSG00000010704	6:26091104-26091314:26091589-26092727:+			1		1	1
HFE	SE	ENSG00000010704	6:26091589-26092609:26092641-26092727:+		1	0		0	0
SCMH1	A5	ENSG00000010803	1:41037541-41046407:41037541-41046418:-	0.938787	0.971478	0.976301	1	0.927584	0.925211
SCMH1	MX	ENSG00000010803	1:41143112-41151614:41151684-41160875:41143112-41159725:41159933-41160875:-	0.792372	0.730555	0.661187	0.242347	0.85159	0.864079
SCMH1	SE	ENSG00000010803	1:41143112-41151614:41151684-41160875:-	0.832775	0.883002	0.593629	0.514068	0.710945	0.86701
SCMH1	SE	ENSG00000010803	1:41151684-41152599:41152741-41159725:-	0.986201	0.784092	0.475047	0.129144	0.452631	0
FYN	A3	ENSG00000010810	6:111694704-111696277:111694700-111696277:-	1	1	0.991264	0.984179	1	0.992834
FYN	A5	ENSG00000010810	6:111714443-111719805:111714443-111719856:-	1	1	1	1	1	1
FYN	AF	ENSG00000010810	6:111720062-111759040:111759131:111720062-111759845:111759917:-		1.61587e-09		0	1	1
FYN	AF	ENSG00000010810	6:111780635-111781056:111781080:111780635-111793623:111793912:-		1
FYN	AF	ENSG00000010810	6:111780635-111781056:111781080:111780635-111798355:111798423:-		1
FYN	AF	ENSG00000010810	6:111780635-111781056:111781080:111780635-111819860:111820078:-		1
FYN	AF	ENSG00000010810	6:111780635-111781056:111781080:111780635-111844777:111844944:-		1
FYN	AF	ENSG00000010810	6:111780635-111781056:111781080:111780635-111872968:111873440:-		1	0	0	0	0
FYN	AF	ENSG00000010810	6:111780635-111793623:111793886:111780635-111798355:111798423:-	1	1	1	1	1	1
FYN	AF	ENSG00000010810	6:111780635-111793623:111793886:111780635-111819860:111820078:-	1	1	1	1	1	1
FYN	AF	ENSG00000010810	6:111780635-111793623:111793886:111780635-111844777:111844944:-	1	1	1	1	1	1
FYN	AF	ENSG00000010810	6:111780635-111793623:111793886:111780635-111872968:111873440:-	1	1	0.86074	0.78198	0.843079	0.783764
FYN	MX	ENSG00000010810	6:111720062-111740981:111741093-111780566:111720062-111754434:111754677-111780566:-			1		1	1
FYN	MX	ENSG00000010810	6:111720062-111740981:111741097-111780566:111720062-111754434:111754677-111780566:-						1
FYN	SE	ENSG00000010810	6:111696456-111699515:111699670-111702885:-	1	0	1	1	0.930711	0.969622
FYN	SE	ENSG00000010810	6:111696456-111700104:111700268-111702885:-	1	1	1	1	0.975632	0.985069
FYN	SE	ENSG00000010810	6:111780635-111818615:111818740-111819860:-					1
FYN	SE	ENSG00000010810	6:111780635-111846589:111846629-111872968:-	1	1	0.799704	0.577746	0.795159	0.737303
HIVEP2	SE	ENSG00000010818	6:142776191-142783521:142783615-142836935:-	0.999914	0.999956	0.882419	1	1	0.929287
FMO1	A5	ENSG00000010932	1:171283216-171285202:171282333-171285202:+	1
FMO1	SE	ENSG00000010932	1:171282333-171283144:171283216-171285202:+	1	1
ELOA	AF	ENSG00000011007	1:23743155:23743578-23749021:23744034:23744270-23749021:+	1	0.297145	1	1	1	1
ELOA	AF	ENSG00000011007	1:23743366:23743578-23749021:23744034:23744270-23749021:+	1	0.917021	1	1	1	1
ELOA	AF	ENSG00000011007	1:23743472:23743578-23749021:23744034:23744270-23749021:+	1	0.937239	1	1	1	1
LYPLA2	A3	ENSG00000011009	1:23792017-23792552:23792017-23792657:+	0.61797	0.542883	0.699204	0.412562	0.781252	0.909849
LYPLA2	A3	ENSG00000011009	1:23794325-23794427:23794325-23794552:+	0.968683	0.970899	0.993308	0.971494	0.985216	1
LYPLA2	AF	ENSG00000011009	1:23790970:23791250-23792657:23791971:23792017-23792657:+	0.990044	0.992661	0.977447	0.957063	0.984926	0.994664
LYPLA2	AF	ENSG00000011009	1:23791203:23791250-23792657:23791971:23792017-23792657:+	0.789797	0.834971	0.307089	0.491781	0.602816	0.358213
LYPLA2	SE	ENSG00000011009	1:23792760-23793008:23793039-23793151:+	0.972979	0.944011	0.966014	0.96188	0.958808	0.972693
LYPLA2	SE	ENSG00000011009	1:23793752-23793860:23793930-23794063:+	0.996056	0.993847	0.99694	0.989037	0.992852	0.997168
LYPLA2	SE	ENSG00000011009	1:23793930-23794063:23794136-23794224:+	0.996105	0.996862	0.992033	0.986488	1	0.997513
CLCN6	A3	ENSG00000011021	1:11826214-11827089:11826214-11827115:+	1	1	0.962241	0.901131	0.92383	0.983448
CLCN6	SE	ENSG00000011021	1:11807190-11815846:11815911-11816615:+	1	1	1	1	1	1
CLCN6	SE	ENSG00000011021	1:11828219-11828458:11828624-11829196:+	0.935042	0.849443	1	1	0.91363	0.919021
MRC2	A5	ENSG00000011028	17:62678646-62679800:62678617-62679800:+	0.749836	1	1	1	1	1
MRC2	SE	ENSG00000011028	17:62688960-62689522:62689760-62689894:+	1	1	0.957964	0.958913	0.967599	0.972397
NME1-NME2	SE	ENSG00000011052	17:51168343-51169937:51170049-51171487:+	1	0.927563	1	1	0.875045	1
TSPAN9	AF	ENSG00000011105	12:3201175:3201256-3278421:3215251:3215355-3278421:+	0	0.039367	1	1	1
TSPAN9	AF	ENSG00000011105	12:3215251:3215355-3278421:3272912:3273246-3278421:+	0.958554	0.951838	0		0	0
TSPAN9	SE	ENSG00000011105	12:3077453-3083653:3083719-3201177:+	0.913105	0.697504	0.700816	1	0.906236	0.87618
BTBD7	SE	ENSG00000011114	14:93257355-93261602:93261677-93293858:-	1	1	1	1	1	1
MKS1	AF	ENSG00000011143	17:58218729-58219151:58219245:58218729-58219462:58219605:-	0.704022	0.487063	0.843666	1	0.880116	0.750681
MKS1	AF	ENSG00000011143	17:58218729-58219151:58219305:58218729-58219462:58219605:-	0.968089	0.936558	0.874778	1	0.953668	0.916868
MKS1	SE	ENSG00000011143	17:58214387-58214741:58214838-58216088:-	0.958003	0.963203	0.922392	1	0.948551	0.722767
MKS1	SE	ENSG00000011143	17:58216736-58218620:58218729-58219151:-	1	0.912522	0.713214	1	1	1
ABHD5	A3	ENSG00000011198	3:43715058-43717671:43715058-43717766:+	0.940761	1	0.907252	1	1	0.339805
ABHD5	AF	ENSG00000011198	3:43690870:43691039-43699276:43691257:43691509-43699276:+	1	0.982487	0.966703	1	0.944169	0.874728
ABHD5	AF	ENSG00000011198	3:43690892:43691039-43699276:43691257:43691509-43699276:+		0	0	1	0.901355	0.899356
ABHD5	AF	ENSG00000011198	3:43690951:43691039-43699276:43691257:43691509-43699276:+		0.688485	0.689864		0.98186	0.982555
AKAP8L	A3	ENSG00000011243	19:15398766-15399302:15398703-15399302:-	0.959717	0.962546	1	1	0.918752	0.948758
AKAP8L	A3	ENSG00000011243	19:15401603-15403475:15401293-15403475:-	1	1	1	1	1	1
AKAP8L	A3	ENSG00000011243	19:15403715-15404010:15403555-15404010:-	0.985821	0.957199	0.979566	0.967504	1	0.988185
AKAP8L	A3	ENSG00000011243	19:15404042-15410520:15403715-15410520:-	1	1	1	1	1	1
AKAP8L	A3	ENSG00000011243	19:15404042-15410520:15403805-15410520:-	1	1	1	1	1	1
AKAP8L	A5	ENSG00000011243	19:15401603-15403475:15401603-15403658:-	0.981582	0.91132	0.96559	1	0.991227	0.978424
AKAP8L	A5	ENSG00000011243	19:15410594-15418911:15410594-15419059:-	1		1	1	1	1
AKAP8L	AF	ENSG00000011243	19:15410594-15417635:15417678:15410594-15419059:15419141:-		1	1			1
AKAP8L	AF	ENSG00000011243	19:15410594-15418911:15418968:15410594-15419059:15419141:-	1	1	1	1	1	1
AKAP8L	AF	ENSG00000011243	19:15410594-15418911:15418988:15410594-15419059:15419141:-	1	1	1	1	1	1
AKAP8L	AF	ENSG00000011243	19:15410594-15418911:15419020:15410594-15419059:15419141:-	1	1	1	1		1
AKAP8L	AF	ENSG00000011243	19:15410594-15418911:15419022:15410594-15419059:15419141:-	1	1	1	1	1	1
AKAP8L	AF	ENSG00000011243	19:15410594-15418911:15419026:15410594-15419059:15419141:-	1	1	1		1	1
AKAP8L	AF	ENSG00000011243	19:15410594-15418911:15419054:15410594-15419059:15419141:-	1	1	1	1	1	1
AKAP8L	RI	ENSG00000011243	19:15398630:15398703-15399302:15399410:-	0.822882	0.850343	1	1	0.657855	0.721111
AKAP8L	RI	ENSG00000011243	19:15403475:15403555-15403653:15403715:-	0.991761	1	0.995133	0.999919	0.980482	0.991746
AKAP8L	RI	ENSG00000011243	19:15403475:15403555-15403658:15403715:-	0.872923	0.878181	0.933433	0.956976	0.949666	0.921772
AKAP8L	RI	ENSG00000011243	19:15403475:15403555-15404010:15404042:-	0.612996	0.217699	0.556918	0.346407	1	0.600139
AKAP8L	SE	ENSG00000011243	19:15401603-15403475:15403555-15403658:-	0.883529	0.584674	0.660879	1	0.853048	0.790807
AKAP8L	SE	ENSG00000011243	19:15403555-15403658:15403715-15404010:-	0.910086	0.753432	0.769365	0.560628	1	0.875883
AKAP8L	SE	ENSG00000011243	19:15403715-15404010:15404042-15410520:-	1	1	1	1	1	1
MBTD1	SE	ENSG00000011258	17:51193510-51195214:51195361-51201592:-	0.98163	0.970022	0.957051	0.902352	1	0.957557
UTP18	A3	ENSG00000011260	17:51285368-51288029:51285368-51288124:+	0.985478	0.990068	0.986681	1	0.993496	0.995531
UTP18	SE	ENSG00000011260	17:51275991-51277130:51277304-51280005:+	1	1	1	1	1	1
UTP18	SE	ENSG00000011260	17:51288203-51288548:51288591-51296965:+	1	0.662992	1		0.774519	0
UTP18	SE	ENSG00000011260	17:51288203-51293903:51294045-51296965:+	1	0.994748	1	1	0.996702	0.985098
RNF216	SE	ENSG00000011275	7:5766939-5775005:5775179-5777487:-	1	1	1	1
TTC19	AL	ENSG00000011295	17:16026702-16027374:16028786:16026702-16044503:16045015:+	0.984201	0.964754	0.967887	0.898973	0.950319	0.977303
TTC19	AL	ENSG00000011295	17:16026702-16027374:16028912:16026702-16044503:16045015:+	0.972466	0.960954	0.938196	0.695398	0.906602	0.937499
PTBP1	A3	ENSG00000011304	19:804438-804532:804438-804541:+	0.998254	0.998182	0.998119	1	0.992767	0.995589
PTBP1	A3	ENSG00000011304	19:805187-805492:805187-805513:+	0.968581	0.9716	0.989171	0.964643	0.984704	0.981802
PTBP1	A3	ENSG00000011304	19:806556-808360:806556-808380:+	1	1	1	1	0.630693	0.862714
PTBP1	AL	ENSG00000011304	19:805187-805492:806036:805187-806408:806660:+		1	1		0.813357	1
PTBP1	SE	ENSG00000011304	19:797505-799413:799443-803561:+	0.980078	0.987602	0.942356	1	0.993639	0.998058
PTBP1	SE	ENSG00000011304	19:799443-807869:807902-808360:+	1	1			1
PTBP1	SE	ENSG00000011304	19:806556-807869:807902-808360:+	0.990876	0.988892	0.990085	0.979164	0.984345	0.990689
DPF1	A5	ENSG00000011332	19:38216403-38217460:38216403-38217798:-	0.129205	1	1		0.230778	0.501195
DPF1	A5	ENSG00000011332	19:38222708-38222835:38222708-38223083:-						1
DPF1	AF	ENSG00000011332	19:38216259-38216353:38216510:38216259-38217460:38217652:-	1	0	1	1	0.396478	1
DPF1	AF	ENSG00000011332	19:38222708-38222835:38223298:38222708-38223756:38223961:-						1
DPF1	AF	ENSG00000011332	19:38222708-38222835:38223298:38222708-38229559:38229714:-	0		0			1
DPF1	AF	ENSG00000011332	19:38222708-38224114:38224250:38222708-38229559:38229654:-	1	1	0.000153144		1	0.789667
DPF1	AF	ENSG00000011332	19:38222708-38224114:38224250:38222708-38229559:38229677:-	1	0.490987	1		0.649291	0.572428
DPF1	AF	ENSG00000011332	19:38222708-38224114:38224250:38222708-38229559:38229714:-	0.906927	1	0.000136038		1	1
DPF1	SE	ENSG00000011332	19:38216259-38216353:38216403-38217460:-	1	0.573523	1	1	0.889473	1
DPF1	SE	ENSG00000011332	19:38216403-38217460:38217591-38217798:-	0.74068	1	1	1	0.848921	0.931553
SYT7	MX	ENSG00000011347	11:61542579-61546031:61546255-61547177:61542579-61546535:61546659-61547177:-	0.962375	0.97797		1
SYT7	SE	ENSG00000011347	11:61533124-61546031:61546255-61547177:-	0.782496	0.877556	0
SYT7	SE	ENSG00000011347	11:61542579-61546031:61546255-61546535:-	0	0	1
SYT7	SE	ENSG00000011347	11:61542579-61546031:61546255-61547177:-	1	1		1
SYT7	SE	ENSG00000011347	11:61542579-61546535:61546659-61547177:-	1	1
SYT7	SE	ENSG00000011347	11:61546255-61547177:61547308-61551384:-	0.926337	0.873506	0	0.43542
PIK3C2A	SE	ENSG00000011405	11:17092276-17094261:17094385-17097057:-	0.988027	0.961706	1	1	0.989769	0.969344
PLAUR	A5	ENSG00000011422	19:43667691-43667777:43667691-43667779:-	1	1		0	0
PLAUR	A5	ENSG00000011422	19:43667691-43667777:43667691-43668044:-	1	1
PLAUR	A5	ENSG00000011422	19:43667691-43667779:43667691-43668044:-				1	1
PLAUR	A5	ENSG00000011422	19:43667691-43667779:43667691-43668277:-				1	1
PLAUR	AF	ENSG00000011422	19:43656640-43660974:43661548:43656640-43667581:43667691:-				1	0.151228	0.102561
PLAUR	AF	ENSG00000011422	19:43667691-43667777:43668256:43667691-43668277:43668320:-	1	1
PLAUR	AF	ENSG00000011422	19:43667691-43667777:43668256:43667691-43670066:43670153:-	1	0.728156	0		0	0
PLAUR	AF	ENSG00000011422	19:43667691-43667777:43668256:43667691-43670066:43670167:-	1	1				0
PLAUR	AF	ENSG00000011422	19:43667691-43667777:43668256:43667691-43670066:43670168:-	1	1			0
PLAUR	AF	ENSG00000011422	19:43667691-43667779:43668304:43667691-43670066:43670167:-				1	1	0
PLAUR	AF	ENSG00000011422	19:43667691-43667779:43668304:43667691-43670066:43670168:-				1	0.384716
PLAUR	AL	ENSG00000011422	19:43646095:43646548-43652225:43651824:43652053-43652225:-	1	1	0.946251	0.831074	0.920591	0.953758
PLAUR	AL	ENSG00000011422	19:43648579:43649143-43655439:43652225:43652371-43655439:-		1	1		0.510491	0.576642
PLAUR	AL	ENSG00000011422	19:43648579:43649143-43655439:43652226:43652371-43655439:-		1	1		1	1
PLAUR	AL	ENSG00000011422	19:43648580:43649143-43652225:43651824:43652053-43652225:-	1	1	0.969652	0.945195	0.988381	0.99432
PLAUR	AL	ENSG00000011422	19:43652041:43652371-43656479:43655439:43655573-43656479:-		0		0.597727	1
PLAUR	AL	ENSG00000011422	19:43652041:43652371-43656479:43655513:43655573-43656479:-				1	1
PLAUR	MX	ENSG00000011422	19:43649143-43652225:43652371-43656479:43649143-43655439:43655573-43656479:-	1	0.898878	0.716901	1	0.742895	0.812739
PLAUR	SE	ENSG00000011422	19:43649143-43652225:43652371-43655439:-	1	0.945595	0.964767	1	0.986062	0.991051
PLAUR	SE	ENSG00000011422	19:43652371-43655439:43655573-43656479:-	0.68798	0.704452	0.946957	0.847055	0.965537	0.96706
PLAUR	SE	ENSG00000011422	19:43656640-43665316:43665459-43667581:-	1	1	1	1	0.988802	0.994369
ANLN	A3	ENSG00000011426	7:36420314-36420597:36420314-36420612:+	1	0.90442	0.953755	1	0.918835	0.890597
ANLN	AF	ENSG00000011426	7:36389806:36390044-36396266:36390171:36390211-36396266:+	1	1	1	1	1	1
ANLN	AF	ENSG00000011426	7:36389806:36390044-36396266:36390235:36390541-36396266:+	1	1	1	1	1	1
ANLN	AF	ENSG00000011426	7:36389821:36390044-36396266:36390171:36390211-36396266:+	1	1	1	1	1	1
ANLN	AF	ENSG00000011426	7:36389821:36390044-36396266:36390235:36390541-36396266:+	1	1	1	1	1	1
ANLN	AL	ENSG00000011426	7:36411166-36415758:36415783:36411166-36417080:36417148:+						1
ANLN	SE	ENSG00000011426	7:36410704-36411059:36411166-36415758:+	1	1	1	1	1	0.993983
ANLN	SE	ENSG00000011426	7:36411166-36415758:36415884-36417080:+	1	1	1	1	1	1
ANLN	SE	ENSG00000011426	7:36415884-36417080:36417190-36419244:+	0.672136	0.629625	0.75746	0.678706	0.897593	0.843318
WIZ	AF	ENSG00000011451	19:15448367-15449467:15449608:15448367-15449798:15449951:-	1	0.867188	0.857909		0.757475	0.632388
RABGAP1	A3	ENSG00000011454	9:122941093-122957011:122941093-122957149:+	1	0.978916	1	1	1	0.976283
RABGAP1	AF	ENSG00000011454	9:122940833:122940897-122957011:122941020:122941093-122957011:+	1	1	1	1	1	0.698205
RABGAP1	AF	ENSG00000011454	9:122940833:122940897-122957011:122941090:122941093-122957011:+	1	1	1	1	1	0.297098
RABGAP1	SE	ENSG00000011454	9:122957209-122984485:122984719-122986215:+	1	1	1	1	1	0.970395
DCN	AF	ENSG00000011465	12:91178585-91179318:91179355:91178585-91179362:91179439:-			0.98545	1
DCN	AF	ENSG00000011465	12:91178585-91179318:91179355:91178585-91179362:91179495:-			0.945721	1
DCN	AF	ENSG00000011465	12:91178585-91179318:91179355:91178585-91179362:91179513:-			0.989218	1
DCN	AF	ENSG00000011465	12:91178585-91179318:91179355:91178585-91179362:91179533:-			0.98432	0.951948
DCN	AF	ENSG00000011465	12:91178585-91179318:91179355:91178585-91180187:91180365:-			1	1
DCN	AF	ENSG00000011465	12:91178585-91179318:91179355:91178585-91180448:91180976:-			1	1
DCN	AF	ENSG00000011465	12:91178585-91179318:91179355:91178585-91182574:91182652:-			1	1
DCN	AF	ENSG00000011465	12:91178585-91179318:91179355:91178585-91182655:91182709:-			0.982387	0.978764
DCN	AF	ENSG00000011465	12:91178585-91179318:91179355:91178585-91182655:91182805:-			0.913076	1
DCN	AF	ENSG00000011465	12:91178585-91179318:91179355:91178585-91182655:91183123:-			0.992928	0.978617
DCN	AF	ENSG00000011465	12:91178585-91179362:91179439:91178585-91180187:91180365:-			1
DCN	AF	ENSG00000011465	12:91178585-91179362:91179439:91178585-91180448:91180976:-			1
DCN	AF	ENSG00000011465	12:91178585-91179362:91179439:91178585-91182574:91182652:-			1
DCN	AF	ENSG00000011465	12:91178585-91179362:91179495:91178585-91180187:91180365:-			1
DCN	AF	ENSG00000011465	12:91178585-91179362:91179495:91178585-91180448:91180976:-			1
DCN	AF	ENSG00000011465	12:91178585-91179362:91179495:91178585-91182574:91182652:-			1
DCN	AF	ENSG00000011465	12:91178585-91179362:91179513:91178585-91180187:91180365:-			1
DCN	AF	ENSG00000011465	12:91178585-91179362:91179513:91178585-91180448:91180976:-			1
DCN	AF	ENSG00000011465	12:91178585-91179362:91179513:91178585-91182574:91182652:-			1
DCN	AF	ENSG00000011465	12:91178585-91179362:91179533:91178585-91180187:91180365:-			1	1
DCN	AF	ENSG00000011465	12:91178585-91179362:91179533:91178585-91180448:91180976:-			1	1
DCN	AF	ENSG00000011465	12:91178585-91179362:91179533:91178585-91182574:91182652:-			1	1
DCN	AF	ENSG00000011465	12:91178585-91179362:91179582:91178585-91180187:91180365:-			1	1
DCN	AF	ENSG00000011465	12:91178585-91179362:91179582:91178585-91180448:91180976:-			1	1
DCN	AF	ENSG00000011465	12:91178585-91179362:91179582:91178585-91182574:91182652:-			1	1
DCN	AF	ENSG00000011465	12:91178585-91179362:91179582:91178585-91182655:91182709:-			0.733332	0.967751
DCN	AF	ENSG00000011465	12:91178585-91179362:91179582:91178585-91182655:91183123:-			0.873771	0.967531
DCN	SE	ENSG00000011465	12:91178585-91179362:91179686-91182655:-			0.986343	0.996896
QPCTL	A3	ENSG00000011478	19:45693556-45695437:45693556-45695633:+	0.881126	0.926409	0.916587	0.821024	0.930434	0.890295
QPCTL	SE	ENSG00000011478	19:45693556-45695437:45695718-45698547:+	1	0.975535	0.953581	0.982282	0.951038	0.962584
QPCTL	SE	ENSG00000011478	19:45693556-45695633:45695718-45698547:+	1	0.76005	0.651503	0.923581	0.592217	0.760196
PPP5C	A3	ENSG00000011485	19:46383476-46383780:46383476-46383784:+	0.995328	0.999651	0.998826	0.992989	0.999277	0.997198
PPP5C	SE	ENSG00000011485	19:46376574-46383411:46383476-46383780:+	0.902286	0.951151	0.870239	0.961825	0.985344	0.990562
CEP68	A5	ENSG00000011523	2:65072980-65074282:65072569-65074282:+	1	1	1	0.991177	1	0.953977
CEP68	A5	ENSG00000011523	2:65074178-65074282:65072569-65074282:+	1	1	1	0	1	0.630884
CEP68	A5	ENSG00000011523	2:65074178-65074282:65074149-65074282:+	0.660003	0.74405	0.627849	0	0.642604	1
MAP4K3	AF	ENSG00000011566	2:39293268-39293842:39294297:39293268-39299743:39299845:-			1
MAP4K3	AF	ENSG00000011566	2:39378123-39379752:39379809:39378123-39436892:39437065:-	1	1	1	1	1	1
MAP4K3	AF	ENSG00000011566	2:39378123-39379752:39379809:39378123-39436892:39437147:-	1	1	1	1	1	1
MAP4K3	SE	ENSG00000011566	2:39356339-39378066:39378123-39436892:-	0.950074	1	1	1	1	1
ZBTB32	A3	ENSG00000011590	19:35713033-35714523:35713033-35715463:+	1				0.155813
ZBTB32	SE	ENSG00000011590	19:35715507-35715757:35715830-35715939:+	1				0.155813
TMEM159	RI	ENSG00000011638	16:21160978:21161008-21161085:21161278:+	0.933023	0.89113	1	1	1	1
TMEM159	SE	ENSG00000011638	16:21170605-21174010:21174148-21179475:+	0.909367	0.951754	0.864957	0.773344	0.825844	0.849981
GABRA3	AL	ENSG00000011677	X:152166234:152168563-152189730:152187209:152187378-152189730:-	0.639041	1	1		1	1
BRCA1	A3	ENSG00000012048	17:43099880-43104122:43099877-43104122:-	0.937354	1	1	0.917145	0.908253	0.956134
BRCA1	A5	ENSG00000012048	17:43104956-43106456:43104956-43106478:-	1	0.925249	1	1	1	1
BRCA1	A5	ENSG00000012048	17:43124115-43124737:43124115-43125182:-		1	1		1
BRCA1	A5	ENSG00000012048	17:43124115-43125271:43124115-43125277:-	0.936786	0.829795	0.922333	0.843979	0.8251	0.782606
BRCA1	SE	ENSG00000012048	17:43047703-43049121:43049194-43051063:-	1	0.896835	0.944487	1	0.923981	0.782606
BRCA1	SE	ENSG00000012048	17:43104956-43106456:43106533-43115726:-	1	1	0.983499	1	1	1
BRCA1	SE	ENSG00000012048	17:43104956-43106478:43106533-43115726:-		1	0
BRCA1	SE	ENSG00000012048	17:43106533-43115726:43115779-43124017:-	1	1	1	1	1	1
ERCC1	AF	ENSG00000012061	19:45423381-45423781:45423839:45423381-45428969:45429210:-	1	0.904977	1	1	1	1
ERCC1	AF	ENSG00000012061	19:45423381-45423781:45423839:45423381-45478736:45478828:-	1	1	0.995362	1	0.91179	0.970038
ERCC1	AF	ENSG00000012061	19:45423381-45423781:45424365:45423381-45428969:45429210:-	1	0.893098	1	1	1	1
ERCC1	AF	ENSG00000012061	19:45423381-45423781:45424365:45423381-45478736:45478828:-	1	1	0.992202	1	0.880183	0.961131
ERCC1	AF	ENSG00000012061	19:45423381-45423823:45423872:45423381-45428969:45429210:-	1	0.777505	1	1	1	1
ERCC1	AF	ENSG00000012061	19:45423381-45423823:45423872:45423381-45478736:45478828:-	1	1	0.968955	1	0.203593	0.440558
ERCC1	AF	ENSG00000012061	19:45423381-45423823:45423938:45423381-45478736:45478828:-		1	0		0	0
ERCC1	AF	ENSG00000012061	19:45423381-45423823:45424367:45423381-45428969:45429210:-	1	0.729056	1	1	1	1
ERCC1	AF	ENSG00000012061	19:45423381-45423823:45424367:45423381-45478736:45478828:-	1	1	0.989316	1	0.920412	0.969785
ERCC1	AF	ENSG00000012061	19:45423381-45428969:45429210:45423381-45478736:45478828:-		1	0		0	0
ERCC1	AL	ENSG00000012061	19:45409619:45409725-45416821:45414738:45414960-45416821:-	0.877288	0.579667	0.461898	0.588835	0.958043	0.963774
ERCC1	AL	ENSG00000012061	19:45409619:45409725-45416821:45414861:45414960-45416821:-	1	1	1	1	1	1
ERCC1	SE	ENSG00000012061	19:45413745-45414861:45414960-45416821:-	1	1	1	1	0.931805	0.970725
ERCC1	SE	ENSG00000012061	19:45420427-45421178:45421393-45423270:-	0.97474	1	0.987673	0.992478	0.977413	0.985472
CD22	A3	ENSG00000012124	19:35329230-35332019:35329230-35332553:+		1			1	1
CD22	A3	ENSG00000012124	19:35329230-35332019:35329230-35332594:+		1			1	1
CD22	A3	ENSG00000012124	19:35329230-35332019:35329230-35332653:+		1			0.855409	1
CD22	A3	ENSG00000012124	19:35332074-35332553:35332074-35332578:+	1	1			1	1
CD22	A3	ENSG00000012124	19:35332074-35332553:35332074-35332594:+	1	1			0.692466	0.768104
CD22	A3	ENSG00000012124	19:35332074-35332553:35332074-35332653:+	1	1			1	0.869654
CD22	A3	ENSG00000012124	19:35332074-35332594:35332074-35332653:+					1	0.668247
CD22	A3	ENSG00000012124	19:35332924-35336149:35332924-35336251:+	1	1			1	1
CD22	AF	ENSG00000012124	19:35319261:35319432-35329189:35328664:35328850-35329189:+					0.888933	1
CD22	AL	ENSG00000012124	19:35329230-35329367:35329928:35329230-35332553:35333090:+					1
CD22	AL	ENSG00000012124	19:35332924-35336036:35336042:35332924-35340881:35340961:+					1
CD22	AL	ENSG00000012124	19:35332924-35336036:35336146:35332924-35340881:35340950:+		1			0.386076	0.43568
CD22	AL	ENSG00000012124	19:35332924-35336036:35336146:35332924-35340881:35340961:+		1			1	1
CD22	AL	ENSG00000012124	19:35332924-35336036:35336146:35332924-35340881:35341029:+		1			0.537498	0.623366
CD22	AL	ENSG00000012124	19:35332924-35336036:35336166:35332924-35340881:35340961:+						1
CD22	AL	ENSG00000012124	19:35332924-35336036:35336300:35332924-35340881:35340950:+	1				0.192803	0.112949
CD22	AL	ENSG00000012124	19:35332924-35336036:35336300:35332924-35340881:35340961:+	1				1	1
CD22	AL	ENSG00000012124	19:35332924-35336036:35336300:35332924-35340881:35341029:+	1				0.306233	0.214435
CD22	RI	ENSG00000012124	19:35332019:35332074-35332578:35332924:+		1			1	1
CD22	RI	ENSG00000012124	19:35332019:35332074-35332594:35332924:+		1			0.537498	0.623366
CD22	RI	ENSG00000012124	19:35332019:35332074-35332653:35332924:+		1			1	0.769258
CD22	SE	ENSG00000012124	19:35329230-35331906:35332074-35332553:+					1
CD22	SE	ENSG00000012124	19:35329230-35332019:35332074-35332553:+	1	1			1	1
CD22	SE	ENSG00000012124	19:35329230-35332019:35332074-35332594:+					1	1
CD22	SE	ENSG00000012124	19:35329230-35332019:35332924-35336036:+		1	0		1	1
CD22	SE	ENSG00000012124	19:35329230-35336036:35336341-35337755:+			1		0
CD22	SE	ENSG00000012124	19:35338021-35338168:35338431-35340881:+	1	1			0.866876	0.971447
SEMA3B	A5	ENSG00000012171	3:50275459-50275560:50275053-50275560:+	0.512051	0.532691	1	0.920177	1	0.923095
SEMA3B	RI	ENSG00000012171	3:50273535:50273646-50273744:50273828:+	1	1	1	1	1	0.952973
PRICKLE3	AF	ENSG00000012211	X:49184710-49184826:49184893:49184710-49186256:49186528:-	0		1			1
PRICKLE3	AF	ENSG00000012211	X:49184710-49184826:49184898:49184710-49186256:49186528:-	0.423064	1	1	1	1	1
LTF	A5	ENSG00000012223	3:46447398-46448863:46447398-46448869:-		1	1	1	0	1
LTF	AF	ENSG00000012223	3:46441483-46441762:46441905:46441483-46463467:46463644:-	1					1
LTF	AF	ENSG00000012223	3:46459819-46463444:46463671:46459819-46464825:46464868:-		1	1		0	1
LTF	AF	ENSG00000012223	3:46459819-46463444:46463671:46459819-46464825:46465163:-		1	1	0		1
EXTL3	A5	ENSG00000012232	8:28718207-28731223:28716897-28731223:+	1	1	1	1	1	0.963999
EXTL3	AF	ENSG00000012232	8:28622729:28622810-28713457:28701605:28701659-28713457:+		1				1
EXTL3	AF	ENSG00000012232	8:28622729:28622810-28713457:28710355:28710503-28713457:+		1				1
EXTL3	AF	ENSG00000012232	8:28701327:28701659-28713457:28710355:28710503-28713457:+	1	1	1	1	1	1
EXTL3	AF	ENSG00000012232	8:28716685:28716897-28731223:28718060:28718207-28731223:+		0	0	0		1
EXTL3	AF	ENSG00000012232	8:28739901:28743214-28750657:28743976:28744083-28750657:+		1			1
EXTL3	AL	ENSG00000012232	8:28737663-28743086:28743164:28737663-28750657:28750836:+		0	0	0		1
EXTL3	SE	ENSG00000012232	8:28737663-28743086:28743214-28750657:+	1	0.88594	0.910122	0.887831	1	1
ELOVL5	SE	ENSG00000012660	6:53270727-53273220:53273344-53275090:-	0.964675	0.962795	0.994645	1	0.958828	0.971865
ELOVL5	SE	ENSG00000012660	6:53276256-53277646:53277743-53290095:-			1
ALOX5	SE	ENSG00000012779	10:45443828-45444116:45444286-45445508:+	1	1			1	0
CALCOCO1	A3	ENSG00000012822	12:53713206-53713701:53713203-53713701:-	1	1	1	0.994423	1	1
CALCOCO1	A3	ENSG00000012822	12:53723783-53724645:53723762-53724645:-	0.828036	0.836957	0.804993	0.783711	0.798732	0.861451
CALCOCO1	A3	ENSG00000012822	12:53725263-53727404:53725258-53727404:-				1
CALCOCO1	A3	ENSG00000012822	12:53725266-53727404:53725258-53727404:-	1	1	1	1	1	1
CALCOCO1	A3	ENSG00000012822	12:53725266-53727404:53725263-53727404:-	1	1	1	0.959914	1	1
CALCOCO1	AL	ENSG00000012822	12:53723550:53723783-53724645:53724044:53724251-53724645:-	0.964038	0.931795	0.944556	1	0.917118	1
CALCOCO1	AL	ENSG00000012822	12:53723594:53723783-53724645:53724044:53724251-53724645:-	0.568077	0.373411	0.258647		0.632078	1
CALCOCO1	MX	ENSG00000012822	12:53725266-53725690:53725759-53727404:53725266-53726244:53726334-53727404:-	1	1	1		1	1
CALCOCO1	SE	ENSG00000012822	12:53725266-53725690:53725759-53726244:-	1	1
UBR7	A3	ENSG00000012963	14:93209957-93210648:93209957-93210675:+	1	1	1	1	1	1
UBR7	AF	ENSG00000012963	14:93207243:93207441-93210648:93209897:93209957-93210648:+	1	1			1	1
MAP4K5	A5	ENSG00000012983	14:50532158-50532400:50532158-50532448:-	0.715135	0.684029	0.707893	1	0.601759	0.63452
PSMC4	A3	ENSG00000013275	19:39972244-39972369:39972244-39972462:+	0.778863	0.827441	0.852373	0.91158	0.772182	0.780888
CLDN11	AF	ENSG00000013297	3:170418868:170419292-170423163:170421218:170421337-170423163:+	0	0.331885	1	0.77942	1	0.839538
CLDN11	AF	ENSG00000013297	3:170418868:170419292-170423163:170421240:170421337-170423163:+		1	1	1	1	1
CLDN11	AF	ENSG00000013297	3:170418868:170419292-170423163:170421245:170421337-170423163:+		1	1	1	1	1
CLDN11	AF	ENSG00000013297	3:170418868:170419292-170423163:170421280:170421337-170423163:+		1	0.682135	1	1	1
SLC25A39	A3	ENSG00000013306	17:44323800-44324711:44323590-44324711:-	0.128185	0.0875656	0.378213	0.240512	1	1
SLC25A39	A3	ENSG00000013306	17:44323800-44324711:44323719-44324711:-	1	0.845026	0.909783	1	1	1
SLC25A39	A5	ENSG00000013306	17:44320731-44321058:44320731-44321298:-	1	0.925112	1	1	0.963067	0.905746
SLC25A39	AF	ENSG00000013306	17:44320731-44321058:44321147:44320731-44321298:44321524:-	1	0.973444	1	1	0.948466	0.712263
SLC25A39	AF	ENSG00000013306	17:44321767-44322419:44322445:44321767-44324711:44324782:-	0.687578	0.548572	0.33893	1	0.858744	1
SLC25A39	SE	ENSG00000013306	17:44322528-44322808:44322852-44323284:-	0.96538	0.970141	0.975165	0.983801	0.931919	0.940144
SLC25A39	SE	ENSG00000013306	17:44322552-44322808:44322852-44323284:-	0.988498	0.992289	0.921468	0.83032	0.840131	0.904264
MVP	A5	ENSG00000013364	16:29834437-29835704:29834397-29835704:+		0.727953	0.965893	0.592469	1	0.880502
MVP	AF	ENSG00000013364	16:29820394:29820510-29830474:29829730:29830315-29830474:+	0.870905	0.971288	0.989902	0.983091	0.96679	0.984743
MVP	AF	ENSG00000013364	16:29820408:29820510-29830515:29821324:29821373-29830515:+	1	1	1	1	1	1
MVP	AF	ENSG00000013364	16:29820408:29820510-29830515:29829612:29829662-29830515:+	1	0.959069	0.992805	1	0.991017	0.980962
MVP	AF	ENSG00000013364	16:29820452:29820510-29830515:29821324:29821373-29830515:+				1	1
MVP	SE	ENSG00000013364	16:29830674-29830878:29831073-29833733:+	1	1	1	1	1	1
NUB1	AF	ENSG00000013374	7:151351328:151351482-151352812:151352252:151352366-151352812:+		1			1
NUB1	SE	ENSG00000013374	7:151368887-151374097:151374201-151375848:+	0.976351	0.923773	0.918539	1	1	0.969921
PGM3	A3	ENSG00000013375	6:83188798-83190809:83188794-83190809:-	1	0.91649	1	1	1	0.968289
PGM3	AF	ENSG00000013375	6:83191014-83193179:83193293:83191014-83193823:83193936:-	0.774461	0.659277	0.946832	0.766658	0.744008	0.752168
PGM3	AF	ENSG00000013375	6:83191323-83193179:83193234:83191323-83193823:83193914:-	1		0.336356		1	0
PGM3	AL	ENSG00000013375	6:83164873:83169323-83170305:83169521:83169841-83170305:-	0.835827	0.86222	0.852146	0.890469	0.863483	1
PGM3	MX	ENSG00000013375	6:83188798-83190809:83191014-83193179:83188798-83191187:83191323-83193179:-	0.972852	1	0.961407	1	0.959846	1
PGM3	SE	ENSG00000013375	6:83188798-83190809:83191014-83191187:-	0		0.663644	1	0.27323	1
PGM3	SE	ENSG00000013375	6:83188798-83190809:83191014-83193179:-	1	1	1	1	1	1
PGM3	SE	ENSG00000013375	6:83188798-83191187:83191323-83193179:-	1		1		1
CLK1	A3	ENSG00000013441	2:200861862-200864564:200861466-200864564:-		0	0.689795	1		1
CLK1	AF	ENSG00000013441	2:200861862-200864101:200864252:200861862-200864564:200864658:-		1	0	0		0.539264
CLK1	AF	ENSG00000013441	2:200861862-200864101:200864252:200861862-200864564:200864662:-		1			0	1
CLK1	AF	ENSG00000013441	2:200861862-200864101:200864561:200861862-200864564:200864658:-	1	1	0.482236	0	1	0
CLK1	AF	ENSG00000013441	2:200861862-200864101:200864561:200861862-200864564:200864662:-	1	1	1		0.783793
CLK1	RI	ENSG00000013441	2:200859680:200859747-200861238:200861466:-	0.180835	0.147711	1	0.975709	1	0.624267
CLK1	SE	ENSG00000013441	2:200854695-200855004:200855086-200856682:-	1	1	1	1	0.991773	1
CLK1	SE	ENSG00000013441	2:200861466-200861702:200861862-200864564:-	1	0.980814	0.99579	1	1	1
POLR3B	AF	ENSG00000013503	12:106357658:106357951-106363870:106358082:106358222-106363870:+	1	0.955307	0.765573	1	1	1
RNF14	A5	ENSG00000013561	5:141969617-141970704:141969385-141970704:+	1	1	1	1	1	1
RNF14	AF	ENSG00000013561	5:141958328:141958425-141973583:141966837:141966904-141973583:+	1	1	1	0.843179	1	1
RNF14	AF	ENSG00000013561	5:141958328:141958425-141973583:141968886:141969167-141973583:+	1	1	1	1	1	1
RNF14	AF	ENSG00000013561	5:141958328:141958425-141973583:141969104:141969167-141973583:+	0.883446	1	1	1	0.943385	0.980579
RNF14	AF	ENSG00000013561	5:141966837:141966904-141973583:141968886:141969167-141973583:+				1
RNF14	AF	ENSG00000013561	5:141966837:141966904-141973583:141969104:141969167-141973583:+	0			1	0	0
RNF14	AF	ENSG00000013561	5:141969039:141969167-141970704:141969269:141969617-141970704:+	0.663859	0.895776	0.792223	0.0010298	0.657753	0.954709
RNF14	AF	ENSG00000013561	5:141969039:141969167-141970704:141969277:141969385-141970704:+	1	1	1	1	1	1
RNF14	AF	ENSG00000013561	5:141969095:141969167-141970704:141969277:141969385-141970704:+	1				1	1
RNF14	AF	ENSG00000013561	5:141969111:141969167-141970704:141969269:141969617-141970704:+	0.973472	0.991979	0.978825	0.923719	0.936207	0.994902
RNF14	AF	ENSG00000013561	5:141969111:141969167-141970704:141969277:141969385-141970704:+	1	1	1	1	1	1
RNF14	AF	ENSG00000013561	5:141969136:141969167-141970704:141969277:141969385-141970704:+			1		1	1
RNF14	AF	ENSG00000013561	5:141969151:141969167-141970704:141969277:141969385-141970704:+						1
RNF14	AF	ENSG00000013561	5:141969157:141969234-141970704:141969269:141969617-141970704:+	0.954202	0.982374	0.971016	0.827614	0.923725	0.991709
RNF14	AF	ENSG00000013561	5:141969157:141969234-141970704:141969277:141969385-141970704:+	1	1	1	1	1	1
RNF14	SE	ENSG00000013561	5:141969167-141970704:141970877-141973583:+	0.860668	0.852245	0.870128	0.529722	0.842396	0.765543
RNF14	SE	ENSG00000013561	5:141973742-141978303:141978830-141980123:+	0.984581	1	1	1	0.957653	0.966108
DNASE1L1	AF	ENSG00000013563	X:154405655-154408558:154409278:154405655-154411891:154412083:-	0.576752	1	0.457244	1	0.911811	1
DNASE1L1	AF	ENSG00000013563	X:154405655-154408558:154409278:154405655-154411891:154412090:-	1	1	1	1	1	1
DNASE1L1	AF	ENSG00000013563	X:154405655-154409112:154409276:154405655-154411891:154412083:-	0.72907	1	0.621092	1	0.90538	1
DNASE1L1	AF	ENSG00000013563	X:154405655-154409112:154409276:154405655-154411891:154412090:-	1	1	1	1	1	1
DNASE1L1	SE	ENSG00000013563	X:154405655-154409112:154409196-154411891:-	0.95717	1	0.856464	1	0.977916	1
DDX11	A3	ENSG00000013573	12:31073969-31078390:31073969-31078463:+	0.457946	0.969029	0	0.382728	1	0.999998
DDX11	A3	ENSG00000013573	12:31074091-31078390:31074091-31078463:+	0.953221	0.968592	1	0.886862	0.911925	0.965701
DDX11	A3	ENSG00000013573	12:31078537-31083813:31078537-31083967:+	1	1	1	1	1	1
DDX11	A3	ENSG00000013573	12:31089151-31089403:31089151-31089886:+	1	1	0			0.674636
DDX11	A3	ENSG00000013573	12:31089490-31089886:31089490-31089891:+	0.888342	0.927341	0.893151	0.87274	0.842048	0.855586
DDX11	A3	ENSG00000013573	12:31100707-31100999:31100707-31101045:+	0.900203	0.875771	1	1	1	0.904349
DDX11	A3	ENSG00000013573	12:31100707-31101027:31100707-31101045:+	0.987025	0.988923	1	1	1	0.983475
DDX11	A3	ENSG00000013573	12:31102527-31102936:31102527-31102975:+	1	1	1	1	1	1
DDX11	A3	ENSG00000013573	12:31103020-31103317:31103020-31103322:+	0.876842	0.90036	0.903889	0.763271	0.897471	0.715467
DDX11	A5	ENSG00000013573	12:31074091-31078390:31073969-31078390:+	0.858028	0.941803	1	0.634295	0.932472	0.872639
DDX11	A5	ENSG00000013573	12:31074091-31078463:31073969-31078463:+	0.200362	0.942591	0	0.120641	1	0.999994
DDX11	AF	ENSG00000013573	12:31073845:31074091-31078390:31074220:31074327-31078390:+	0.931995	0.974112	0.960887	0.854953	0.978475	1
DDX11	AF	ENSG00000013573	12:31073876:31074091-31078390:31074220:31074327-31078390:+	0.712977	0.795384	0.789551	0.811493	0.920663	1
DDX11	AF	ENSG00000013573	12:31073894:31073969-31078390:31074220:31074327-31078390:+	0.748674	0.74098	0	0.886121	0.816393	1
DDX11	AL	ENSG00000013573	12:31090094-31091037:31091273:31090094-31091719:31091771:+	1	1	1		1	1
DDX11	AL	ENSG00000013573	12:31101982-31102243:31102261:31101982-31103807:31104791:+	0.923099	1	1	1	1	0.943419
DDX11	RI	ENSG00000013573	12:31089044:31089151-31089403:31090094:+	0	0.824345	1	1	1	0.759111
DDX11	RI	ENSG00000013573	12:31089044:31089151-31089886:31090094:+		1	0.697171	1	1	0.867271
DDX11	RI	ENSG00000013573	12:31089403:31089490-31089840:31090094:+	1	1				1
DDX11	SE	ENSG00000013573	12:31084061-31084583:31084669-31084969:+	0.988565	0.987976	1	1	0.980626	0.980503
DDX11	SE	ENSG00000013573	12:31084061-31084969:31085126-31087938:+	1	1			1	1
DDX11	SE	ENSG00000013573	12:31089151-31089403:31089490-31089886:+	1	1	0.982538	1	1	0.991775
DDX11	SE	ENSG00000013573	12:31101130-31101833:31101982-31102243:+	1	0.931243	1	0.902535	0.954272	1
DDX11	SE	ENSG00000013573	12:31103020-31103317:31103395-31103577:+	1	1	1	1	1	1
DDX11	SE	ENSG00000013573	12:31103020-31103322:31103395-31103577:+	1	1	1	1	1	1
HEBP1	AL	ENSG00000013583	12:12974864:12975479-12987152:12983461:12983735-12987152:-	0.946414	0.959111	0.961444	0.983657	0.97817	0.982261
GPRC5A	AF	ENSG00000013588	12:12890782:12891664-12908243:12891974:12892042-12908243:+	0.826779	0.745334	0.858105	0.856097	0.989954	0.933192
GPRC5A	AF	ENSG00000013588	12:12891579:12891664-12912084:12909069:12909171-12912084:+	1	1	1	1	1	1
GPRC5A	SE	ENSG00000013588	12:12891664-12908243:12909171-12912084:+	0.691997	0.77271	0.833401	0.837886	0.951274	0.964918
MAMLD1	AF	ENSG00000013619	X:150363284:150363530-150445454:150420999:150421117-150445454:+	0.853701	1	1		0.97208	0.921308
MAMLD1	AF	ENSG00000013619	X:150363419:150363530-150445454:150420999:150421117-150445454:+	0		1		0.252645	0.535038
MAMLD1	SE	ENSG00000013619	X:150445612-150462772:150462846-150469745:+	0.740266	0.701174	0.96975	1	0.993954	0.745895
CD6	A3	ENSG00000013725	11:61014014-61015713:61014014-61015733:+					1
CD6	A3	ENSG00000013725	11:61018013-61018289:61018013-61019254:+					1	1
CD6	AF	ENSG00000013725	11:60971680:60971914-61006574:61004411:61004610-61006574:+					1
CD6	AF	ENSG00000013725	11:60971866:60971914-61006574:61004411:61004610-61006574:+					1
CD6	SE	ENSG00000013725	11:61008845-61009572:61009874-61011070:+					1
CD6	SE	ENSG00000013725	11:61013563-61013919:61014014-61015713:+					1
CD6	SE	ENSG00000013725	11:61014014-61015713:61015835-61017479:+					1
CD6	SE	ENSG00000013725	11:61018013-61018289:61018393-61019254:+					1
TACC3	AF	ENSG00000013810	4:1721490:1721643-1723421:1721785:1721916-1723421:+	1	1	1		0.89872	0.702551
TACC3	AF	ENSG00000013810	4:1721490:1721643-1723421:1723110:1723222-1723421:+	0.850015	0.81495	0.407871	0	0.971197	0.699319
TACC3	AF	ENSG00000013810	4:1721519:1721643-1723421:1721785:1721916-1723421:+	1	1	1	1	0.597066	0.458295
TACC3	AF	ENSG00000013810	4:1721535:1721643-1723421:1721785:1721916-1723421:+	1			1	0	0.28891
TACC3	AF	ENSG00000013810	4:1721539:1721643-1723421:1721785:1721916-1723421:+	1	1	1	1	0.990825	0.982289
TACC3	AF	ENSG00000013810	4:1721539:1721643-1723421:1723110:1723222-1723421:+	0.991374	0.967809	0.827211	0.974291	0.997569	0.982019
TACC3	MX	ENSG00000013810	4:1723870-1727708:1728787-1730887:1723870-1730388:1730388-1730887:+	0.953335	0.874011	0.8761	1	0.925023	0.959742
POLA2	A3	ENSG00000014138	11:65295599-65295864:65295599-65295934:+	0.946784	0.95485	1	1	0.775488	0.753054
POLA2	AF	ENSG00000014138	11:65261920:65262371-65267477:65266481:65266706-65267477:+	1	1	1	1	1	1
POLA2	AL	ENSG00000014138	11:65295990-65297120:65298685:65295990-65305373:65305589:+	0.773149	0.870736	1	0.691672	0.781099	0.650221
POLA2	SE	ENSG00000014138	11:65262371-65266582:65266706-65267477:+	0.916135	0.906715	0.823839	0.832008	0.764028	0.963359
CAPN1	A3	ENSG00000014216	11:65182013-65182701:65182013-65182902:+	1	1	1	1	1	1
CAPN1	A5	ENSG00000014216	11:65181843-65182701:65181782-65182701:+	0.906245	0.631995	0.620363	1	1	0.00503363
CAPN1	A5	ENSG00000014216	11:65181843-65182701:65181786-65182701:+	1	1	1	1	1	1
CAPN1	A5	ENSG00000014216	11:65181843-65182701:65181806-65182701:+	1	1	1	1	1	1
CAPN1	A5	ENSG00000014216	11:65182562-65182701:65182480-65182701:+	0.732808				1
CAPN1	A5	ENSG00000014216	11:65182562-65182701:65182541-65182701:+	0.679939	0			1
CAPN1	A5	ENSG00000014216	11:65182579-65182701:65182480-65182701:+	0	1				1
CAPN1	A5	ENSG00000014216	11:65182579-65182701:65182541-65182701:+	0	0.363627				1
CAPN1	A5	ENSG00000014216	11:65186338-65187215:65186050-65187215:+	1	1	1	1	1	1
CAPN1	AF	ENSG00000014216	11:65180566:65180645-65182701:65181037:65181055-65182701:+	1	1	1	1	1	1
CAPN1	AF	ENSG00000014216	11:65180566:65180645-65182701:65181687:65181782-65182701:+	0.872959	0.767535	0.75063	1	1	0.910109
CAPN1	AF	ENSG00000014216	11:65180566:65180645-65182701:65181723:65181786-65182701:+	1	1	1	1	1	1
CAPN1	AF	ENSG00000014216	11:65180566:65180645-65182701:65181733:65181806-65182701:+	1	1	1	1	1	1
CAPN1	AF	ENSG00000014216	11:65180566:65180645-65182701:65181745:65181843-65182701:+	0.415508	0.657834	0.648143	0.703069	0.876868	0.999501
CAPN1	AF	ENSG00000014216	11:65180566:65180645-65182701:65181800:65181843-65182701:+	1	0.898367	1	1	1	0.798915
CAPN1	AF	ENSG00000014216	11:65180566:65180645-65182701:65181931:65182013-65182701:+	1	1	1	1	1	1
CAPN1	AF	ENSG00000014216	11:65180566:65180645-65182701:65181931:65182308-65182701:+	0.783086	0.904995	1	1	1	1
CAPN1	AF	ENSG00000014216	11:65180566:65180645-65182701:65181934:65182013-65182701:+	1	1	1	1	1	1
CAPN1	AF	ENSG00000014216	11:65180566:65180645-65182701:65182000:65182013-65182701:+	1	1	1	1	1	1
CAPN1	AF	ENSG00000014216	11:65180566:65180645-65182701:65182435:65182541-65182701:+	0.910761	0.883514	1	1	1	1
CAPN1	AF	ENSG00000014216	11:65180566:65180645-65182701:65182435:65182562-65182701:+	0.827708	1	1	1	0.958322	1
CAPN1	AF	ENSG00000014216	11:65180566:65180645-65182701:65182453:65182579-65182701:+	1	0.929941	1	1	1	0.971071
CAPN1	AF	ENSG00000014216	11:65181194:65181410-65182701:65181687:65181782-65182701:+	0.946291	0.821978	0.763097	1	1	0.937928
CAPN1	AF	ENSG00000014216	11:65181194:65181410-65182701:65181723:65181786-65182701:+	1	1	1	1	1	1
CAPN1	AF	ENSG00000014216	11:65181194:65181410-65182701:65181733:65181806-65182701:+	1	1	1	1	1	1
CAPN1	AF	ENSG00000014216	11:65181194:65181410-65182701:65181745:65181843-65182701:+	0.645736	0.728895	0.663437	0.84017	0.890691	0.999665
CAPN1	AF	ENSG00000014216	11:65181194:65181410-65182701:65181800:65181843-65182701:+	1	0.925157	1	1	1	0.85569
CAPN1	AF	ENSG00000014216	11:65181194:65181410-65182701:65181931:65182013-65182701:+	1	1	1	1	1	1
CAPN1	AF	ENSG00000014216	11:65181194:65181410-65182701:65181931:65182308-65182701:+	0.902501	0.930174	1	1	1	1
CAPN1	AF	ENSG00000014216	11:65181194:65181410-65182701:65181934:65182013-65182701:+	1	1	1	1	1	1
CAPN1	AF	ENSG00000014216	11:65181194:65181410-65182701:65182000:65182013-65182701:+	1	1	1	1	1	1
CAPN1	AF	ENSG00000014216	11:65181194:65181410-65182701:65182435:65182541-65182701:+	0.963193	0.913844	1	1	1	1
CAPN1	AF	ENSG00000014216	11:65181194:65181410-65182701:65182435:65182562-65182701:+	0.924914	1	1	1	0.963383	1
CAPN1	AF	ENSG00000014216	11:65181194:65181410-65182701:65182453:65182579-65182701:+	1	0.948882	1	1	1	0.98043
CAPN1	AF	ENSG00000014216	11:65181687:65181782-65182701:65181800:65181843-65182701:+	1	0.728054	1			0.281824
CAPN1	AF	ENSG00000014216	11:65181687:65181782-65182701:65181931:65182013-65182701:+	1	1	1			1
CAPN1	AF	ENSG00000014216	11:65181687:65181782-65182701:65181931:65182308-65182701:+	0.344425	0.742606	1			1
CAPN1	AF	ENSG00000014216	11:65181687:65181782-65182701:65181934:65182013-65182701:+	1	1	1			1
CAPN1	AF	ENSG00000014216	11:65181687:65181782-65182701:65182000:65182013-65182701:+	1	1	1			1
CAPN1	AF	ENSG00000014216	11:65181687:65181782-65182701:65182435:65182541-65182701:+	0.597627	0.696712	1			1
CAPN1	AF	ENSG00000014216	11:65181687:65181782-65182701:65182435:65182562-65182701:+	0.411467	1	1		0	1
CAPN1	AF	ENSG00000014216	11:65181687:65181782-65182701:65182453:65182579-65182701:+	1	0.800807	1			0.768277
CAPN1	AF	ENSG00000014216	11:65181745:65181843-65182701:65181931:65182013-65182701:+	1	1	1	1	1	1
CAPN1	AF	ENSG00000014216	11:65181745:65181843-65182701:65181931:65182308-65182701:+	0.835481	0.832066	1	1	1	1
CAPN1	AF	ENSG00000014216	11:65181745:65181843-65182701:65181934:65182013-65182701:+	1	1	1	1	1	1
CAPN1	AF	ENSG00000014216	11:65181745:65181843-65182701:65182000:65182013-65182701:+	1	1	1	1	1	1
CAPN1	AF	ENSG00000014216	11:65181745:65181843-65182701:65182435:65182541-65182701:+	0.934881	0.797779	1	1	1	1
CAPN1	AF	ENSG00000014216	11:65181745:65181843-65182701:65182435:65182562-65182701:+	0.871099	1	1	1	0.763527	1
CAPN1	AF	ENSG00000014216	11:65181745:65181843-65182701:65182453:65182579-65182701:+	1	0.873485	1	1	1	0.0164967
CAPN1	AF	ENSG00000014216	11:65181800:65181843-65182701:65181931:65182013-65182701:+		1				1
CAPN1	AF	ENSG00000014216	11:65181800:65181843-65182701:65181931:65182308-65182701:+	0	0.518688				1
CAPN1	AF	ENSG00000014216	11:65181800:65181843-65182701:65181934:65182013-65182701:+		1				1
CAPN1	AF	ENSG00000014216	11:65181800:65181843-65182701:65182000:65182013-65182701:+		1				1
CAPN1	AF	ENSG00000014216	11:65181800:65181843-65182701:65182435:65182541-65182701:+	0	0.461804				1
CAPN1	AF	ENSG00000014216	11:65181800:65181843-65182701:65182453:65182579-65182701:+		0.600266				0.894168
CAPN1	AF	ENSG00000014216	11:65181872:65182013-65182701:65182435:65182541-65182701:+	0.996131	0.994656	1	1	1	1
CAPN1	AF	ENSG00000014216	11:65181872:65182013-65182701:65182435:65182562-65182701:+	0.991816	1	1	1	0.996362	1
CAPN1	AF	ENSG00000014216	11:65181872:65182013-65182701:65182453:65182579-65182701:+	1	0.996939	1	1	1	0.997697
CAPN1	SE	ENSG00000014216	11:65182968-65183128:65183197-65183474:+	1	1	1	1	1	1
CAPN1	SE	ENSG00000014216	11:65186050-65186170:65186338-65187215:+	1	1	1	1	1	1
ACP3	A3	ENSG00000014257	3:132332344-132337456:132332344-132337476:+	0.898543	1	1	1	1	0.0523534
ACP3	SE	ENSG00000014257	3:132328362-132331647:132331733-132332192:+	0.908443	1	1	1	1	1
ACP3	SE	ENSG00000014257	3:132332344-132337456:132337554-132342552:+	0.812541	0.768828	1	1	0.766579	1
MDH1	A3	ENSG00000014641	2:63589046-63593124:63589046-63593440:+	0	0	1			0
MDH1	AF	ENSG00000014641	2:63588609:63589046-63594488:63589325:63589384-63594488:+	0.995266	1	1	0.992695	1	1
MDH1	AF	ENSG00000014641	2:63588973:63589046-63599170:63597548:63597574-63599170:+	0.990711	0.986852	0.964821	1	1	1
MDH1	AF	ENSG00000014641	2:63588979:63589046-63594488:63589325:63589384-63594488:+	0			0	1
MDH1	AF	ENSG00000014641	2:63588998:63589046-63594488:63589325:63589384-63594488:+	0.378466	1	1	0.715591	1	1
MDH1	AL	ENSG00000014641	2:63589046-63590403:63590974:63589046-63594488:63594990:+	1				0
MDH1	MX	ENSG00000014641	2:63589046-63589961:63590084-63594488:63589046-63593124:63593628-63594488:+		1	0.692079		1	1
MDH1	MX	ENSG00000014641	2:63589046-63589961:63590084-63594488:63589046-63593440:63593628-63594488:+	0	0.710084	1		1	0.618607
MDH1	SE	ENSG00000014641	2:63589046-63599170:63599292-63604696:+	1	0.941165	1	1	0.270547	0.89779
MDH1	SE	ENSG00000014641	2:63594586-63595423:63595519-63597399:+	0.990198	0.989484	0.994679	0.969387	0.983485	0.993149
SLC30A9	SE	ENSG00000014824	4:42067192-42070526:42070691-42075657:+	0.704533	0.772822	0.941701	0.86677	0.897867	0.904716
MTMR11	A3	ENSG00000014914	1:149935705-149936154:149935620-149936154:-	1	0.957461	1	1	0.966637	0.959206
MTMR11	A3	ENSG00000014914	1:149936373-149936711:149936229-149936711:-	1	1	1	0	1	0.327561
MTMR11	A5	ENSG00000014914	1:149936229-149936582:149936229-149936711:-	1	1	1	0.607177	1	0.965928
MTMR11	SE	ENSG00000014914	1:149930965-149931260:149931426-149931944:-	0.943012	0.855728	0.879934	0.618355	0.868808	0.711238
MTMR11	SE	ENSG00000014914	1:149935359-149935584:149935620-149936154:-		1		0	1	0.550842
MTMR11	SE	ENSG00000014914	1:149935359-149935584:149935705-149936154:-	1	1	1	0.607177	1	0.966484
COX15	AL	ENSG00000014919	10:99711844:99713479-99716348:99714652:99714718-99716348:-	1	1	0.692658	1	0.570357	0.716651
CCDC88C	AL	ENSG00000015133	14:91378659:91379885-91408659:91384390:91384551-91408659:-	1	0.698635	0.382925	5.44935e-08	1	0.558916
CCDC88C	RI	ENSG00000015133	14:91271325:91273221-91273360:91273653:-	0.598754	0.743085	1	1	1	1
YAF2	AF	ENSG00000015153	12:42161765-42237416:42237512:42161765-42237599:42237800:-	1	1				1
YAF2	MX	ENSG00000015153	12:42161765-42199136:42199235-42237599:42161765-42210548:42210619-42237599:-	0.427993	0.845484	0.90305	0.887242	0.64552	0.46258
YAF2	SE	ENSG00000015153	12:42161765-42210355:42210454-42210548:-	0.872969	0.863304	0.941081	0.916655	0.809991	0.857447
YAF2	SE	ENSG00000015153	12:42210619-42237599:42237724-42238155:-	1	1	1	1	1	1
ZMYND11	A3	ENSG00000015171	10:239525-240056:239525-240059:+	0.976619	0.964772	0.983055	1	0.984078	0.979956
ZMYND11	AF	ENSG00000015171	10:134465:134786-179994:135069:135302-179994:+	0.558816	0.623408	0.833819	0.925028	0.777238	0.906986
ZMYND11	AF	ENSG00000015171	10:134465:134786-179994:135509:135559-179994:+	1	1	1	0.999999	0.97398	1
ZMYND11	AF	ENSG00000015171	10:134484:134892-179994:135509:135559-179994:+	1	1		0	0.446763
ZMYND11	AF	ENSG00000015171	10:134703:134892-179994:135509:135559-179994:+		1	1	0	0.373583	1
ZMYND11	AF	ENSG00000015171	10:135069:135302-179994:135509:135559-179994:+	1	1	1	0.999992	0.914735	1
ZMYND11	SE	ENSG00000015171	10:236915-237585:237677-239438:+	1	1	1	1	0.988659	1
WAS	AL	ENSG00000015285	X:48686134-48686781:48686871:48686134-48688054:48688146:+	1	1
WAS	SE	ENSG00000015285	X:48686134-48686781:48686955-48688054:+	1	1		1	1	1
DPEP1	AF	ENSG00000015413	16:89613673:89613719-89630305:89616873:89616914-89630305:+	1
DPEP1	AF	ENSG00000015413	16:89613673:89613719-89630305:89620592:89620776-89630305:+	1
DPEP1	AF	ENSG00000015413	16:89613673:89613719-89630305:89626458:89626493-89630305:+	1
DPEP1	SE	ENSG00000015413	16:89613719-89630305:89630514-89635908:+	1
BID	AF	ENSG00000015475	22:17744013-17774381:17774495:17744013-17774693:17774770:-	1	1	1	1	1	1
BID	AF	ENSG00000015475	22:17750174-17773610:17774016:17750174-17774381:17774412:-	0.603083	1	0.470591	0.545614	1	0.955848
BID	MX	ENSG00000015475	22:17739488-17743803:17744013-17774381:17739488-17750105:17750174-17774381:-	0.993453	0.979356	0.992303	1	0.975431	0.987606
BID	RI	ENSG00000015475	22:17739349:17739488-17740082:17740176:-	0.255716		0	1		1
BID	SE	ENSG00000015475	22:17739488-17743803:17744013-17774381:-	0.944046	0.807635	0.79307	0.727033	0.907158	0.912482
MATR3	A3	ENSG00000015479	5:139322967-139325296:139322967-139325336:+			1	1	1	1
MATR3	A5	ENSG00000015479	5:139293805-139314675:139293772-139314675:+	0.740623	1	1		0.862209	0.90465
MATR3	A5	ENSG00000015479	5:139293805-139315697:139293772-139315697:+	1	1	1	1	1	1
MATR3	A5	ENSG00000015479	5:139294028-139314675:139293772-139314675:+	0.766387	1	1		0.923948	0.736334
MATR3	A5	ENSG00000015479	5:139294997-139307239:139294842-139307239:+		1
MATR3	AF	ENSG00000015479	5:139293648:139293805-139307239:139293952:139294100-139307239:+	1	1	1	1	1	1
MATR3	AF	ENSG00000015479	5:139293648:139293805-139307239:139294530:139294616-139307239:+	1	1	1	1	1	1
MATR3	AF	ENSG00000015479	5:139293648:139293805-139307239:139294586:139294842-139307239:+	1	1	1	1	1	1
MATR3	AF	ENSG00000015479	5:139293648:139293805-139307239:139294638:139294997-139307239:+	1	0.961591	1	1	1	1
MATR3	AF	ENSG00000015479	5:139293674:139293772-139314675:139293965:139294100-139314675:+	1				1	1
MATR3	AF	ENSG00000015479	5:139293674:139293772-139314675:139308243:139308327-139314675:+	1			0	0.408847	1
MATR3	AF	ENSG00000015479	5:139293680:139293805-139314675:139293965:139294100-139314675:+	1				1	1
MATR3	AF	ENSG00000015479	5:139293680:139293805-139314675:139308243:139308327-139314675:+	1			0	0.732168	1
MATR3	AF	ENSG00000015479	5:139293716:139293805-139314675:139293965:139294100-139314675:+			1			1
MATR3	AF	ENSG00000015479	5:139293716:139293805-139314675:139308095:139308327-139314675:+	0	0	1		0	0.670875
MATR3	AF	ENSG00000015479	5:139293722:139293805-139315697:139310043:139314736-139315697:+	0.805323	0.834751	0.998151	0.999334	0.99901	0.999312
MATR3	AF	ENSG00000015479	5:139293730:139293805-139307239:139293952:139294100-139307239:+	1	1	1	1	1	1
MATR3	AF	ENSG00000015479	5:139293730:139293805-139307239:139294530:139294616-139307239:+	1	1	1	1	1	1
MATR3	AF	ENSG00000015479	5:139293730:139293805-139307239:139294586:139294842-139307239:+	1	1	1	1	1	1
MATR3	AF	ENSG00000015479	5:139293730:139293805-139307239:139294638:139294997-139307239:+	1	0.97973	1	1	1	1
MATR3	AF	ENSG00000015479	5:139293743:139293805-139314675:139293965:139294100-139314675:+	1	1	1		1	1
MATR3	AF	ENSG00000015479	5:139293743:139293805-139314675:139293983:139294028-139314675:+	0.84965	0.804322	0.473682	0	0.617571	0.616631
MATR3	AF	ENSG00000015479	5:139293743:139293805-139314675:139308095:139308327-139314675:+	0.485448	0.574741	1		0.486138	0.789861
MATR3	AF	ENSG00000015479	5:139293743:139293805-139314675:139308243:139308327-139314675:+	1	1	1	0	0.614489	1
MATR3	AF	ENSG00000015479	5:139293750:139293805-139314675:139293965:139294100-139314675:+	1					1
MATR3	AF	ENSG00000015479	5:139293750:139293805-139314675:139308243:139308327-139314675:+	1			0	0	1
MATR3	AF	ENSG00000015479	5:139293750:139294028-139314675:139308095:139308327-139314675:+	0.841729	0.751803	1		0.832969	0.85513
MATR3	AF	ENSG00000015479	5:139293750:139294028-139314675:139308243:139308327-139314675:+	1	1	1	0	0.893643	1
MATR3	AF	ENSG00000015479	5:139293983:139294028-139314675:139308095:139308327-139314675:+	0.143062	0.247441	1	1	0.369418	0.700318
MATR3	AF	ENSG00000015479	5:139293983:139294028-139314675:139308243:139308327-139314675:+	1	1	1	0.470485	0.496743	1
MATR3	RI	ENSG00000015479	5:139314675:139314736-139316076:139316188:+	0.0512271	0.247441	1	1	0.182599	0.138055
MATR3	SE	ENSG00000015479	5:139293772-139307241:139308327-139314675:+	0.909508	1	1	1	0.970792	0.97619
MATR3	SE	ENSG00000015479	5:139293772-139314675:139314736-139315697:+	1				1	1
MATR3	SE	ENSG00000015479	5:139293805-139307239:139308327-139314675:+	0.785557	0.945772	0.947548	1	0.906034	0.720922
MATR3	SE	ENSG00000015479	5:139314736-139315697:139315738-139316076:+	0.962166	0.989794	1	1	0.944781	0.911992
MATR3	SE	ENSG00000015479	5:139325662-139326163:139326284-139329345:+	0.947062	0.936677	0.861606	0.923351	0.887643	0.918154
NPC1L1	SE	ENSG00000015520	7:44517357-44518586:44518666-44520765:-	0	8.30707e-09	1		0	0
NPC1L1	SE	ENSG00000015520	7:44533558-44533739:44533853-44534447:-	1	1	1	0	1	1
XYLT2	A3	ENSG00000015532	17:50356773-50357057:50356773-50357118:+	1	0.984354	1	1	0.980093	1
XYLT2	A5	ENSG00000015532	17:50346275-50353630:50346230-50353630:+	1	1	1	1	1	1
XYLT2	AL	ENSG00000015532	17:50357252-50358207:50358317:50357252-50362979:50363138:+	0	1		0	1
XYLT2	SE	ENSG00000015532	17:50356773-50357057:50357252-50358207:+	0.964544	0.949903	1	0.897229	0.970311	0.960557
RGPD5	A3	ENSG00000015568	2:109794537-109801783:109794537-109801786:+	1	1	1	1	1	1
RGPD5	A3	ENSG00000015568	2:109819783-109821905:109819783-109822050:+	1	0.964525	1	1	1	0.954478
RGPD5	AF	ENSG00000015568	2:109794308:109794537-109801783:109794685:109795076-109801783:+	1.30591e-08	1	0.785446	1	0.749223	1
RGPD5	SE	ENSG00000015568	2:109794537-109801783:109801850-109803432:+	1	1	1	1	1	1
RGPD5	SE	ENSG00000015568	2:109808404-109808750:109808895-109813460:+	1	0.891133	1	1	1	0.94765
STMN4	SE	ENSG00000015592	8:27241262-27241677:27241757-27242397:-		1	0
STMN4	SE	ENSG00000015592	8:27242492-27243711:27243801-27258351:-		1	1
NUDCD3	A3	ENSG00000015676	7:44426279-44427571:44426153-44427571:-	1	1	1	1	1	1
NUDCD3	AL	ENSG00000015676	7:44404513:44404583-44427571:44425910:44426153-44427571:-	1	1	1	1	1	1
NUDCD3	SE	ENSG00000015676	7:44404583-44413191:44413283-44425900:-	1	0.945892	0.987541	0.835841	1	0.970107
CHDH	AF	ENSG00000016391	3:53840999-53844582:53844617:53840999-53844713:53844769:-			1	1	0	0.702857
IL20RA	AF	ENSG00000016402	6:137017103-137044092:137044312:137017103-137044641:137045180:-	0		0		1	1
IL20RA	SE	ENSG00000016402	6:137009492-137011274:137011452-137016968:-	0.483782	0.609948	0		1	1
GLT8D1	A3	ENSG00000016864	3:52704952-52705447:52704948-52705447:-	0.730785	0.868844	0.753349	0.962439	0.831726	0.840213
GLT8D1	AF	ENSG00000016864	3:52700496-52703504:52703619:52700496-52705699:52705781:-	1.82317e-09	0.977754	0.52552	0.000119801	1	0.68857
GLT8D1	AL	ENSG00000016864	3:52695240:52696040-52696542:52696243:52696318-52696542:-	1	1	0		1	1
ATP2C1	A3	ENSG00000017260	3:130894337-130894590:130894337-130894731:+	1	1	1	1	1	1
ATP2C1	A3	ENSG00000017260	3:130894337-130894708:130894337-130894731:+	1	1	1	1	1	1
ATP2C1	A3	ENSG00000017260	3:130996111-130996680:130996111-130996753:+	0.751765	0.891656	0.912338	0.881927	0.892554	0.859836
ATP2C1	A5	ENSG00000017260	3:131001344-131016152:131001314-131016152:+	0.856528	0.917006	0.803948	0.571307	0.658309	0.50595
ATP2C1	AF	ENSG00000017260	3:130893968:130894337-130894590:130894382:130894453-130894590:+	1	1	1	1	0.882835	1
ATP2C1	AF	ENSG00000017260	3:130894015:130894337-130894590:130894382:130894453-130894590:+	1	1	1	1	0.645231	1
ATP2C1	AF	ENSG00000017260	3:130894178:130894337-130930416:130894448:130894775-130930416:+	1	1	1	0.00433967	0.972012	1
ATP2C1	AF	ENSG00000017260	3:130894178:130894337-130930416:130894535:130894775-130930416:+	0.799868	0.595339	0.989875	0.000221989	0.954461	0.828193
ATP2C1	AF	ENSG00000017260	3:130894178:130894337-130930416:130894641:130894775-130930416:+	0.930033	0.999843	0.676422	0.000157562	0.787214	0.848912
ATP2C1	AF	ENSG00000017260	3:130894178:130894337-130930416:130929998:130930249-130930416:+	1	1	1	1	1	1
ATP2C1	AF	ENSG00000017260	3:130894448:130894775-130930416:130929998:130930249-130930416:+				1	1
ATP2C1	AF	ENSG00000017260	3:130894535:130894775-130930416:130929998:130930249-130930416:+	1	1	1	1	1	1
ATP2C1	AF	ENSG00000017260	3:130894641:130894775-130930416:130929998:130930249-130930416:+	1	1	1	1	1	1
ATP2C1	AL	ENSG00000017260	3:130999659-131001220:131001342:130999659-131016152:131016684:+	1	1	1	0.941784	0.945452	1
ATP2C1	AL	ENSG00000017260	3:130999659-131001220:131001342:130999659-131016152:131016709:+	0.954869	0.709098	0.593317	0.953002	0.801175	0.689155
ATP2C1	AL	ENSG00000017260	3:130999659-131001220:131003107:130999659-131016152:131016684:+	1	1	1	0.945661	0.946866	1
ATP2C1	AL	ENSG00000017260	3:130999659-131001220:131003150:130999659-131016152:131016684:+	1	1	1	0.96851	0.977358	1
ATP2C1	AL	ENSG00000017260	3:130999659-131001220:131003150:130999659-131016152:131016709:+	0.974432	0.925929	0.870324	0.974716	0.909383	0.824705
ATP2C1	SE	ENSG00000017260	3:130930526-130932022:130932138-130934622:+	1	1	1	1	1	1
ATP2C1	SE	ENSG00000017260	3:130975488-130979249:130979419-130980582:+	0.887999	0.866309	0.988811	0.947366	0.796326	0.887105
ATP2C1	SE	ENSG00000017260	3:130999659-131001220:131001344-131016152:+	0.920931	0.780535	0.82632	0.953494	0.857268	0.703356
IGF1	AL	ENSG00000017427	12:102395874:102402566-102419509:102417491:102418003-102419509:-	1				1	1
SLC38A5	AF	ENSG00000017483	X:48467925-48468885:48469017:48467925-48469335:48470177:-						1
SLC38A5	AF	ENSG00000017483	X:48469436-48469530:48469557:48469436-48470182:48470243:-	1				1
SLC38A5	AF	ENSG00000017483	X:48469436-48469530:48469557:48469436-48470182:48470256:-	1	0			1
RALBP1	AF	ENSG00000017797	18:9475009:9475176-9512991:9476127:9476286-9512991:+	0.91798	0.91302	0.328368	0.624301	0.592609	0.542286
RALBP1	AF	ENSG00000017797	18:9475670:9475691-9512991:9476127:9476286-9512991:+	0.981336	0.953288	0.953453	0.969496	0.887873	0.982958
RUFY3	AF	ENSG00000018189	4:70704424:70704475-70762519:70722011:70722751-70762519:+	0.905581	0.699231	0.421752	0	0	0.438861
RUFY3	AF	ENSG00000018189	4:70704424:70704475-70762519:70734346:70734593-70762519:+	1	1	1			0.617624
RUFY3	AF	ENSG00000018189	4:70704801:70705294-70762519:70722011:70722751-70762519:+	0.892883	0.834244	0.57399	0.485539	0.82499	0.743669
RUFY3	AF	ENSG00000018189	4:70704801:70705294-70762519:70734346:70734593-70762519:+	1	1	1	1	1	0.856975
RUFY3	AF	ENSG00000018189	4:70721995:70722751-70762519:70734346:70734593-70762519:+	1	1	1	1	1	0.909045
RUFY3	AF	ENSG00000018189	4:70722011:70722751-70762519:70734346:70734593-70762519:+	1	1	1	1	1	0.673765
RUFY3	SE	ENSG00000018189	4:70734593-70741627:70741680-70762519:+	1	1	1	1	1	0.900195
RUFY3	SE	ENSG00000018189	4:70800205-70802956:70802983-70806516:+		1	1		0.674484	1
RUFY3	SE	ENSG00000018189	4:70802983-70804348:70804416-70806516:+	1	0.939385	0.732108	1	0.886546	0.86647
CNTN1	AF	ENSG00000018236	12:40692442:40692592-40908357:40742353:40742469-40908357:+					1
CNTN1	AF	ENSG00000018236	12:40692442:40692592-40908357:40828059:40828301-40908357:+					1
CNTN1	SE	ENSG00000018236	12:40908493-40910073:40910105-40918639:+		0			1	1
SLC11A1	A3	ENSG00000018280	2:218382375-218382960:218382375-218384243:+	0		1	1	1	1
SLC11A1	A3	ENSG00000018280	2:218382375-218382960:218382375-218385147:+			1	1	1	1
SLC11A1	A3	ENSG00000018280	2:218383102-218384243:218383102-218384319:+	1	1	1	1	1	1
SLC11A1	RI	ENSG00000018280	2:218382960:218383102-218385147:218385266:+			1	1	1	1
SLC11A1	SE	ENSG00000018280	2:218382375-218382960:218383102-218384243:+	0.847239	1	1	1	1	1
SLC11A1	SE	ENSG00000018280	2:218382375-218384243:218384365-218385147:+	1
SLC11A1	SE	ENSG00000018280	2:218383102-218384243:218384365-218385147:+	1	1	1	1	1	1
WWTR1	A5	ENSG00000018408	3:149657309-149657504:149657309-149657684:-		1	1	1	1	1
WWTR1	AF	ENSG00000018408	3:149527969-149541015:149541060:149527969-149542335:149542439:-		1			0
WWTR1	AF	ENSG00000018408	3:149573000-149576034:149576252:149573000-149656876:149657435:-			0		1	1
STEEP1	A5	ENSG00000018610	X:119560385-119565125:119560385-119565232:-	0.261723	1	0.344216		0.8394	1
STEEP1	SE	ENSG00000018610	X:119544491-119545463:119545504-119560268:-	0.261723	1	0.344216		0.8394	1
ATP1A2	A3	ENSG00000018625	1:160136370-160136570:160136370-160136621:+	1		0.312219	0	1
ATP1A2	A3	ENSG00000018625	1:160139741-160139893:160139741-160139926:+			1	1
TTC27	A5	ENSG00000018699	2:32628380-32630523:32628133-32630523:+	1	1	1	1	0.91243	0.974244
ZNF582	AL	ENSG00000018869	19:56375846:56376121-56390001:56382752:56385184-56390001:-			1		0	0
ZNF582	AL	ENSG00000018869	19:56375846:56376121-56390001:56383770:56385184-56390001:-			1
ZNF582	AL	ENSG00000018869	19:56375846:56376121-56390001:56384873:56385184-56390001:-			1
ZNF582	AL	ENSG00000018869	19:56375846:56376121-56390001:56384882:56385184-56390001:-			1		0
PHLDB1	A3	ENSG00000019144	11:118625059-118627305:118625059-118627308:+	0.951358	0.984522	0.955286	0.943475	0.961342	0.968927
PHLDB1	AF	ENSG00000019144	11:118607591:118607699-118613816:118610427:118610526-118613816:+			1	1	0	1
PHLDB1	AF	ENSG00000019144	11:118607616:118607699-118613816:118610427:118610526-118613816:+				1	0.321935	1
PHLDB1	AF	ENSG00000019144	11:118607633:118607699-118613816:118610427:118610526-118613816:+	1	1	1	1	0.609749	1
PHLDB1	AF	ENSG00000019144	11:118607643:118607699-118613816:118610427:118610526-118613816:+	1	1	1	1	0.956781	1
PHLDB1	AF	ENSG00000019144	11:118621363:118621538-118624934:118624084:118624511-118624934:+	0.9354	0.817613	0.958845	1	0.825131	0.870954
PHLDB1	AF	ENSG00000019144	11:118631916:118632053-118635393:118632213:118635051-118635393:+	0.990182	0.861179	0.940596	0.961042	0.888124	0.982874
PHLDB1	AF	ENSG00000019144	11:118631916:118632053-118635393:118634978:118635051-118635393:+	1	1	1	1	1	1
PHLDB1	AF	ENSG00000019144	11:118631916:118632053-118635393:118635024:118635163-118635393:+	0.938478	0.628088	1	1	0.921312	0.90337
PHLDB1	AF	ENSG00000019144	11:118631916:118632053-118635393:118635029:118635051-118635393:+	1	1	1	1	1	1
CYP24A1	SE	ENSG00000019186	20:54157289-54157388:54157585-54158086:-	1	1	1	1	1	0.998117
PRDM11	AF	ENSG00000019485	11:45146675:45146877-45181761:45147343:45147581-45181761:+	0.798553	0.610844	0.912718	0.485581	0.824634	0.90806
PRDM11	AL	ENSG00000019485	11:45219757-45224217:45224908:45219757-45225995:45226183:+	1		0.456466	0	0	0
PRDM11	AL	ENSG00000019485	11:45219757-45224217:45225087:45219757-45225995:45226183:+	1		0	0	0.228685	0
PRDM11	SE	ENSG00000019485	11:45219757-45224217:45224843-45225995:+	1	1	0.53527	0.384126	0.573331	0.469332
CD74	AL	ENSG00000019582	5:150401864:150402004-150406259:150405316:150405671-150406259:-	1				0	0
CD74	SE	ENSG00000019582	5:150406321-150406881:150406960-150407152:-	1	1			0.997648	1
NCDN	A5	ENSG00000020129	1:35558223-35559107:35557883-35559107:+	0.969295	1	1	0.931567	0.923051	1
NCDN	AF	ENSG00000020129	1:35557808:35558223-35559107:35558506:35558685-35559107:+	0.866363	0.942208	0.762154	0.897078	0.851355	0.810496
NCDN	AL	ENSG00000020129	1:35563909-35565227:35566773:35563909-35566823:35567274:+	0.947691	0.831395	0.856893	1	0.912212	0.793714
NCDN	AL	ENSG00000020129	1:35563909-35565227:35566779:35563909-35566823:35567274:+	0.973366	0.93986	0.929585	1	0.880886	0.869833
NCDN	SE	ENSG00000020129	1:35557883-35558156:35558223-35559107:+	0.98454	1	1	0.967409	0.895148	1
NCDN	SE	ENSG00000020129	1:35557883-35558156:35558484-35559107:+	0.707104	1	1	0.792278	0.235318	1
ADGRA2	AF	ENSG00000020181	8:37784191:37784330-37814896:37796906:37797534-37814896:+	1		0	0	1	0.734324
ADGRA2	AF	ENSG00000020181	8:37784191:37784330-37814896:37797256:37797534-37814896:+	0.625119	0	0	0	0.6663	1
ZFP64	A3	ENSG00000020256	20:52085266-52088392:52085069-52088392:-	1	0.792595	1	1	0.738291	1
ZFP64	A3	ENSG00000020256	20:52187071-52191591:52187065-52191591:-	0.970876	0.953425	0.861033	1	0.791821	0.7887
ZFP64	AF	ENSG00000020256	20:52187071-52191591:52191697:52187071-52204196:52204308:-	1	1	1	1	1	1
ZFP64	AF	ENSG00000020256	20:52187071-52191591:52191760:52187071-52204196:52204308:-		1	1	1	1	1
ZFP64	AF	ENSG00000020256	20:52187071-52191591:52191779:52187071-52204196:52204308:-	1	1	1	1	1	1
ZFP64	AF	ENSG00000020256	20:52187071-52191591:52191986:52187071-52204196:52204308:-	1	1	1	1	1	1
ZFP64	AL	ENSG00000020256	20:52051663:52052132-52088392:52084969:52085069-52088392:-	1	0.711915	1	1	0.602463	1
ZFP64	AL	ENSG00000020256	20:52051663:52052132-52088392:52085241:52085266-52088392:-	1	1	0.100508	1	0.565895	1
ZFP64	AL	ENSG00000020256	20:52084969:52085069-52088392:52085241:52085266-52088392:-		1	0		0.462417
ZFP64	AL	ENSG00000020256	20:52088265:52088643-52097373:52088960:52089067-52097373:-		1	1
ZFP64	AL	ENSG00000020256	20:52088265:52088643-52097373:52096808:52097106-52097373:-		1	1
ZFP64	SE	ENSG00000020256	20:52164757-52165864:52166025-52186832:-	1	0.859002	0.790617	0.889869	0.938902	0.937801
MNAT1	A3	ENSG00000020426	14:60812127-60818722:60812127-60818761:+	1	1	1	1	0.973637	1
MNAT1	AL	ENSG00000020426	14:60734951-60753553:60753954:60734951-60808325:60808428:+	1	1	1		1	1
SAMD4A	A3	ENSG00000020577	14:54688300-54689625:54688300-54689746:+	1	1	1	1	0.569807	1
SAMD4A	A5	ENSG00000020577	14:54784447-54784537:54784381-54784537:+			1		0.844312	0.769326
SAMD4A	AF	ENSG00000020577	14:54567612:54568112-54702062:54687997:54688300-54702062:+	1	0.938788	0.959224	1	0.984592	1
SAMD4A	RI	ENSG00000020577	14:54784340:54784381-54784537:54784620:+			1	1	0.156287	0
MRE11	A3	ENSG00000020922	11:94445893-94447219:94445890-94447219:-	0.758512	0.884182	0.934074	0.51941	0.887208	0.830794
MRE11	A3	ENSG00000020922	11:94492906-94493684:94492897-94493684:-	1	1	1	1	1	1
MRE11	A3	ENSG00000020922	11:94492906-94493791:94492897-94493791:-	1	1	1	1	1	0.973626
MRE11	A5	ENSG00000020922	11:94492906-94493684:94492906-94493721:-	0.556166	0.798213	0.907546	0.478229	0.819222	0.799012
MRE11	AL	ENSG00000020922	11:94478761:94478876-94485924:94479695:94479761-94485924:-	1	1				0.803722
MRE11	AL	ENSG00000020922	11:94478761:94478876-94485924:94479743:94479761-94485924:-	1	1				1
MRE11	SE	ENSG00000020922	11:94437235-94445810:94445893-94447219:-	0.714822	0.953681	0.827228	0.541111	0.745099	0.679745
MRE11	SE	ENSG00000020922	11:94478876-94479674:94479761-94485924:-	0.836013	0.888397	1	1	1	0.929337
PLEKHB1	AF	ENSG00000021300	11:73646178:73646626-73649012:73647626:73647738-73649012:+	1		0
PLEKHB1	AF	ENSG00000021300	11:73646178:73646626-73649012:73647653:73647738-73649012:+	1
PLEKHB1	AF	ENSG00000021300	11:73646178:73646626-73649012:73647655:73647895-73649012:+	1
PLEKHB1	AF	ENSG00000021300	11:73646178:73646626-73649012:73647689:73647738-73649012:+	1
PLEKHB1	AF	ENSG00000021300	11:73646178:73646626-73649012:73647714:73647866-73649012:+	1
PLEKHB1	AF	ENSG00000021300	11:73646178:73646626-73649012:73647932:73648087-73649012:+	1
PLEKHB1	AF	ENSG00000021300	11:73647549:73647738-73649012:73647932:73648087-73649012:+	1	1	1		1	1
PLEKHB1	AF	ENSG00000021300	11:73647609:73647738-73649012:73647932:73648087-73649012:+	1	1				1
PLEKHB1	AF	ENSG00000021300	11:73647626:73647738-73649012:73647932:73648087-73649012:+			1
PLEKHB1	AF	ENSG00000021300	11:73647655:73647738-73649012:73647932:73648087-73649012:+	1	1			1	1
PLEKHB1	SE	ENSG00000021300	11:73649087-73650553:73650705-73651788:+	1	1	0.538011		1	1
SERPINB1	A3	ENSG00000021355	6:2840594-2841812:2840485-2841812:-	0.711936	0.809913	0.810917	0.916107	0.719149	0.790112
CYP3A43	MX	ENSG00000021461	7:99828186-99836453:99836546-99856833:99828186-99855591:99855718-99856833:+			1
CYP3A43	MX	ENSG00000021461	7:99848254-99849546:99849694-99856833:99848254-99855591:99855718-99856833:+		1
CYP3A43	RI	ENSG00000021461	7:99847488:99847601-99848166:99848254:+		1
CYP3A43	RI	ENSG00000021461	7:99847488:99847614-99848166:99848254:+		1
CYP3A43	RI	ENSG00000021461	7:99847488:99847659-99848166:99848254:+		1
CYP3A43	SE	ENSG00000021461	7:99828186-99836453:99836546-99839120:+		1
[truncated: 63,176 more rows]
