# Supplementary material for: METTL3 regulates breast cancer-associated alternative splicing switches
Source: Oncogene. 2023 Feb 1;42(12):911–25. doi: 10.1038/s41388-023-02602-z (PMC10020087; doi:10.1038/s41388-023-02602-z)
Supplement: Supplementary file 3 — Supplementary Table 3 [file 41388_2023_2602_MOESM3_ESM.xlsx]

## Sheet: MCF10A_KD
GeneName	Length	Counts sc1	Counts sc2	Counts sh1 1	Counts sh1 2	Counts sh2 1	Counts sh2 2	Pval sh1/sc	Pval sh2/sc	FC sh1/sc	FC sh2/sc
RANBP3L	3104	144	95	19	13	13	13	0.000382911	0.0111219	0.128614	0.0965673
MMP13	2714	0	0	24	51	6	29	9.97425e-07	0.00265095	65535	65535
CD52	467	0	29	8	269	0	81	2.20653e-08	0.244053	11.5955	2.10261
METTL3	1570	220	283	31	96	15	55	0.012886	0.00561249	0.269696	0.109604
CLIC3	732	23	36	27	35	82	374	1	2.26276e-09	1.08685	6.02123
HBA1	504	53	42	25	33	66	599	1	2.9858e-09	0.61297	5.04344
METTL3	1980	326	416	52	141	36	107	0.0143728	0.0170739	0.276259	0.154938
ELAVL3	4742	10	13	8	28	10	236	1	1.41424e-08	1.68039	7.60169
PRKCB	8010	10	22	8	16	13	308	1	2.11927e-09	0.804561	7.29266
CLIC3	809	51	80	48	96	153	639	1	1.08464e-08	1.16242	4.74673
METTL3	1789	297	365	42	132	27	108	0.0185594	0.0225296	0.280337	0.158985
GPRC5B	2984	38	18	18	10	266	133	1	4.25521e-09	0.468594	6.74561
METTL3	975	69	113	14	26	4	17	0.0543947	0.01946	0.232022	0.0906229
HBA1	577	104	118	28	67	148	1081	0.967677	2.52503e-09	0.449668	4.10562
METTL3	1592	139	210	23	61	30	41	0.0182482	0.0397864	0.257337	0.180353
ABCA3	6602	556	350	226	112	77	53	0.292254	0.00353863	0.351581	0.132821
HLA-B	1561	39	75	91	289	140	211	0.00759153	0.00674688	3.62748	2.72525
PLCXD3	7538	250	503	109	172	34	93	0.29242	0.00768961	0.394201	0.139539
ABCA3	6446	470	370	215	115	69	48	0.420275	0.00390793	0.375308	0.13003
DUSP2	1685	401	190	2026	305	460	363	8.77131e-06	0.536184	3.50471	1.25455
RANBP3L	1532	44	23	3	2	3	2	0.027555	0.0984846	0.070899	0.0687997
MAP1LC3A	964	16	15	45	20	80	130	1	6.31436e-06	1.99993	5.75392
METTL3	2030	255	376	32	109	50	153	0.00232497	0.157308	0.241018	0.259538
GCK	553	10	36	10	16	42	296	1	4.05473e-08	0.610597	5.7242
ST3GAL1	1050	4	5	14	21	18	90	1	3.96486e-05	4.01275	9.185
NONAME	2000	118	123	43	19	563	664	0.092261	2.36813e-09	0.246492	4.51995
HBA1	674	57	56	17	36	64	574	1	1.28601e-07	0.486935	4.11001
METTL3	2124	234	360	36	115	44	140	0.00988263	0.133269	0.274047	0.249375
HBA2	640	29	29	9	26	59	311	1	1.7004e-07	0.635507	4.81337
CLIC3	794	26	40	15	33	57	341	1	4.08165e-07	0.771844	4.59548
BEST2	2183	108	130	45	19	507	678	0.13056	5.96691e-09	0.258766	4.38087
GPRC5B	2078	31	20	9	4	219	123	1	2.70884e-08	0.239158	6.35271
MUC5AC	17448	20	17	2	185	4	103	0.00114099	0.125974	5.5579	2.01204
ABCA3	3649	140	122	71	26	22	7	0.536536	0.0105707	0.348733	0.111966
DUSP2	773	67	34	444	63	64	49	9.73406e-06	0.94982	4.4653	1.01418
C11orf86	1187	40	74	34	146	48	444	1	5.5623e-05	1.73367	3.22633
AP000705.2	1386	7	14	15	16	39	135	1	6.24331e-06	1.52658	6.68979
CES1P1	1704	3	1	31	21	12	32	0.0272409	0.0157041	12.1611	8.46324
PLCXD3	7706	250	535	129	204	40	105	0.559188	0.011717	0.449295	0.153894
TMEM238	695	198	402	194	292	392	2030	1	1.63722e-06	0.853871	3.14717
MUC5AC	17448	20	13	4	153	4	101	0.00414741	0.0826024	5.15549	2.1889
METTL3	1553	83	104	21	35	10	16	0.346662	0.0366882	0.310714	0.119889
METTL3	1462	141	209	35	74	21	58	0.154475	0.0551321	0.329365	0.184107
CYSRT1	762	20	25	14	25	35	245	1	3.34196e-06	0.902235	4.64749
HLA-B	240	1	3	7	27	16	40	0.357497	0.00279708	9.47846	11.8795
CDC42EP5	861	168	290	272	172	352	1386	1	8.33525e-06	0.96791	3.00783
HLA-B	753	4	28	27	77	44	96	0.370442	0.00626139	3.67082	3.86172
AC020898.1	787	13	19	61	29	34	120	0.733423	0.00224425	2.74627	3.826
ALPP	1242	53	70	36	42	223	351	1	3.44809e-06	0.647208	4.04162
HBA2	576	80	118	24	64	128	812	1	1.16027e-06	0.474792	3.59617
RPE65	2605	16	58	12	8	172	232	0.729197	1.11933e-06	0.278423	5.01676
NPBWR1	2687	0	12	8	36	24	66	0.954002	0.00227596	4.31441	6.6127
HBA2	513	32	42	11	23	47	354	1	3.11002e-06	0.483029	4.03763
CDC42EP5	875	192	291	269	206	374	1355	1	3.26432e-05	0.986604	2.84335
C5orf63	5680	38	70	29	99	34	425	1	9.65886e-05	1.29091	3.13149
AP000705.6	1386	13	12	22	20	38	123	1	0.000149992	1.66384	5.05751
MAP1LC3A	961	9	7	12	13	51	75	1	0.000164533	1.55068	6.71473
GJA1	2950	15	9	188	10	5	0	1.02909e-05	0.764812	7.25671	0.22896
BEST2	1908	102	139	34	16	464	619	0.0172879	3.6929e-07	0.201846	3.97737
PLEKHA7	3602	169	134	347	156	804	104	1	0.000896745	1.57244	3.18391
RNF224	1798	2	0	10	8	28	20	1	0.00202305	8.14315	20.7005
PLEKHA7	4980	254	223	493	237	1050	267	1	0.00123448	1.46113	2.84047
CMTM3	615	25	32	74	39	122	108	1	0.00139941	1.93446	3.74424
CDKN3	373	4	12	5	30	18	97	1	0.000886784	2.47134	5.67133
SMAD9	5592	88	58	423	53	195	57	0.0080551	0.291967	2.92231	1.736
ATP2A1	545	16	24	7	18	16	223	1	4.41009e-05	0.667148	4.34424
CRIP1	677	56	89	59	87	84	471	1	0.000257192	1.04925	2.93503
MAP1LC3A	698	18	8	39	14	57	80	1	0.00141093	1.86519	4.41584
ALPP	2754	167	171	98	132	583	684	1	6.16686e-06	0.691869	3.32732
NPY1R	2762	158	33	99	3	5	1	1	0.000796782	0.451096	0.0311552
EFCAB1	2104	53	92	59	53	158	415	1	0.000101078	0.786458	3.26333
CYSRT1	1296	34	41	36	55	41	271	1	0.000463134	1.25113	3.11394
SYNGR4	1042	0	0	2	6	4	30	1	0.00332492	65535	65535
AKAP13	5459	74	50	344	88	148	23	0.00394662	0.70313	3.19618	1.44309
GJA1	3083	37	3	234	8	11	2	6.36889e-05	0.831642	5.03074	0.318714
GPRC5B	5144	126	82	51	37	555	267	0.991523	8.62282e-06	0.407474	3.80453
CLUL1	348	19	39	22	69	58	175	1	0.00250363	1.71124	3.29215
KCNE2	1051	6	12	28	22	22	76	1	0.00815783	2.82423	4.39665
MXD3	861	17	139	27	140	66	494	1	0.000830369	1.23795	2.84492
VGF	1622	215	89	19	23	15	142	0.000152882	0.768858	0.134456	0.361561
FAM20C	554	44	61	145	344	3	15	2.12541e-05	0.152921	4.93644	0.131828
FAM20C	554	35	69	134	344	6	20	2.65875e-05	0.322419	4.96402	0.202477
PPM1H	6454	89	58	91	48	286	226	1	0.000442044	0.895299	3.17817
LUM	2671	303	914	1210	2548	402	600	0.00080403	0.980072	3.36074	0.742552
MAP1LC3A	851	11	8	20	7	44	75	1	0.00112955	1.32513	5.22963
AIG1	559	147	112	102	100	364	541	1	0.000359871	0.769055	2.97281
DEPP1	613	692	211	403	162	105	31	1	0.00647417	0.568157	0.147077
CST1	760	16	197	19	682	5	232	0.00304194	0.969794	3.93761	0.836409
NPR1	4185	6	19	4	26	37	103	1	0.00113149	1.36095	4.70551
TROAP	623	40	68	12	70	50	369	1	0.000538489	0.837978	2.92778
VSTM2L	1936	998	819	656	647	4031	1867	1	0.000290828	0.709689	3.16842
LUM	992	94	300	328	877	97	321	0.000945776	0.970436	3.37063	0.875918
HAUS4	473	30	58	77	49	129	162	1	0.00384013	1.43698	2.9941
AC005702.1	481	2	2	9	6	15	37	1	0.00533785	3.66406	10.5459
NPR1	1706	0	5	0	8	11	55	1	0.00125809	1.95362	11.0003
SCNN1B	2560	17	4	6	1	65	74	1	0.000151565	0.290364	5.5773
PSG8	1513	1	1	2	4	30	13	1	0.00384569	3.10868	21.3082
CDC42EP5	211	17	23	39	22	33	130	1	0.00686183	1.49713	3.19522
FAM20C	554	44	66	157	309	6	25	0.000112033	0.382674	4.46759	0.220873
GPRC5B	1830	8	3	4	2	73	16	1	0.000693137	0.504086	8.11945
SSH2	4471	79	65	377	116	105	31	0.00325537	0.976334	3.19191	0.958435
C4A	5288	62	93	37	51	2	8	1	0.00818723	0.588016	0.0507503
VSTM2L	656	125	102	69	83	591	148	1	0.000290053	0.669787	3.34175
GJA1	2908	28	8	198	4	9	2	0.000391587	0.808801	4.76882	0.303695
AC008013.2	629	0	0	1	2	4	26	1	0.00698288	65535	65535
CMAHP	883	2	6	6	10	4	64	1	0.00677517	2.15164	6.32463
BDKRB2	1600	81	73	287	331	21	14	0.000163527	0.187527	4.02273	0.214477
VSTM2L	831	195	191	143	128	864	301	1	0.000294528	0.696589	3.04665
ST3GAL1	393	4	4	2	4	14	60	1	0.002254	0.77717	7.10025
BDKRB2	6845	471	531	1518	1768	107	256	0.000158188	0.217627	3.32275	0.296503
LUM	793	97	254	350	693	107	195	0.00409725	0.987871	3.20795	0.753474
BDKRB2	4040	497	538	1604	1781	97	267	0.000176672	0.181586	3.29894	0.282921
ZNF114	1742	6	7	5	16	36	41	1	0.00950162	1.72004	5.30819
HBA1	410	21	16	4	12	10	174	1	0.00114217	0.450563	3.47982
N4BP2L1	1145	38	44	30	52	132	140	1	0.00413507	1.0359	2.99777
SMIM36	566	68	46	25	23	176	222	1	0.00107292	0.411585	3.01526
CXCL13	1203	296	97	240	60	28	12	1	0.00350068	0.680709	0.0965392
HBA2	403	14	31	2	11	32	169	1	0.00163797	0.321895	3.4894
C4B_2	5460	67	103	55	73	1	8	1	0.00323656	0.779105	0.0395816
C4B	5237	77	74	48	64	1	6	1	0.0045674	0.751569	0.0345775
C4B_2	5148	53	92	47	60	0	6	1	0.0033586	0.766034	0.0290307
ANXA3	1335	28	31	8	12	60	172	1	0.00299549	0.347857	3.15289
C4B	5460	67	102	68	66	3	5	1	0.00269098	0.806158	0.040972
SLC44A3-AS1	1331	974	884	137	233	623	5075	2.83047e-05	0.00195268	0.203825	2.23655
VGF	2551	611	323	79	130	173	525	0.00195533	0.974111	0.223405	0.576763
C4B	5288	42	60	33	42	0	3	1	0.00725658	0.756658	0.0204585
C4A	5427	50	91	57	54	1	7	1	0.00697691	0.805559	0.0430883
C4B	5427	49	69	48	44	1	4	1	0.00758178	0.787442	0.033238
VGF	2477	544	308	70	121	160	511	0.00199581	0.978671	0.224993	0.606329
C4A	5460	66	72	52	63	2	5	1	0.00656182	0.844892	0.0412507
C4B	5460	57	71	57	57	1	3	1	0.00355417	0.898893	0.0250715
BGN	846	95	730	156	644	27	103	1	0.00366474	1.1123	0.131419
TFPI	3649	8343	6614	2047	706	7518	5000	4.05106e-05	1	0.172175	0.785505
TFPI	3859	9246	7277	2420	860	8252	5189	0.000174334	0.986496	0.185883	0.76797
GABRP	721	102	47	3	11	79	72	0.000442658	0.969704	0.096607	0.896612
SERPINE2	988	848	2062	1915	1275	334	296	1	0.0074118	1.11318	0.206443
RRBP1	5049	1279	2449	1804	2638	227	514	1	0.00348552	1.2511	0.167581
RRBP1	1191	209	319	340	428	41	15	1	0.00160288	1.50033	0.108779
RRBP1	4737	1247	2322	1816	2621	235	579	1	0.00843456	1.30293	0.190246
COL28A1	2323	338	113	75	23	284	118	0.0042064	0.97767	0.195493	0.848418
SLC38A4	3791	686	181	128	44	803	176	0.000382692	0.837791	0.178077	1.12067
SLC38A4	3983	672	150	155	45	709	189	0.00595974	0.880054	0.215845	1.06539
FN1	384	79	389	204	317	34	31	1	0.00483185	1.21209	0.135117
LRRK1	11632	4610	3526	835	1495	4387	3380	0.0090418	0.975301	0.291638	0.879748
HHLA1	2268	1911	1646	204	481	1181	5441	1.24191e-05	0.152785	0.199721	1.4106
ITGB4	2798	1116	1413	2275	703	352	118	1	0.00392635	1.11968	0.190403
RGS4	3311	2388	2686	3964	1712	344	609	1	0.00673161	1.07433	0.159199
RGS4	563	161	194	308	117	31	18	1	0.00920666	1.14631	0.133983
RGS4	3200	2466	2803	3902	1678	309	591	1	0.00379676	1.01734	0.143519
RGS4	544	249	243	431	157	36	35	1	0.00816618	1.13123	0.130786
RGS4	817	440	478	818	284	67	85	1	0.00588498	1.13932	0.145954
RGS4	2606	2149	2451	3502	1497	250	550	1	0.0027071	1.04382	0.143777
RGS4	3774	2117	2448	3312	1457	295	533	1	0.00350239	1.00547	0.153557
RGS4	551	208	235	348	157	30	26	1	0.00550886	1.09737	0.116932
GJB3	2192	103	123	18	10	139	228	0.000266255	0.426015	0.120848	1.39297
KRT15	1712	1	116	4	218	0	3	1	0.00308362	2.30452	0.0192694

## Sheet: MCF7_KD
GeneName	Counts sc1	Counts sc2	Counts_sh1₁	Counts_sh1₂	Counts_sh2₁	Counts_sh2₂	FC_sh1_sc	padj_sc_sh1	FC_sh2_sc	padj_sc_sh2
KRT23	30	34	31	17	5	6	0.75	0.671419	0.171875	1.79615e-05
CYP24A1	58	74	30	19	17	4	0.371212	0.00108878	0.159091	2.74744e-11
KRT32	12	14	76	40	0	4	4.46154	0.000394817	0.153846	0.0247408
VTN	0	5	13	18	47	39	6.2	0.108231	17.2	3.68186e-06
ABCG2	30	53	134	134	344	310	3.22892	2.81774e-05	7.87952	6.30198e-27
EGR1	5116	5470	1060	1636	524	330	0.254676	1.63278e-31	0.0806726	2.03961e-96
TNFSF10	277	303	74	45	181	203	0.205172	6.44851e-18	0.662069	6.91396e-06
NRK	37	40	87	68	255	161	2.01299	0.163585	5.4026	9.35772e-13
INHA	90	80	107	133	454	370	1.41176	0.811689	4.84706	1.72159e-19
KLF2	157	202	1013	717	180	138	4.81894	1.91839e-36	0.885794	0.0848714
KRT5	32	56	21	26	12	1	0.534091	0.116546	0.147727	7.61466e-08
CCNA1	34	25	97	125	150	165	3.76271	1.10748e-05	5.33898	4.62443e-10
FST	60	65	14	10	39	25	0.192	1.27058e-06	0.512	0.00299974
TCN1	26	26	22	12	250	214	0.653846	0.538306	8.92308	3.97272e-22
FGFBP2	81	93	614	437	81	61	6.04023	1.47463e-33	0.816092	0.161333
PCDH10	84	112	545	513	174	133	5.39796	9.7652e-30	1.56633	0.987101
CSTA	49	54	337	214	177	178	5.34951	1.94004e-18	3.4466	5.48872e-06
GABRP	17	31	2	1	5	6	0.0625	4.92756e-05	0.229167	0.00239169
FSTL4	34	29	66	76	188	156	2.25397	0.0824688	5.46032	4.94962e-11
ADAM2	5	13	64	35	3	5	5.5	0.000266069	0.444444	0.568096
GABARAPL1	67	44	9	18	56	41	0.243243	6.36655e-05	0.873874	0.487503
SLC4A10	10	15	132	130	43	34	10.48	4.71235e-16	3.08	0.222276
DDIT4L	36	32	267	142	42	46	6.01471	3.38733e-16	1.29412	1
PBLD	9	15	25	38	63	92	2.625	0.237719	6.45833	3.08796e-06
SLC26A2	554	671	1575	1913	3011	2116	2.84735	2.02431e-19	4.18531	1.74964e-36
MMP16	136	98	375	496	548	402	3.72222	4.63927e-16	4.05983	1.8989e-16
CLEC3B	14	11	88	50	7	2	5.52	6.97542e-06	0.36	0.213679
FOXN4	6	7	13	41	50	40	4.15385	0.0529986	6.92308	0.000874177
VSTM2A	21	22	69	64	163	115	3.09302	0.00617866	6.46512	1.22895e-10
VAT1L	44	56	10	8	160	118	0.18	1.04316e-05	2.78	0.00501035
FOS	1770	2244	778	867	372	296	0.409816	9.77683e-17	0.166418	8.35655e-69
FRMD3	32	31	18	28	155	135	0.730159	0.622276	4.60317	1.11254e-07
UGT1A6	38	48	4	12	20	26	0.186047	6.26155e-05	0.534884	0.0320744
BASP1	2307	2593	3770	3484	13998	10812	1.48041	0.0686311	5.06327	3.99204e-52
VTCN1	14	16	68	53	43	36	4.03333	0.000813303	2.63333	0.387566
KRT6A	174	196	39	56	21	43	0.256757	3.28048e-11	0.172973	7.64104e-26
GSTA1	8	16	8	7	68	67	0.625	0.787677	5.625	0.000109986
RAB37	84	119	119	108	541	393	1.11823	1	4.60099	1.63191e-19
IL17REL	3	2	13	50	20	14	12.6	9.99813e-05	6.8	0.149797
ASTL	24	34	25	46	3	8	1.22414	1	0.189655	0.00010052
THEG	34	38	26	41	5	9	0.930556	0.991625	0.194444	1.34775e-05
NTN4	109	193	37	37	241	182	0.245033	1.72299e-10	1.40066	1
TPRG1	11	1	64	27	17	9	7.58333	3.37482e-05	2.16667	1
ACTG2	17	13	15	24	146	82	1.3	1	7.6	2.63091e-10
THEG	10	20	10	14	1	1	0.8	0.959116	0.0666667	0.000908189
ADAM2	10	9	63	42	8	4	5.52632	0.000134108	0.631579	0.815864
CLIC6	26	27	2	6	21	8	0.150943	0.000854134	0.54717	0.166292
PWWP3B	38	40	195	138	102	121	4.26923	1.69118e-09	2.85897	0.00922218
TGM2	75	96	12	10	32	22	0.128655	6.52582e-11	0.315789	3.2267e-08
VEPH1	13	20	40	42	120	120	2.48485	0.169465	7.27273	1.36928e-10
PLXNA2	35	45	71	61	348	190	1.65	0.603272	6.725	1.37897e-19
IL20	14	29	7	8	2	4	0.348837	0.0972014	0.139535	0.000403709
CCN2	338	418	52	86	64	56	0.18254	1.82874e-22	0.15873	6.95527e-44
S100A2	46	51	10	12	4	10	0.226804	9.99819e-05	0.14433	7.30007e-09
CLCA2	144	221	1055	924	400	314	5.42192	8.50328e-44	1.95616	0.0692388
HS6ST2	30	31	24	36	155	176	0.983607	1	5.42623	1.16501e-10
PWWP3B	28	43	169	134	89	90	4.26761	1.11902e-08	2.52113	0.0949186
VSTM2L	15	27	62	48	102	78	2.61905	0.0571069	4.28571	0.000191647
LYZL2	3	9	65	38	5	6	8.58333	4.31428e-06	0.916667	1
PADI3	56	52	8	17	68	52	0.231481	4.92715e-05	1.11111	1
SLC4A10	30	42	284	232	92	63	7.16667	8.77489e-23	2.15278	0.385632
MKX	7	9	44	55	4	9	6.1875	0.00011677	0.8125	1
SOX21	30	44	4	12	28	24	0.216216	0.000504308	0.702703	0.295207
CST9	0	4	148	100	0	0	62	9.64955e-27	0	0.671736
CST9L	0	0	38	16	0	0	65535	7.38139e-07		1
LGALS7	14	12	10	5	0	0	0.576923	0.681862	0	0.000256406
SOWAHA	42	52	470	488	108	72	10.1915	5.31316e-47	1.91489	0.606116
EML5	8	18	18	52	59	78	2.69231	0.168676	5.26923	0.000149774
AKR1C1	50	51	9	8	18	22	0.168317	4.73925e-06	0.39604	0.000648057
IGFBP3	143	153	39	35	179	117	0.25	6.08667e-10	1	0.436926
TRGJP	0	0	58	34	76	60	65535	1.14488e-11	65535	6.26539e-16
TRAV29DV5	20	22	154	110	76	66	6.28571	1.50012e-11	3.38095	0.0158021
RAB37	97	113	146	161	584	504	1.4619	0.664552	5.18095	3.37029e-25
RAB37	96	103	143	135	601	462	1.39698	0.810901	5.34171	1.0633e-25
RAB37	100	113	155	146	687	556	1.41315	0.772243	5.83568	2.20042e-31
RAB37	94	107	131	147	623	487	1.38308	0.849115	5.52239	2.12393e-27
RAB37	89	95	102	129	530	403	1.25543	1	5.07065	2.78031e-22
RAB37	75	98	117	131	575	411	1.43353	0.78868	5.69942	2.0929e-26
VEPH1	10	5	41	36	74	77	5.13333	0.00259117	10.0667	1.77616e-08
VEPH1	13	13	46	40	126	99	3.30769	0.027671	8.65385	2.69417e-11
CYP24A1	4	32	4	2	1	2	0.166667	0.0146671	0.0833333	0.00046573
CYP24A1	28	43	10	8	9	5	0.253521	0.00209169	0.197183	1.802e-05
FST	57	62	9	13	20	18	0.184874	1.48944e-06	0.319328	8.34752e-06
RAB37	19	26	37	38	120	76	1.66667	0.77104	4.35556	5.41962e-05
VSTM2A	3	2	19	21	45	28	8	0.0187203	14.6	6.65456e-05
VSTM2A	6	7	24	34	64	50	4.46154	0.028856	8.76923	1.04233e-05
VSTM2A	7	11	29	37	49	62	3.66667	0.0457395	6.16667	0.000331219
AFF3	6	21	32	50	76	65	3.03704	0.0651854	5.22222	0.000147997
ACTG2	15	17	16	21	135	84	1.15625	1	6.84375	4.06646e-09
ACTG2	12	14	16	18	105	78	1.30769	1	7.03846	7.80441e-08
COL6A2	34	26	23	40	10	4	1.05	1	0.233333	0.000329914
CNN3	10	8	53	48	20	9	5.61111	0.000187516	1.61111	1
SLC4A10	20	39	280	243	77	56	8.86441	4.30143e-27	2.25424	0.38103
MKX	10	9	46	74	8	8	6.31579	1.00647e-05	0.842105	1
TNFSF10	208	240	63	37	144	164	0.223214	2.66229e-14	0.6875	0.00012645
MATN3	39	54	197	191	101	67	4.17204	2.4979e-10	1.80645	0.80854
SLC4A10	7	13	80	81	20	24	8.05	7.03003e-09	2.2	0.912997
ANKRD36	5	12	29	64	20	21	5.47059	0.000549369	2.41176	0.832774
FGFR4	21	30	102	111	46	41	4.17647	3.02005e-06	1.70588	1
EPB41L1	7	21	11	28	66	93	1.39286	1	5.67857	1.33145e-05
FGFR4	38	38	118	187	79	57	4.01316	5.28453e-08	1.78947	0.881706
RFTN1	52	84	93	101	315	286	1.42647	0.849083	4.41912	1.49077e-13
KRT23	13	23	11	6	1	3	0.472222	0.320965	0.111111	0.000861277
TRGC2	23	30	141	72	265	201	4.01887	4.97702e-06	8.79245	7.02081e-22
ACTG2	16	15	17	15	110	64	1.03226	1	5.6129	6.33547e-06
AKR1C1	89	59	19	15	43	41	0.22973	1.59891e-06	0.567568	0.00430688
TRGC1	247	264	1049	782	2517	2073	3.58317	6.57902e-24	8.98239	1.42416e-94
TRGV9	20	8	28	40	102	82	2.42857	0.261813	6.57143	2.01561e-07
SLC4A10	6	12	105	95	28	24	11.1111	2.70038e-13	2.88889	0.51267
SLC4A10	27	37	304	259	83	69	8.79688	1.2681e-28	2.375	0.221276
REEP1	8	15	58	46	32	59	4.52174	0.000940409	3.95652	0.0367291
UNC5C	12	9	25	14	60	71	1.85714	0.811964	6.2381	4.07204e-05
DOCK8	60	77	60	96	321	234	1.13869	1	4.05109	3.60683e-11
AC119744.1	0	0	18	18	10	2	65535	0.000198917	65535	0.418645
MME	22	38	11	15	6	4	0.433333	0.0948199	0.166667	4.10813e-05
ADCY5	184	234	186	267	1033	805	1.08373	1	4.39713	7.97614e-28
RIPOR3	37	21	24	35	5	9	1.01724	1	0.241379	0.00052607
RNF32	0	0	14	17	8	13	65535	0.000860384	65535	0.0533289
SLC39A10	0	0	0	12	32	16	65535	0.18497	65535	7.40826e-05
MINDY4B	50	86	68	72	453	361	1.02941	1	5.98529	1.02631e-24
SHROOM3	16	12	97	38	42	43	4.82143	4.60256e-05	3.03571	0.184289
AGAP3	0	6	8	48	26	48	9.33333	0.00121245	12.3333	9.39019e-05
SHH	26	54	54	141	222	228	2.4375	0.020616	5.625	1.74578e-14
TMEM40	22	39	6	13	8	2	0.311475	0.0162381	0.163934	2.02417e-05
AKR1C1	209	201	48	41	116	78	0.217073	1.08542e-13	0.473171	1.06659e-09
CSTA	7	4	75	54	33	38	11.7273	4.75162e-09	6.45455	0.00568017
RAB37	63	67	85	89	385	290	1.33846	0.983637	5.19231	2.2742e-18
ABCC13	16	33	4	10	1	6	0.285714	0.0271117	0.142857	0.000131431
RFTN1	19	30	35	42	127	93	1.57143	0.858188	4.4898	8.52332e-06
CNN3	17	9	70	47	19	12	4.5	0.000331062	1.19231	1
PEG10	2	7	27	74	13	4	11.2222	7.37486e-07	1.88889	1
RAB37	71	85	145	99	513	399	1.5641	0.509027	5.84615	5.13813e-26
PRPF40A	8	12	65	36	24	30	5.05	0.000408509	2.7	0.539372
TUBB2A	36	44	159	180	99	87	4.2375	2.23841e-09	2.325	0.167139
CLEC3B	6	3	34	33	5	0	7.44444	0.000823859	0.555556	0.945849
REEP1	0	0	16	16	8	12	65535	0.000616889	65535	0.0673377
TFRC	12	16	72	58	33	39	4.64286	0.000111785	2.57143	0.470858
SLC4A10	0	2	21	24	6	5	22.5	0.000433098	5.5	0.949572
TNFSF10	36	45	9	7	29	43	0.197531	0.000127414	0.888889	0.670698
CD46	2	13	50	86	31	17	9.06667	5.00784e-08	3.2	0.463548
ITGA2	12	22	53	101	79	87	4.52941	3.07952e-05	4.88235	5.12155e-05
ABCG2	2	3	22	42	58	56	12.8	7.51101e-05	22.8	4.54299e-09
FGFR4	15	18	53	87	28	30	4.24242	0.000183371	1.75758	1
OTULIN	20	10	10	22	1	0	1.06667	1	0.0333333	0.000218557
FSTL4	26	27	34	51	135	132	1.60377	0.809807	5.03774	6.66379e-08
PCDH10	6	12	47	64	24	24	6.16667	3.19406e-05	2.66667	0.637959
HNRNPH1	6	20	36	87	58	48	4.73077	0.000228068	4.07692	0.0152871
AP000344.2	0	8	27	65	15	15	11.5	2.29336e-06	3.75	0.580933
ITGA2	11	12	30	88	45	59	5.13043	0.000136822	4.52174	0.00722397
MCTP1	15	13	0	0	6	15	0	0.000326663	0.75	0.807724
ABCG2	24	33	109	92	259	257	3.52632	8.12449e-05	9.05263	1.262e-24
GABRP	22	35	2	4	8	3	0.105263	7.30738e-05	0.192982	0.000141281
FAXDC2	11	35	0	3	9	16	0.0652174	9.49781e-05	0.543478	0.204668
HS6ST2	30	55	24	42	200	194	0.776471	0.620633	4.63529	2.69157e-10
ADAM2	4	2	46	22	2	1	11.3333	6.15826e-05	0.5	1
MTUS1	20	28	46	40	88	104	1.79167	0.597671	4	0.000196402
TSKU	24	27	14	25	125	91	0.764706	0.761825	4.23529	2.68332e-05
BLK	22	37	78	176	134	100	4.30508	2.40118e-07	3.9661	4.28386e-05
PICALM	0	2	22	16	30	32	19	0.0025405	31	3.72664e-05
THEG	21	25	15	21	2	0	0.782609	0.824334	0.0434783	1.6976e-06
RAB37	37	38	66	75	231	197	1.88	0.307088	5.70667	4.7948e-14
THEG	27	39	19	20	2	10	0.590909	0.306096	0.181818	2.28956e-05
TCN1	10	5	1	2	57	68	0.2	0.323385	8.33333	3.1454e-06
EEF1D	25	21	28	80	85	121	2.34783	0.133042	4.47826	1.34877e-05
RAB37	10	15	22	34	75	87	2.24	0.43503	6.48	1.7114e-06
TCN1	4	8	3	5	50	47	0.666667	0.993356	8.08333	0.000142582
HCK	19	33	35	27	8	3	1.19231	1	0.211538	0.000821913
KNTC1	3	4	18	42	28	40	8.57143	0.000820637	9.71429	0.00104842
REEP1	14	11	68	55	36	68	4.92	8.9545e-05	4.16	0.0117013
FOS	564	785	281	329	131	109	0.452187	5.09507e-11	0.17791	2.45024e-52
ETV4	21	21	1	1	7	1	0.047619	0.000129504	0.190476	0.00251644
HCK	38	33	33	38	8	4	1	1	0.169014	5.33421e-06
GABARAPL1	58	34	11	12	46	36	0.25	0.00036113	0.891304	0.61616
ADA	33	47	12	7	11	6	0.2375	0.000629013	0.2125	1.10329e-05
KRT17	48	66	8	13	46	41	0.184211	2.41414e-06	0.763158	0.22116
FKBP4	4	24	32	62	82	97	3.35714	0.0196621	6.39286	3.90179e-07
REEP1	11	10	54	52	40	40	5.04762	0.00033012	3.80952	0.068342
CRYM	2	4	34	23	2	8	9.5	0.000772224	1.66667	1
VSIG10	0	0	8	42	16	23	65535	3.56434e-06	65535	0.0004658
MED13L	24	48	58	144	157	133	2.80556	0.00290861	4.02778	2.3168e-06
VPS29	1	5	37	75	26	18	18.6667	2.22746e-09	7.33333	0.0658598
VPS29	14	16	76	58	28	28	4.46667	0.000144777	1.86667	0.999033
KRT5	20	17	10	29	1	1	1.05405	1	0.0540541	6.54922e-05
FOS	164	166	61	59	27	14	0.363636	5.87892e-07	0.124242	1.07934e-28
FOS	218	325	129	128	54	37	0.473297	2.15931e-06	0.167587	1.09416e-34
FOS	196	259	94	120	40	30	0.47033	7.00084e-06	0.153846	3.92241e-32
FOS	452	608	226	236	114	92	0.435849	1.71422e-10	0.19434	3.91477e-43
FOS	165	218	80	87	38	40	0.436031	5.42508e-06	0.203655	1.42989e-23
FOS	647	889	283	337	143	118	0.403646	1.38918e-13	0.169922	1.14236e-56
FOS	94	140	72	86	33	21	0.675214	0.0770873	0.230769	2.37653e-14
GNAO1	6	8	36	58	7	15	6.71429	8.71178e-05	1.57143	1
ABCC6P1	14	7	74	32	6	5	5.04762	0.000242308	0.52381	0.586774
MAN2C1	10	17	37	82	53	61	4.40741	0.000577396	4.22222	0.00680611
MVD	4	8	31	52	37	38	6.91667	0.000245784	6.25	0.00547938
A2MP1	7	1	14	4	49	46	2.25	0.841813	11.875	8.81383e-06
GGA2	13	12	56	52	36	32	4.32	0.000993523	2.72	0.424899
CAPN15	102	111	47	176	534	443	1.04695	1	4.58685	3.70445e-20
KRT23	38	18	13	21	4	3	0.607143	0.407895	0.125	1.05681e-05
ABCC6	15	7	67	40	13	6	4.86364	0.000310436	0.863636	0.992471
KRT23	22	23	14	20	1	1	0.755556	0.788646	0.0444444	2.44665e-06
MYO15B	0	0	12	24	9	4	65535	0.000211639	65535	0.345854
KLF2	19	36	173	127	36	16	5.45455	2.34909e-11	0.945455	0.930987
ANXA8	42	41	13	19	6	10	0.385542	0.0165793	0.192771	2.14185e-06
MTRNR2L11	21	60	333	65	56	57	4.91358	4.03827e-13	1.39506	1
ADAM2	5	6	42	33	5	4	6.81818	0.000481392	0.818182	1
PEG10	5	4	31	60	15	4	10.1111	5.65222e-06	2.11111	1
PEG10	38	79	202	292	125	74	4.22222	1.42671e-12	1.70085	0.910578
ADAM2	9	8	77	48	10	7	7.35294	9.63575e-07	1	1
RAB37	41	59	75	81	333	298	1.56	0.701241	6.31	1.43617e-21
GEN1	0	0	20	17	8	18	65535	0.00014787	65535	0.0150435
PEG10	49	66	200	316	110	71	4.48696	5.45286e-14	1.57391	1
DHRS3	380	456	71	67	427	359	0.165072	3.27535e-25	0.940191	0.0478068
BASP1	1837	2089	3019	2821	11392	8503	1.48752	0.0560447	5.0675	2.23563e-55
PCDH10	46	52	268	261	68	61	5.39796	7.83492e-18	1.31633	1
ADAM2	12	11	61	53	9	6	4.95652	0.00018894	0.652174	0.764136
ADAM2	15	9	51	57	6	7	4.5	0.00070085	0.541667	0.529471
FRMD3	28	25	23	39	146	128	1.16981	1	5.16981	2.15289e-08
FSTL4	20	37	49	50	145	148	1.73684	0.610953	5.14035	6.75246e-09
CCNA1	30	21	109	89	165	133	3.88235	2.09066e-05	5.84314	2.16914e-10
PADI3	70	50	12	15	64	50	0.225	1.29532e-05	0.95	0.667801
CCNA1	18	21	84	66	120	97	3.84615	0.000235624	5.5641	1.79985e-07
ABCC6P2	11	19	97	77	18	7	5.8	1.49758e-07	0.833333	0.908463
WASH5P	3	2	11	14	16	45	5	0.225404	12.2	0.000744158
EEF1D	32	14	20	73	85	104	2.02174	0.357681	4.1087	0.00014285
LGALS7B	43	38	4	4	5	4	0.0987654	1.01409e-06	0.111111	1.46299e-08
KITLG	126	165	333	341	629	565	2.31615	3.01141e-05	4.10309	3.25486e-19
MED13L	6	6	17	49	60	48	5.5	0.00559774	9	1.55306e-05
LYZL2	5	9	60	41	5	4	7.21429	2.11981e-05	0.642857	0.935537
KLHDC7B	22	40	0	6	16	20	0.0967742	2.22359e-05	0.580645	0.16252
AL137058.1	14	29	117	82	16	37	4.62791	1.00088e-06	1.23256	1
ABCG2	30	50	130	142	331	310	3.4	8.20392e-06	8.0125	5.11583e-27
ALMS1P1	14	17	48	73	89	66	3.90323	0.00136006	5	0.000108043
AFF3	6	13	36	49	73	50	4.47368	0.00403296	6.47368	7.24621e-05

## Sheet: MDAMB231_KD
Gene Name	Length	Reads SC1	Reads SC2	Reads SH1 1	Reads SH1 2	Reads SH2 1	Reads SH2 2	Pval sh1/sc	Pval sh2/sc	FC sh1/sc	FC sh2/sc
AL662796.1	1278	170	47	312	74	38	5	1	0.000736785	1.5163	0.201883
CYFIP2	6452	51	66	41	35	13	10	0.870758	0.00784037	0.545565	0.18876
CFB	2577	365	44	159	57	80	20	0.235839	0.000765082	0.457087	0.249968
CFB	2502	373	43	146	62	75	18	0.161609	0.000245699	0.433907	0.228774
CFB	1866	185	14	69	33	40	10	0.352297	0.00768038	0.446978	0.2578
CFB	685	68	4	21	2	7	1	0.160608	0.00379826	0.274615	0.11488
CFB	1277	115	7	28	8	23	3	0.0323091	0.0121018	0.255926	0.220481
NES	5568	2162	864	898	522	574	370	0.0788991	0.00128232	0.402058	0.308563
TIMM8A	1210	363	423	827	592	1199	1235	1	0.00594604	1.5156	2.96225
H3C10	1237	108	60	122	100	198	388	1	0.00549729	1.13068	3.34857
KRTAP2-3	875	283	180	33	8	66	316	1.62626e-10	0.934543	0.0742841	0.77842
DENND11	7296	664	567	376	662	186	240	1	0.00561557	0.723308	0.331831
SPINK4	533	318	25	1158	174	2611	164	0.00818398	1.37353e-10	3.34258	8.39635
SPINK4	399	912	45	3460	588	7941	608	0.00170477	7.74895e-11	3.65351	9.28499
UTRN	354	2	4	11	58	18	36	0.0207582	0.031692	9.80592	8.39252
SCIN	2569	10	1	53	132	10	8	4.21342e-06	0.959978	15.0137	1.64157
SCIN	2660	5	7	59	122	9	14	1.07963e-05	0.92186	12.8223	1.81004
CFB	2502	376	40	147	61	70	13	0.161511	7.87509e-05	0.434071	0.204944
CFB	2577	420	53	163	69	77	20	0.134986	3.75993e-05	0.425277	0.209463
CDK6	11612	1590	1747	4369	7745	3436	7760	0.0413768	0.00595816	3.09617	3.16282
PLTP	1530	160	140	63	32	96	120	0.0083689	0.848571	0.266203	0.690469
PLTP	2255	182	169	74	23	137	141	0.00174633	0.915391	0.23047	0.761638
PLTP	1420	155	102	41	29	86	84	0.00208556	0.77557	0.23164	0.641855
ZNF704	14386	404	503	574	3817	551	1221	0.000292721	0.351066	4.17838	1.83709
TFF3	419	14	23	51	161	25	29	0.00853151	0.946281	4.88046	1.38191
IL17D	1285	68	182	54	62	34	36	0.166425	0.0101149	0.385763	0.263072
TFF2	603	521	122	2023	1928	1295	287	4.05513e-06	0.0733284	5.35479	2.49951
TFF2	552	263	50	718	608	573	141	0.00339564	0.193373	3.69535	2.32101
TFF2	631	330	72	1071	834	877	192	0.000632817	0.0420994	4.12033	2.70468
TFF1	492	312	38	772	372	1014	184	0.0635468	0.00230773	2.84017	3.5126
FLT1	7123	154	16	27	9	106	28	0.000827383	0.928867	0.183352	0.80631
ATP6V0D2	504	4	4	5	31	49	53	0.784756	0.000231201	3.90149	12.2268
ATP6V0D2	2370	232	139	191	629	806	1113	0.736338	2.63414e-06	1.92719	4.99268
SYT9	3183	10	13	63	100	11	0	0.00422482	0.874964	6.01112	0.476132
BCL7B	1663	568	832	937	894	234	248	1	0.00692573	1.09739	0.32744
BCL7B	1458	443	646	789	688	169	190	1	0.00280381	1.13647	0.313167
BCL7B	1638	433	597	704	719	178	190	1	0.00916184	1.16208	0.340207
BCL7B	848	131	170	215	202	41	30	1	0.00143686	1.1653	0.226717
BCL7B	985	229	311	289	373	82	87	1	0.00517653	1.03543	0.298146
TXNDC5	2704	4311	5050	1637	1323	4632	5355	0.00656504	0.989159	0.265944	1.01792
BCL2A1	780	99	33	21	3	16	11	0.000817089	0.0077979	0.153809	0.202733
LATS2	495	20	21	52	89	46	142	0.319759	0.00924391	2.93464	4.30374
TMEM171	1244	710	464	193	105	172	309	3.81524e-05	0.0369288	0.215029	0.392588
TMEM171	1247	730	426	203	113	156	327	0.000115014	0.0438044	0.232229	0.400162
PLEKHA7	5530	434	385	1206	2165	957	713	0.00279969	0.280748	3.52859	1.97638
PLEKHA7	3602	209	146	648	1388	423	408	3.33165e-05	0.15309	4.95637	2.26896
PLEKHA7	4980	331	226	971	2112	595	559	2.85265e-05	0.272519	4.78685	2.01035
PLEKHA7	3591	122	74	342	669	195	193	0.00054332	0.443437	4.46602	1.92381
PLEKHA7	2192	131	94	394	748	219	198	0.000480256	0.543308	4.37608	1.7978
PLEKHA7	3688	235	162	744	1461	423	432	3.83222e-05	0.247719	4.79542	2.08559
PLEKHA7	2981	194	118	523	1024	300	260	0.000336375	0.582551	4.2928	1.74912
PLEKHA7	2391	131	86	422	885	228	248	3.48473e-05	0.256873	5.21086	2.12371
PLEKHA7	565	10	4	37	86	29	22	0.00399627	0.362618	7.69144	3.59108
PLEKHA7	539	17	3	45	115	22	28	0.00199443	0.656126	7.10359	2.46927
PLEKHA7	563	14	4	39	103	26	24	0.00401001	0.577702	6.95974	2.74347
PLEKHA7	543	22	19	84	223	62	69	0.000179095	0.15755	6.4581	3.07258
PLEKHA7	730	7	14	63	178	42	51	1.33383e-05	0.0660538	9.72196	4.17194
PLEKHA7	561	4	19	49	145	19	25	0.000485824	0.859178	7.04694	1.77332
FGFR4	3093	67	134	9	24	66	67	4.34726e-05	0.791257	0.138982	0.625732
FGFR4	2733	54	104	12	13	38	39	8.361e-05	0.442216	0.132262	0.461105
FGFR4	2638	60	103	10	17	27	56	9.90653e-05	0.483231	0.139786	0.476013
FGFR4	2418	46	78	2	13	21	40	4.49705e-05	0.517639	0.103676	0.460748
SLC6A19	5168	0	0	8	47	3	4	0.000394232	0.687049	65535	65535
HLA-DRA	1235	176	58	329	72	32	9	1	0.000152204	1.45527	0.17646
HLA-DRA	1169	166	56	316	84	35	7	1	0.000431617	1.53257	0.191295
HLA-DRB5	1250	359	134	436	146	56	32	1	4.37585e-06	1.00499	0.177206
FOS	2104	1193	87	711	105	276	65	0.546928	0.000121901	0.54891	0.273621
FOS	1402	390	30	252	40	108	19	0.778801	0.00630765	0.598757	0.311524
FOS	1280	392	22	242	28	100	26	0.642088	0.00702126	0.561412	0.312628
PTP4A3	2785	94	40	17	17	35	16	0.00914974	0.205027	0.219016	0.378475
FLVCR2	3629	56	105	320	640	67	97	5.62969e-05	0.991242	5.03462	0.95733
MALRD1	6850	2	1	32	43	39	19	0.000921129	0.0022038	21.6116	19.1402
HLA-DRA	1280	678	198	1212	324	181	36	1	0.00013595	1.49523	0.251115
HLA-DRA	1123	350	112	642	167	86	28	1	0.00042802	1.49046	0.248096
UGT8	3733	894	898	360	266	712	690	0.00389711	0.883027	0.294423	0.751947
PCDH7	6403	73	169	216	891	155	347	0.00215005	0.334147	3.88042	1.92468
PCDH7	4457	40	114	121	528	85	220	0.00734431	0.519543	3.56334	1.82583
HLA-DRB3	1178	409	183	634	157	110	48	1	0.000733787	1.12953	0.265359
IL32	1105	166	47	29	13	62	90	0.000193598	0.861432	0.169336	0.698174
IL32	1112	127	43	29	5	40	80	0.000542875	0.861266	0.169392	0.684077
IL32	1272	125	25	32	7	84	87	0.00749275	0.984057	0.222508	1.12913
IL32	950	117	22	20	8	52	56	0.00127608	0.928632	0.173751	0.769548
IL32	1056	98	30	24	6	49	60	0.0058985	0.961827	0.19956	0.835032
IL32	791	58	16	9	1	21	42	0.00314469	0.969909	0.114494	0.827938
HLA-DRB1	1230	1042	388	1345	508	276	104	1	0.000164095	1.10488	0.265824
HLA-DRB1	753	210	78	308	108	49	30	1	0.00711653	1.23049	0.271974
CLMN	12749	947	728	257	260	227	190	0.000728445	4.5822e-05	0.263093	0.24151
CLMN	3023	384	301	137	92	96	88	0.00292124	0.000706847	0.282951	0.259962
KCTD4	1865	12	18	2	0	0	2	0.0377359	0.0660751	0.0541275	0.0607424
ALOX5AP	904	42	34	6	9	6	14	0.0185253	0.130306	0.169097	0.249686
ACTA2	1349	218	132	127	147	49	50	0.995475	0.00672393	0.672359	0.274718
ERICH2	601	78	68	102	44	28	4	1	0.00843893	0.838747	0.217968
RPS6KA2	5832	382	233	251	460	84	54	1	7.51165e-05	0.999892	0.220014
RPS6KA2	5992	316	195	210	356	73	54	1	0.000353281	0.956615	0.242925
DENND11	7309	659	625	325	646	195	193	0.897558	0.000843897	0.648268	0.290688
PTN	1482	198	218	409	318	80	23	1	0.000784298	1.47099	0.24291
PTN	1599	174	170	311	266	64	15	1	0.000787348	1.41794	0.226559
PRR36	4467	838	219	175	119	202	83	0.00020982	0.000202348	0.240675	0.270972
PRR36	1261	118	23	15	19	24	11	0.00540358	0.0224244	0.211648	0.250029
CA9	1546	229	56	150	39	29	9	0.779989	2.63411e-06	0.566929	0.134745
CA9	697	67	25	34	11	11	1	0.50578	0.00236798	0.416225	0.132553
CA9	1374	187	44	114	44	14	3	0.84083	1.4075e-08	0.587873	0.07479
DUSP8	4480	111	62	27	33	33	25	0.0465189	0.0754908	0.298655	0.328248
NEURL1B	6427	271	286	627	861	121	33	0.282348	0.00105063	2.27163	0.271718
ACTBL2	2794	22	4	42	36	94	48	0.74338	0.00684311	2.61884	5.4951
LRRN4	2935	38	216	38	38	68	184	0.00548045	0.98454	0.245475	0.904895
CFB	2502	322	25	142	64	64	16	0.491623	0.000792964	0.517175	0.236513
CFB	2577	338	28	153	59	63	12	0.4109	0.00017965	0.503313	0.210829
NEBL	9216	230	73	458	793	162	57	0.00580403	0.849294	3.6146	0.725919
NEBL	3008	58	16	131	282	35	11	0.00147224	0.842354	4.91309	0.626904
SBSN	1946	62	88	14	26	30	61	0.00936575	0.726941	0.226272	0.5697
BMP2	3545	716	566	160	240	190	466	0.000828883	0.236925	0.267465	0.485334
SERPINB4	1707	86	8	5	4	2	0	7.10567e-05	9.74111e-07	0.0840399	0.0221625
SERPINB4	1116	28	2	1	0	2	0	0.0119108	0.0657517	0.028458	0.0695661
RNASE4	1341	404	135	294	181	112	37	1	0.00105164	0.758229	0.277667
AL163636.3	1498	498	160	357	198	147	41	1	0.00164516	0.725053	0.28791
SLC1A3	3919	84	27	81	105	247	165	1	0.00648848	1.46012	3.68334
SLC1A3	3832	75	30	69	70	244	157	1	0.00593575	1.14434	3.7775
SLC1A3	3652	73	32	81	88	235	166	1	0.0059485	1.39036	3.76355
SLC7A2	7622	273	493	115	113	355	729	0.000926764	0.877161	0.248742	1.32174
SLC7A2	7638	288	511	105	100	361	638	0.000147003	0.952897	0.214383	1.17165
SLC7A2	7560	297	460	101	93	396	645	9.56774e-05	0.898013	0.214644	1.29454
SLC7A2	7557	270	441	102	107	355	666	0.000542498	0.856809	0.24644	1.34645
SERPINB7	1951	8	12	7	6	12	109	1	0.00680017	0.54416	5.56111
SERPINB7	1976	11	11	9	8	10	125	1	0.00397231	0.653287	5.68016
NOTCH4	6742	37	46	15	10	2	10	0.088865	0.00774256	0.252206	0.134252
ZBTB7C	4818	17	44	52	224	56	287	0.0250872	0.000190684	3.83182	5.14056
ZBTB7C	4949	12	34	38	194	39	245	0.0174912	0.000107644	4.27106	5.62229
ZBTB7C	4899	16	33	39	207	47	258	0.0150273	7.5419e-05	4.27843	5.71073
ZBTB7C	4909	15	36	46	212	45	256	0.0129797	0.000129276	4.29304	5.39667
PDE2A	4284	260	294	85	100	51	131	0.00333208	0.00883666	0.282804	0.30877
PDE2A	3355	229	264	79	82	53	110	0.00313432	0.010539	0.275884	0.311828
PDE2A	3096	132	158	49	48	38	75	0.0129731	0.101965	0.282058	0.367536
PDE2A	3119	121	146	50	37	35	66	0.0104336	0.0908944	0.273475	0.357055
PDE2A	4193	272	305	95	109	65	122	0.00657361	0.00799561	0.299355	0.306451
C4orf19	1949	263	265	612	870	769	1127	0.204939	0.000980349	2.3906	3.42095
LONRF1	3618	52	51	11	8	26	34	0.00313093	0.747829	0.155518	0.556625
LONRF1	2841	32	45	3	8	29	17	0.00378874	0.810753	0.121847	0.575733
MAML3	6844	544	292	325	503	114	132	1	0.00153299	0.856801	0.285768
DSCAM	8571	65	140	38	43	27	36	0.0855114	0.0342197	0.329771	0.288509
DSCAM	5374	43	81	15	23	10	21	0.0419912	0.0321397	0.257702	0.233195
CALCR	3525	12	20	32	127	81	209	0.0484002	1.40422e-06	4.24163	8.4434
CALCR	3829	8	15	26	112	58	184	0.024524	1.5292e-06	5.11344	9.74487
CALCR	1774	1	2	3	40	21	52	0.109659	0.000178019	12.2918	22.6012
CALCR	1475	0	2	3	35	7	40	0.0930083	0.00730667	15.8033	20.9271
CALCR	3696	8	19	28	127	57	191	0.0198043	5.91948e-06	4.87196	8.45985
CALCR	1502	0	2	6	24	20	40	0.263077	0.00064856	12.3804	27.1488
RRBP1	2200	822	757	785	803	144	86	1	2.38469e-09	0.853827	0.141695
RRBP1	2070	1061	964	999	1071	141	103	1	1.76243e-11	0.868789	0.116772
RRBP1	5049	4394	3983	4070	5930	520	521	1	2.43008e-11	1.01962	0.119637
RRBP1	3727	2422	2122	2131	2697	285	282	1	1.03074e-11	0.906209	0.120256
RRBP1	2485	1625	1443	1380	1849	157	186	1	6.49288e-12	0.898197	0.107299
RRBP1	832	415	386	368	576	46	65	1	1.546e-08	1.00714	0.132363
RRBP1	582	68	57	52	78	6	4	1	1.28788e-05	0.890312	0.0778194
RRBP1	1191	639	589	661	1097	76	69	1	2.58792e-11	1.22476	0.113872
RRBP1	3792	2297	2204	2132	2784	241	265	1	2.13243e-12	0.930045	0.107872
RRBP1	4737	4172	3997	3951	5707	459	493	1	7.68983e-12	1.00839	0.111884
RRBP1	3309	2425	2078	2077	2765	255	266	1	2.30367e-12	0.918323	0.111437
MAP2	9711	95	76	104	158	28	12	1	0.00762329	1.31331	0.229715
AGR2	1697	1915	650	9843	4937	4135	899	0.00020647	0.324277	4.94103	1.98223
AGR2	671	456	154	2308	1132	953	247	1.76179e-05	0.370722	4.83455	1.9826
AGR2	782	791	290	4013	2103	1577	395	3.52895e-05	0.46326	4.84776	1.8366
AGR2	670	426	152	2024	1077	838	200	3.77883e-05	0.522095	4.60034	1.81007
AGR2	572	456	166	2326	1161	993	185	1.93268e-05	0.438823	4.80072	1.91384
AGR2	585	177	64	817	401	386	48	0.00043006	0.580318	4.32735	1.82704
ID4	3873	214	64	656	852	368	212	7.88385e-05	0.327432	4.73266	2.07908
MUC5B	4026	35	1	133	95	37	4	0.00312795	0.984316	5.57982	1.18337
NYAP2	5461	18	21	30	51	60	146	1	0.00211695	1.76783	4.96571
NYAP2	4590	17	16	28	65	66	158	0.773087	0.000162041	2.42152	6.415
CFB	2502	355	40	151	45	77	24	0.159915	0.00156516	0.42875	0.260755
CFB	2577	361	40	159	51	66	14	0.222529	0.00010345	0.452966	0.204542
CFB	1866	173	24	80	30	42	5	0.487515	0.00516012	0.482897	0.245479
MARCHF4	4903	572	2424	411	475	526	1786	0.000487002	0.866549	0.244093	0.703863
SERPINB2	1906	41	197	48	99	80	1397	0.638919	1.88697e-07	0.513496	5.56528
SERPINB2	762	5	12	5	14	12	140	1	0.00017523	0.943321	8.12494
SERPINB2	784	2	31	7	18	14	223	1	8.28531e-05	0.625434	6.37919
SERPINB2	2155	33	149	33	104	78	1100	1	2.78219e-07	0.629783	5.81534
SERPINB10	840	3	15	3	14	8	171	1	2.25641e-05	0.792384	8.90595
SERPINB10	759	4	16	5	18	5	146	1	0.000617469	0.965216	6.77491
HLA-DRA	1280	607	187	1102	268	169	46	1	0.000588129	1.46855	0.273154
HLA-DRA	1123	333	91	596	197	78	24	1	0.000464163	1.60059	0.242725
HLA-DRB4	1172	61	52	81	43	7	4	1	0.000127516	0.923635	0.0949462
NXN	1047	237	172	367	422	578	704	0.988468	0.00774845	1.64992	3.02052
HLA-DRA	1280	672	190	1180	340	163	38	1	6.06958e-05	1.50577	0.236049
HLA-DRA	1123	388	115	640	199	91	24	1	0.000126723	1.42451	0.230884
CR788250.1	1184	42	20	41	22	2	2	1	0.00128412	0.866507	0.0630091
MSRA	1512	162	161	121	128	43	37	0.990199	0.00198121	0.653685	0.238709
MSRA	1706	57	52	35	31	7	13	0.790449	0.00711034	0.512973	0.174367
NONAME	1825	5	59	39	84	39	252	1	0.00216189	1.58534	4.07192
C1QTNF9B	1212	6	58	50	95	47	244	0.932109	0.00216595	1.86816	4.08748
EMX1	1528	41	19	13	5	3	2	0.162384	0.00401604	0.254765	0.0821271
SFXN2	2324	35	134	232	303	277	373	0.111353	0.00193377	2.62191	3.57418
ID3	950	103	148	1632	1590	1172	769	1.07216e-12	8.16474e-10	10.7791	7.43225
ID3	623	36	50	509	512	373	208	4.17178e-10	7.06995e-07	9.98195	6.51893
ID3	892	32	72	593	602	384	259	8.60806e-10	2.31124e-06	9.56484	5.88332
ELAC1	1505	10	16	42	40	86	78	0.678228	0.00109952	2.6411	6.00736
DUSP8	4824	104	61	30	16	37	28	0.00993871	0.187925	0.236665	0.385299
SDC2	677	171	56	543	426	212	103	0.00581661	0.913305	3.68822	1.38517
SDC2	1318	362	141	1178	875	439	225	0.00378831	0.930675	3.51216	1.3122
SDC2	507	81	27	280	208	123	60	0.00699566	0.777245	3.8994	1.69074
SDC2	621	81	41	307	218	134	53	0.00749378	0.865963	3.68091	1.52272
LAMA3	5007	257	139	240	316	90	24	1	0.00492094	1.21133	0.28733
LAMA3	4921	314	160	257	342	103	29	1	0.001743	1.09183	0.27809
FLI1	3130	26	7	0	2	2	2	0.0218097	0.134044	0.0544639	0.119626
FLI1	3859	36	8	2	1	3	3	0.00408293	0.0743006	0.0588625	0.134969
RGCC	958	363	173	353	188	72	55	1	0.000149974	0.860597	0.232723
B4GALNT3	5493	14	14	68	645	49	56	1.02571e-14	0.109793	22.1387	3.59191
B4GALNT3	729	1	1	22	77	6	8	1.25877e-05	0.64856	42.6886	6.68304
B4GALNT3	1926	13	6	23	270	26	26	1.91399e-07	0.574351	13.6547	2.67462
B4GALNT3	5492	10	8	41	491	36	42	3.14494e-13	0.117989	25.8587	4.17031
B4GALNT3	4590	19	12	38	439	37	41	2.3581e-09	0.531172	13.5326	2.43715
STIMATE-MUSTN1	5280	586	639	639	938	181	133	1	5.64014e-05	1.095	0.247331
STIMATE	4721	849	925	955	1620	290	283	1	0.00183972	1.23741	0.309811
MBLAC1	1226	30	88	92	103	151	272	1	0.00851347	1.37113	3.32561
MBLAC1	718	8	14	38	39	43	120	0.589361	0.000390346	2.92892	6.88646
HMGCL	1570	839	385	573	408	258	147	1	0.00289858	0.686979	0.327181
L1CAM	5138	4636	3221	2267	1837	1493	1185	0.272707	0.00525638	0.444649	0.331782
L1CAM	4655	3983	2784	1972	1664	1268	993	0.301464	0.00292309	0.457636	0.325287
L1CAM	3888	2902	1981	1421	1283	882	735	0.280258	0.00204242	0.472413	0.322144
L1CAM	568	267	210	131	110	76	65	0.162916	0.00338245	0.429128	0.286476
L1CAM	5004	4765	3428	2338	1879	1524	1230	0.262018	0.00449433	0.43775	0.326832
DUSP8	4455	90	61	29	29	20	15	0.104717	0.00994218	0.328281	0.22602
ATOH8	1893	12	13	416	784	248	122	1.70911e-20	9.46158e-10	40.9891	14.3964
ATOH8	5658	44	65	1046	2053	578	359	2.40658e-20	4.44216e-09	24.1224	8.26596
ATOH8	3099	13	16	162	431	105	137	3.76204e-12	1.73435e-05	17.4931	7.93257
ATOH8	715	1	1	13	58	23	18	0.000803782	0.019185	30.6918	19.7943
ATOH8	1288	8	13	295	640	184	108	2.32224e-19	7.2809e-09	37.7511	13.3575
GKN2	723	8	2	89	5	179	85	0.00981088	8.14488e-11	7.95151	26.4811
GKN2	1498	6	2	39	3	83	35	0.523068	3.69339e-05	4.42534	14.7565
TLNRD1	4866	2244	3910	1736	3200	914	1064	1	0.00126694	0.677473	0.303932
PPARGC1A	2627	13	20	49	157	29	54	0.00494707	0.504099	5.32568	2.36172
RAB27B	423	9	17	51	91	73	97	0.033242	0.000734974	4.60305	6.15506
MAL2	573	139	64	531	597	390	250	0.000138404	0.0161907	4.79794	3.10995
MAL2	578	137	58	496	618	414	250	9.92715e-05	0.00707959	4.9493	3.36862
MAL2	2826	4607	1719	16260	15942	12314	7351	0.00377747	0.0323694	4.40367	3.08346
MAL2	892	195	103	803	1021	658	455	2.23171e-05	0.000958293	5.28043	3.66807
H2AC6	1668	805	414	1158	613	1184	2572	1	0.00572289	1.23667	2.95703
H2AC6	1654	828	398	1210	587	1211	2578	1	0.00554531	1.24782	2.9713
HLA-DRB3	1839	502	180	706	183	118	59	1	0.0004636	1.10721	0.258503
SPINT1	2456	537	245	229	582	104	161	1	0.00914008	0.906626	0.328208
SPINT1	937	107	52	28	114	18	11	1	0.00145505	0.783997	0.179889
TULP3	1229	39	41	185	195	128	132	0.00866056	0.0438254	4.0223	3.11621
TULP3	1373	58	53	322	293	190	205	0.00026958	0.012032	4.69573	3.41987
TULP3	3080	310	333	1459	1525	999	978	0.000431012	0.00784197	3.92729	2.94988
TULP3	449	2	3	31	42	17	26	0.00700034	0.0797387	12.3136	8.11196
NONAME	3999	8	63	416	412	112	82	1.46411e-09	0.192048	9.53439	2.55041
RAPGEF3	5751	63	37	42	33	9	6	1	0.00342335	0.640526	0.147089
COL15A1	5223	24	14	51	70	177	107	0.473319	1.09566e-05	2.74449	7.34414
COL15A1	5422	20	12	55	82	175	105	0.133452	2.32822e-06	3.69254	8.59431
NONAME	3569	189	248	125	155	31	45	0.593222	8.69888e-06	0.541243	0.164713
NONAME	3566	153	261	143	141	39	44	0.746592	8.28344e-05	0.573996	0.189789
NONAME	3332	153	245	112	125	27	49	0.439645	6.52794e-05	0.499947	0.17924
NONAME	3611	161	236	132	127	35	52	0.638	0.000281595	0.54747	0.206936
CST4	751	40583	2083	20910	4086	8702	1425	0.734579	0.000186359	0.506549	0.245248
CST1	760	56231	3404	21086	5566	10565	2939	0.279436	0.000158996	0.387281	0.232298
CST1	655	28695	1739	10978	2832	5368	1555	0.349895	0.000177852	0.393116	0.233219
HPGD	2619	19	7	117	86	48	30	0.000720267	0.341203	6.72449	2.97373
HPGD	2920	13	5	102	88	55	28	8.5538e-05	0.0798341	9.10729	4.58528
PPP2R2C	4092	481	432	302	184	134	89	0.203024	0.000108151	0.448443	0.237231
PPP2R2C	1832	108	87	77	58	22	24	0.882927	0.00489698	0.58666	0.227312
PPP2R2C	4450	551	523	391	210	170	136	0.264312	0.00042701	0.469918	0.275314
FAM228B	1238	73	30	58	59	8	8	1	0.00394453	0.98145	0.15216
ALPP	2754	344	490	954	5087	1224	2964	5.47667e-07	2.48723e-06	6.22192	4.69995
ALPP	660	49	67	102	669	158	345	1.76456e-05	0.000549553	5.7238	4.0699
ALPP	1242	117	175	327	1633	389	1036	4.78402e-06	1.35788e-05	5.75622	4.55497
TNS4	2174	414	105	434	230	1466	229	1	0.00350547	1.1033	3.32666
TNS4	4087	720	157	960	577	3343	381	1	4.8256e-05	1.51762	4.34669
SCARA3	3787	20	76	37	296	15	361	0.119852	0.00618688	2.9334	3.51934
ICAM1	2967	22262	4741	5259	2978	5205	4640	0.0311868	0.0392654	0.263993	0.36196
ICAM1	1296	5945	1267	1425	861	1339	1245	0.00372287	0.00859216	0.274589	0.355387
ICAM1	581	1248	270	315	226	300	264	0.00572842	0.0134537	0.309506	0.368883
ICAM1	571	1050	235	248	173	281	236	0.00176459	0.0353952	0.284263	0.399659
CCR7	2173	11	24	9	24	30	207	1	0.000136358	0.796767	6.19058
CCR7	1874	3	16	6	11	10	107	1	0.00772396	0.741635	5.53044
SCEL	3096	3	6	22	77	2	2	0.00428464	0.928981	9.342	0.420426
SAA2	563	364	36	99	20	226	124	0.00261401	0.962515	0.256287	0.884582
SAA2	610	322	38	91	17	237	126	0.00407696	0.985979	0.25787	1.01847
SAA2	687	320	44	99	19	224	121	0.00852782	0.980732	0.278308	0.955625
SAA2-SAA4	743	140	12	28	2	74	58	0.00072636	0.967317	0.169058	0.872561
SLFN5	10555	1821	1275	1033	817	430	645	0.401894	0.0052432	0.508383	0.333412
ALPG	2492	18	17	52	372	99	173	1.50585e-07	1.45544e-05	10.5279	7.38816
PRCD	504	82	4	6	6	14	5	0.00117013	0.0463688	0.123381	0.226013
MAP3K7CL	1407	57	54	20	6	19	32	0.00954798	0.459605	0.195171	0.437092
PISD	655	2	6	0	30	11	65	0.942435	0.00660247	3.20571	8.64832
NONAME	3061	1753	1017	1587	1495	549	264	1	0.000529613	0.953287	0.289717
MALL	1070	335	200	281	240	78	28	1	1.46748e-05	0.832511	0.196449
FOXRED2	567	11	3	39	54	44	77	0.0482793	0.000645972	5.81036	8.42877
SAA1	518	496	62	153	31	314	256	0.00300878	0.990031	0.283499	1.02236
SAA1	583	389	60	127	21	264	190	0.00364499	0.987152	0.282276	1.01242
SAA1	675	442	59	133	21	269	207	0.00142266	0.980877	0.263538	0.951433
CCL20	839	132	19	32	4	49	36	0.00344247	0.632618	0.2039	0.563809
CCL20	834	139	21	24	5	66	61	0.000269253	0.934761	0.155568	0.790773
CYP1B1	5218	664	455	1568	7016	694	3048	1.38352e-07	0.00176307	6.69024	3.15329
CYP1B1	1479	52	40	155	736	66	247	3.29629e-08	0.028906	8.4289	3.20679
CYP1B1	2174	76	51	194	1208	80	419	8.8988e-10	0.00191463	9.65958	3.69856
CYP1B1	745	9	8	25	130	4	55	0.000924982	0.332986	7.91529	3.21956
CYP1B1	573	11	10	23	217	13	66	1.77411e-05	0.184687	9.95771	3.5179
CYP1B1	567	12	4	17	119	7	39	0.00402781	0.593354	7.55102	2.74325
PDZK1IP1	689	93	17	12	11	17	22	0.00536482	0.203629	0.182712	0.349911
PDZK1IP1	838	173	54	40	9	20	35	0.000432234	0.00377395	0.183533	0.235759
PDZK1IP1	787	62	11	11	4	6	10	0.0264614	0.0708821	0.177141	0.215262
PDZK1IP1	770	66	34	21	0	7	17	0.0083493	0.0426873	0.174673	0.229848
SLC29A3	2256	23	48	160	449	143	341	6.22132e-07	2.34791e-06	7.25949	6.3305
SLC29A3	2136	24	45	140	308	121	291	0.000219819	4.8503e-05	5.4895	5.55623
SLC29A3	2392	26	35	103	253	110	215	0.00122895	0.000407196	4.97733	5.01297
SLC29A3	2451	27	41	129	337	107	283	0.000104593	0.000100143	5.83361	5.35201
SLC29A3	2621	32	54	160	382	143	314	0.000107072	8.55097e-05	5.3463	4.96408
SLC29A3	1927	29	49	105	274	110	246	0.0075192	0.00142079	4.1266	4.26203
SLC29A3	2365	27	46	92	266	92	259	0.00736005	0.000846611	4.16956	4.47094
SLC29A3	2594	37	41	107	271	91	239	0.00773952	0.0037454	4.15314	3.97674
SLC29A3	2496	36	43	133	335	123	283	0.000567173	0.000253776	5.06779	4.83375
SLC29A3	836	7	11	42	93	44	103	0.0075142	0.000377681	6.36558	7.63172
ADGRF1	5432	32	20	83	199	20	39	0.00583361	0.98348	4.70558	1.08653
ADGRF1	2815	10	5	38	93	11	27	0.00363992	0.747518	7.61655	2.42724
CMKLR1	1890	199	7	603	322	381	86	0.0031276	0.211269	3.93591	2.3373
TNFSF15	6583	19468	2217	1209	436	2056	2651	1.44789e-08	0.000145878	0.0656949	0.215321
TNFSF15	2789	4037	316	205	70	366	395	2.50857e-15	1.55568e-08	0.0548287	0.174574
CFB	2502	385	52	153	62	65	15	0.141294	1.6148e-05	0.426042	0.18715
CFB	2577	369	55	173	60	73	14	0.286783	8.40477e-05	0.474407	0.210013
CFB	1866	180	30	74	26	31	14	0.234173	0.00165103	0.410644	0.216319
FN1	3720	1172	523	586	680	318	281	0.869591	0.00640425	0.645659	0.346505
TNC	8500	2329	1473	642	784	424	748	0.0121695	0.000652432	0.322094	0.295699
TNC	6786	2184	1282	638	698	394	632	0.0127414	0.000401766	0.330975	0.284971
TNC	6281	1890	1092	561	629	316	523	0.0168518	0.000292709	0.34291	0.270776
TNC	4946	1891	979	519	548	272	367	0.00826259	5.67248e-06	0.319907	0.215691
TNC	5517	1421	792	414	492	250	333	0.0182824	0.000109887	0.3524	0.254878
TNC	1844	452	266	101	136	97	164	0.00275468	0.0228969	0.28436	0.349551
TNC	566	147	78	42	46	25	39	0.0657182	0.0156355	0.336568	0.274583
TNC	696	120	76	32	34	13	40	0.0290837	0.014652	0.288517	0.256773
TNC	7508	2140	1291	653	672	387	551	0.0127277	0.000133982	0.33107	0.263677
PEG10	2587	121	347	286	2104	289	1133	0.00020373	0.0127804	4.33598	2.78246
PEG10	2585	88	317	271	1885	234	998	7.86578e-05	0.0096584	4.50132	2.77206
PEG10	574	4	33	27	200	27	101	0.00406476	0.109449	5.13919	3.12746
GPRC5C	1813	52	45	127	501	58	133	3.49998e-05	0.586637	5.60926	1.86599
GPRC5C	1273	46	21	66	261	36	82	0.00781444	0.784195	4.28868	1.6929
GPRC5C	1529	38	33	95	360	58	94	0.000255274	0.528726	5.54949	2.04233
GPRC5C	1419	38	23	90	377	47	91	2.98593e-05	0.468755	6.69102	2.16825
GPRC5C	1554	14	23	73	248	30	52	2.86591e-05	0.636846	7.39598	2.081
GPRC5C	2317	9	6	43	130	2	19	9.45094e-05	0.975013	10.0224	1.3105
GPRC5C	2371	69	65	190	651	83	176	3.41567e-05	0.571182	5.41872	1.83072
GPRC5C	1818	59	49	144	462	62	117	0.000259441	0.794757	4.85507	1.57796
ADGRF4	3075	8	16	58	118	76	153	0.0026803	5.23911e-06	6.1852	8.89651
ADGRF4	3074	14	20	73	126	81	173	0.00868841	3.66342e-05	4.96023	7.00782
NONAME	3162	16	28	55	134	85	194	0.0742772	8.85742e-05	3.64202	5.9146
NXN	452	65	38	147	106	220	205	0.663789	0.00196503	2.0951	4.01834
RNF180	4945	135	178	161	151	53	33	1	0.00623515	0.838128	0.264861
H2BC11	950	75	82	142	99	137	570	1	0.000214875	1.29003	4.20391
H2BC11	408	32	47	86	59	95	349	1	6.51749e-05	1.5318	5.22093
H2BC11	381	33	49	81	44	74	253	1	0.00668806	1.26732	3.70757
RAB37	3804	44	18	193	250	117	66	7.1842e-05	0.134039	6.19822	2.92585
RAB37	1560	15	7	71	89	38	20	0.00402649	0.566621	6.289	2.60996
RAB37	3780	42	11	198	278	107	72	3.78973e-06	0.0685905	7.86237	3.36245
RAB37	1494	41	3	127	160	69	36	0.00102057	0.474882	5.7771	2.41991
RAB37	2655	39	12	248	302	120	83	8.33823e-08	0.0186372	9.3947	3.95015
RAB37	2704	49	14	237	332	148	82	5.99258e-07	0.0274285	7.89535	3.64364
RAB37	2613	67	16	246	332	172	87	1.76411e-05	0.0568943	6.10116	3.12855
RAB37	2528	53	17	232	292	175	74	1.93882e-05	0.0247394	6.51991	3.56095
RAB37	2858	57	17	226	321	158	80	1.44904e-05	0.0536596	6.45862	3.21314
RAB37	1654	18	10	141	209	67	52	1.62796e-07	0.0459062	10.7983	4.1595
RAB37	2195	43	16	181	281	133	66	2.40206e-05	0.0600428	6.82444	3.35769
RAB37	1653	28	7	145	183	96	57	9.17912e-06	0.0215192	8.19606	4.36621
SPTSSB	3103	12	20	411	649	124	24	2.39314e-18	0.0167203	27.9403	4.5184
SPTSSB	880	2	0	56	109	21	3	1.94137e-09	0.215442	74.0463	12.4741
KCNE5	1473	32	41	6	4	8	16	0.00350837	0.28154	0.114623	0.309544
CD14	1356	511	87	391	130	124	56	1	0.00349238	0.750604	0.303783
CD14	882	206	47	128	48	35	15	0.870284	0.000358968	0.597943	0.198871
CD14	1648	533	92	368	164	123	74	1	0.00561737	0.736076	0.316334
THSD4	9200	1894	992	952	1145	337	506	0.829903	0.000517639	0.626402	0.282273
THSD4	3133	765	384	338	250	117	120	0.15001	2.08697e-06	0.438099	0.201119
CT62	2822	49	57	17	28	2	4	0.275206	6.95881e-06	0.361201	0.0534119
MAST1	4853	696	225	309	186	190	85	0.212164	0.00152313	0.462534	0.298568
CYSRT1	762	20	42	65	97	172	242	0.69072	1.18402e-05	2.19148	6.26483
CYSRT1	1296	34	54	107	127	175	246	0.556733	0.000464693	2.23512	4.51484
C9orf152	2717	38	18	282	176	78	4	1.33222e-05	0.934248	6.99117	1.48532
DMBT1	5802	268	42	74	22	157	31	0.00655019	0.645587	0.266695	0.620163
DMBT1	7686	331	66	83	35	204	48	0.00269597	0.659045	0.256363	0.645828
DMBT1	7683	348	70	73	43	197	42	0.000845348	0.487416	0.240501	0.582384
DMBT1	3826	204	36	43	23	118	18	0.00324988	0.582603	0.238374	0.580235
DMBT1	8057	313	80	81	40	183	44	0.00409153	0.514288	0.265206	0.585425
DMBT1	7686	323	55	79	35	200	57	0.00378573	0.76418	0.260819	0.691319
DMBT1	5802	269	53	68	26	149	44	0.00326586	0.609783	0.251495	0.608023
DMBT1	7686	316	66	89	32	178	52	0.00573595	0.584579	0.272453	0.610396
ADAMTS6	7309	216	318	52	70	93	318	2.73208e-05	0.883197	0.192746	0.71571
ADAMTS6	6956	207	300	51	66	73	267	3.37818e-05	0.740967	0.194636	0.623188
H4C8	2163	52	96	116	118	139	529	1	0.000248168	1.32142	4.17008
H4C8	1034	27	38	81	78	56	232	0.793308	0.00285639	2.05463	4.11283
H4C8	1034	25	40	92	62	51	267	0.852297	0.00101146	1.97302	4.51491
ITLN1	1192	0	0	34	133	47	33	3.08146e-11	5.76967e-07	65535	65535
SLC29A4	2839	88	56	19	27	17	26	0.0332858	0.0557512	0.274953	0.287235
ID1	983	2694	919	15857	9858	7553	2458	4.83453e-05	0.0401569	6.12237	2.78277
ID1	1233	2060	695	11559	7436	5409	1830	3.21316e-05	0.0476491	5.93521	2.63783
TMTC4	3483	371	300	270	244	106	91	0.953616	0.00224464	0.650985	0.284328
TMTC4	3602	376	327	260	236	120	95	0.801143	0.00338531	0.598629	0.29619
DYSF	6727	204	440	81	158	173	448	0.00921975	0.982996	0.312353	0.893585
DYSF	6790	222	478	89	138	160	455	0.00200983	0.960015	0.272009	0.812878
DYSF	6796	226	476	92	150	182	476	0.00417124	0.980405	0.289507	0.868857
DYSF	6636	203	479	84	151	154	479	0.00409075	0.976572	0.289162	0.855968
DYSF	6543	221	480	98	160	168	484	0.00917625	0.977577	0.308906	0.860219
DYSF	6564	222	489	96	159	147	485	0.00722776	0.96304	0.301003	0.820082
DYSF	6775	242	487	94	163	159	503	0.00658958	0.969584	0.296611	0.839864
DYSF	3399	137	355	53	89	109	293	0.000634851	0.928932	0.241535	0.754042
VSTM2L	1936	2196	946	5075	9218	2600	1776	0.00519153	0.880262	3.96276	1.37392
VSTM2L	831	514	196	1097	2126	613	372	0.000641366	0.888406	3.96755	1.37509
VSTM2L	656	352	130	748	1258	423	298	0.00300522	0.828001	3.63206	1.47909
S100P	471	234	39	1800	363	2006	193	4.55666e-08	5.39865e-10	6.79078	8.28391
S100P	313	46	7	382	77	418	31	5.44728e-06	2.13752e-07	7.43036	8.73499
ZFYVE21	1383	554	523	242	160	478	363	0.00733692	0.887127	0.314488	0.755473
IL12A	1444	98	76	44	20	25	14	0.0661405	0.00519128	0.309566	0.219178
IL12A	1283	52	37	13	8	10	6	0.0223046	0.0158467	0.199877	0.175904
TNFSF12	1377	793	505	459	386	194	119	0.589181	2.24524e-05	0.555595	0.236434
TNFSF12	1625	837	520	521	463	208	162	0.813222	0.000191726	0.619755	0.266183
TNFSF12	805	356	182	221	158	87	55	0.78342	0.000620716	0.602516	0.259869
CFB	1996	225	33	103	37	52	7	0.389477	0.00143198	0.468748	0.234921
CFB	1866	172	14	83	28	32	7	0.646111	0.00190998	0.517721	0.215403
CFB	1921	230	21	117	35	52	12	0.603414	0.00458846	0.524168	0.261556
ADAT3	1599	231	328	428	537	597	1096	1	0.00881966	1.45594	2.84971
ADAT3	983	18	28	49	79	80	125	0.660593	0.00818194	2.35134	4.19842
RIMS3	7259	172	186	54	125	49	22	0.210945	0.000145682	0.428228	0.193247
RIMS3	1408	26	38	4	9	11	2	0.0291771	0.0673084	0.172714	0.199151
ESM1	2096	14	119	16	5	1	37	0.000218318	0.0540225	0.12682	0.254057
ESM1	1326	11	47	3	3	1	12	0.00347531	0.116524	0.0851756	0.201723
ESM1	756	11	20	0	2	0	2	0.0312317	0.0569617	0.0556809	0.0585401
GJB2	2318	468	145	251	133	108	81	0.527758	0.004392	0.538455	0.30543
GJB2	2290	498	179	259	151	124	79	0.476386	0.00288766	0.519939	0.297248
PLB1	4431	64	49	105	109	179	234	1	0.00768128	1.61507	3.51244
PLB1	3543	132	167	433	504	707	963	0.110109	1.95505e-06	2.64668	5.30123
FGF14	12882	55	32	283	152	69	34	0.00408767	0.981725	4.24572	1.16804
CSF2	788	8966	1900	1692	358	2512	1788	2.71903e-05	0.0460128	0.161278	0.39476
ADM2	4276	327	238	126	73	126	66	0.00630149	0.0134912	0.297928	0.333212
ADM2	4213	344	239	105	73	141	68	0.00107044	0.0230567	0.259269	0.352433
SHCBP1	530	8	20	65	28	65	84	0.537561	0.00671839	2.72285	4.98479
NONAME	3461	1241	790	727	742	348	376	0.803686	0.00790702	0.619244	0.345411
MDK	985	557	514	259	137	347	272	0.00661463	0.420499	0.310629	0.55909
MDK	477	192	159	70	38	100	85	0.00550205	0.392177	0.259244	0.510262
MDK	1339	406	405	163	125	266	209	0.0080287	0.471778	0.299527	0.565519
EBF4	2788	119	86	79	61	34	10	0.837974	0.00174091	0.580382	0.212558
EBF4	2705	89	90	52	60	26	16	0.74362	0.00594988	0.531097	0.227618
EBF4	2910	111	81	58	53	23	21	0.564367	0.00394898	0.492552	0.222168
APLP1	2495	146	151	110	154	60	24	1	0.00909211	0.756438	0.276431
SPEG	10782	253	244	104	127	85	29	0.0907191	0.000133749	0.395311	0.225141
SPEG	9854	239	229	112	95	87	20	0.0633716	0.000155311	0.374026	0.225711
HID1	2165	554	276	358	309	200	72	1	0.00602098	0.689785	0.326177
HID1	3298	1134	469	612	592	354	170	0.877819	0.00243444	0.648339	0.324954
HID1	2514	777	273	372	384	231	132	0.813488	0.005817	0.624081	0.343595
HID1	2341	156	44	68	59	27	20	0.728264	0.00429535	0.550939	0.233224
NONAME	2862	351	39	179	63	86	16	0.532222	0.00210544	0.537321	0.268544
CFB	1059	153	18	54	16	22	2	0.128082	0.000118759	0.35355	0.144916
CFB	1866	161	26	56	26	35	8	0.167571	0.0043028	0.379713	0.234653
AL645922.1	3874	312	35	135	35	64	11	0.198972	0.000419093	0.422666	0.222097
AL645922.1	3377	284	31	115	43	54	7	0.24656	0.000144766	0.434746	0.199563
GRIN2D	5093	392	188	94	98	98	176	0.00313852	0.187853	0.285246	0.455707
CALM3	696	634	540	812	880	236	186	1	0.00818985	1.22695	0.348322
CALM3	2184	7566	6140	10203	10825	2108	1575	1	0.000678541	1.30712	0.260973
CALM3	880	659	557	799	951	233	199	1	0.00765566	1.22726	0.34374
CALM3	1355	2609	2196	3598	3991	798	619	1	0.000376654	1.34545	0.285941
CALM3	1203	1861	1591	2602	2845	629	460	1	0.00100284	1.3434	0.306149
CALM3	2536	6749	5627	9075	9600	1837	1271	1	0.000201446	1.28475	0.244131
RAB17	3211	35	16	86	247	50	17	0.000395622	0.969087	5.71667	1.3111
RAB17	1511	22	7	70	156	50	12	0.000553412	0.7302	6.84725	2.15913
CT83	517	476	196	1494	376	1786	574	0.177705	0.00105967	2.35671	3.51528
NPAS3	5847	62	46	63	95	10	10	1	0.0077863	1.25602	0.179114
PPM1L	1589	2	10	11	43	30	61	0.485424	0.00754691	3.76891	6.96327
ITGB4	5554	3674	1130	3839	3299	1278	375	1	0.00353023	1.28708	0.34674
ITGB4	5689	3585	1064	3629	3086	1248	368	1	0.00429046	1.25172	0.350467
ITGB4	699	511	141	467	383	168	46	1	0.00837475	1.13047	0.331677
ID2	2041	14	11	69	193	26	44	1.92411e-05	0.453591	9.06452	2.67498
ID2	1299	19	4	86	180	25	46	7.44502e-06	0.362714	10.2181	3.0191
CREB3L3	2588	18	7	22	142	22	25	0.00762219	0.857205	5.80769	1.83846
CBX5	2627	50	114	117	80	228	387	1	0.00251085	0.993299	3.49912
RPP25	3049	1522	2500	3218	5414	4222	10295	0.80596	0.00397606	1.81259	3.36725
PTP4A3	2710	81	38	23	10	27	9	0.024358	0.0924534	0.235831	0.301851
NONAME	2124	4530	1218	466	130	352	786	1.63611e-10	2.21436e-07	0.0885814	0.192216
EGLN3	2706	204	157	600	836	252	261	0.00638799	0.88117	3.40807	1.37229
EGLN3	1004	36	30	127	187	57	55	0.00964452	0.828704	4.07219	1.63821
CAST	449	20	44	130	225	70	88	0.00207744	0.336087	4.65851	2.31957
CAST	582	34	15	109	157	23	27	0.00731799	0.992759	4.71001	0.994713
LPIN1	5384	712	1083	579	867	373	248	0.998671	0.00487754	0.680275	0.331995
LPIN1	4005	377	602	326	521	179	123	1	0.00185522	0.730562	0.295513
LPIN1	5582	664	1029	595	851	347	241	1	0.00517613	0.720449	0.33286
LPIN1	5690	658	1054	559	781	339	254	0.953473	0.00492616	0.659508	0.331207
BEST3	2878	18	46	14	17	65	191	0.66698	0.00997231	0.403405	3.68683
BEST3	1692	23	14	8	19	42	132	1	0.00919653	0.633474	4.46797
ARRDC4	4062	496	260	114	138	62	128	0.004004	0.000252886	0.287387	0.241328
N4BP3	5985	8	2	6	8	36	54	1	0.003514	1.22548	8.81662
OPLAH	4020	485	525	516	612	248	99	1	0.00608083	0.946904	0.335451
NFKBIZ	2006	349	148	173	99	86	74	0.269846	0.00767241	0.468246	0.316157
NFKBIZ	3787	1165	477	623	320	381	176	0.313209	0.00388244	0.490902	0.337521
NFKBIZ	3923	1160	517	643	357	387	206	0.372377	0.00648357	0.509447	0.350318
IL1B	1507	4993	1195	326	126	259	314	1.80367e-13	1.4378e-14	0.0627661	0.0911778
IL1B	1617	1027	232	71	20	54	72	7.35429e-15	1.46632e-12	0.0619186	0.098429
IL1B	654	615	140	36	12	33	37	6.70891e-15	2.02082e-11	0.054566	0.0915117
IL1B	581	491	98	40	11	27	30	3.7579e-12	8.10279e-11	0.0742822	0.0957105
IL1B	581	287	52	28	10	17	15	1.82745e-08	1.42109e-08	0.0965876	0.0939342
IL1B	580	215	45	25	4	15	11	1.03561e-07	2.16163e-07	0.0951322	0.0997104
IL1B	849	448	109	31	10	22	30	3.4318e-13	7.21072e-11	0.0630893	0.0916744
IL1B	571	138	39	11	3	11	5	6.5895e-08	1.83354e-06	0.0675007	0.0905696
JAKMIP2	6001	15	20	50	184	18	15	0.00187799	0.982922	5.73094	0.903218
JAKMIP2	2992	0	3	17	85	9	1	3.45832e-05	0.894817	28.1221	3.16454
AL592490.1	6347	119	135	466	567	352	283	0.00890021	0.109803	3.44583	2.40555
INHBB	3206	354	374	1392	1448	1264	628	0.0054011	0.0467645	3.30236	2.52903
TSNARE1	2110	474	383	336	384	147	107	1	0.00163171	0.716719	0.288029
IL11	2378	7564	9974	3590	839	7480	2616	0.00402298	0.554003	0.208255	0.560766
IL11	1028	1683	1989	933	207	1788	587	0.00115589	0.608968	0.256524	0.632252
IL11	1201	3155	3556	1693	370	3223	1124	0.00187484	0.640345	0.254241	0.633273
IL11	650	731	863	376	105	749	270	0.000668155	0.603591	0.24995	0.623992
HLA-DRA	1280	254	67	402	103	50	18	1	0.00036142	1.34314	0.213334
AGT	2116	10	16	60	112	14	12	0.0064556	0.989973	5.59893	0.953529
KCNQ4	4324	76	30	10	9	18	13	0.00233028	0.090131	0.154682	0.288664
KCNQ4	3335	56	27	7	4	19	10	0.00106795	0.259746	0.113094	0.345667
EML2	2364	649	222	252	135	191	69	0.0548167	0.00174587	0.381317	0.299282
EML2	2062	648	259	206	127	204	76	0.00847565	0.00237321	0.314846	0.308457
EML2	1952	740	333	276	153	238	85	0.015046	0.000889449	0.341503	0.300283
EML2	2264	843	344	332	192	256	95	0.0454816	0.000505004	0.378042	0.295362
EML2	2791	857	359	315	191	271	112	0.0258038	0.00141118	0.356426	0.313869
EML2	2763	734	304	288	154	260	104	0.0294983	0.00699663	0.364119	0.349726
EML2	705	155	83	58	42	41	17	0.0909573	0.00383002	0.359085	0.241612
EML2	630	72	47	18	22	23	7	0.072343	0.03577	0.288462	0.250109
EML2	626	168	54	48	36	51	13	0.0523663	0.0175257	0.326794	0.290863
EML2	1542	347	121	128	62	121	33	0.0295963	0.0111877	0.347781	0.331209
RAB3D	4240	1562	486	882	886	375	199	1	0.000252772	0.749556	0.279555
TMEM61	1256	94	34	54	66	14	6	1	0.00115178	0.814399	0.156043
TENM4	14381	84	51	123	638	32	33	0.000182903	0.453454	4.93616	0.467493
TENM4	3048	26	6	27	197	6	16	0.00151183	0.940247	6.25738	0.666908
HLA-DRA	1280	715	186	1196	321	183	40	1	0.000128819	1.43851	0.251085
HLA-DRA	1123	351	106	625	197	85	22	1	0.000227417	1.53589	0.236432
PSCA	982	8	4	48	86	63	24	0.000670087	0.0106317	9.69605	7.20879
HLA-DRB4	1184	43	26	38	17	3	2	1	0.000963683	0.674487	0.0710121
ZNF467	913	313	64	118	44	62	31	0.0721326	0.00129573	0.369891	0.24792
ZNF467	2843	2189	362	824	416	556	137	0.102007	0.000161819	0.42131	0.276873
GPR162	2495	77	59	39	33	14	10	0.498624	0.00244203	0.449983	0.171773
BMF	4692	256	187	207	1718	110	216	0.00243114	0.851015	3.80241	0.702141
BMF	4545	248	169	159	1720	110	216	0.0018065	0.898283	3.95493	0.747095
RASSF9	5515	157	50	345	244	475	251	0.211016	0.00423842	2.45558	3.49713
SCARB1	851	147	281	59	87	147	265	0.00619569	0.983938	0.286596	0.900298
SPINK1	542	21	28	19	58	44	539	1	1.06111e-10	1.34416	10.9423
DTD1	1387	1671	1840	1941	1538	709	573	1	0.00741307	0.834303	0.351546
AL121900.1	695	509	571	587	496	194	176	1	0.00477743	0.844832	0.328894
HLA-DRB1	1230	1023	400	1343	524	280	91	1	0.000125424	1.11815	0.261184
HLA-DRB1	753	214	84	263	101	58	24	1	0.00702369	1.04069	0.274549
CPE	564	41	21	160	200	58	18	0.00130449	0.978967	5.01113	1.2222
NOTCH3	8680	683	124	126	63	231	116	3.77536e-05	0.0818937	0.202735	0.432774
NOTCH3	3858	139	26	18	8	58	34	7.10877e-05	0.608765	0.136123	0.559313
DIRAS3	1481	4	0	7	27	19	42	0.402596	0.00339153	7.69474	15.1137
C12orf50	1525	0	1	1	2	2	41	1	0.00596049	2.45497	37.947
RARRES2	1907	35	32	127	219	124	181	0.00429776	0.00222693	4.42144	4.34692
RARRES2	1618	23	21	94	163	113	159	0.00410783	0.000127371	5.00141	5.9077
RARRES2	563	20	9	54	87	79	82	0.0659433	0.00321574	4.22414	5.42398
SMAD6	5198	87	109	296	880	227	200	4.28021e-05	0.285019	5.13787	2.08747
MISP	2885	609	391	1702	1984	1800	1488	0.0109765	0.00246186	3.16198	3.20354
GALR2	1373	2	28	22	48	38	164	1	0.000273712	1.92313	6.05254
MSLN	2109	1048	639	735	693	438	159	1	0.00649802	0.724463	0.350651
MSLN	2197	1053	681	766	726	450	163	1	0.00639454	0.735516	0.349845
MSLN	2418	1185	767	866	778	459	174	1	0.00214969	0.719296	0.320666
MSLN	2116	953	669	696	617	400	156	1	0.00451651	0.689941	0.338184
MSLN	1068	412	246	292	260	153	58	1	0.006507	0.717649	0.31766
RBPMS2	1746	52	53	13	11	18	17	0.0114754	0.164488	0.193001	0.320441
OAS1	1631	57	27	156	245	73	178	0.00734802	0.0789681	4.1415	2.86651
OAS1	1990	16	14	90	107	16	52	0.00349048	0.656429	5.59526	2.13471
ARHGAP22	1951	287	308	128	122	96	105	0.0362538	0.0123897	0.355046	0.323348
GAA	3549	1310	1200	647	959	282	352	0.526511	5.23835e-05	0.546523	0.24198
GAA	3751	1276	1195	649	954	277	323	0.562814	2.67716e-05	0.553756	0.232834
GAA	534	75	73	27	48	14	19	0.40636	0.00920609	0.43344	0.212931
GAA	756	199	201	95	135	39	43	0.367467	0.000129329	0.489704	0.196463
TSPAN8	1516	83	56	940	592	355	234	3.36968e-10	0.000472022	9.35095	4.14335
TSPAN8	1131	103	55	1111	684	378	298	1.62557e-10	0.000449161	9.68495	4.18956
TSPAN8	1168	109	49	1001	607	321	239	8.42422e-10	0.00438118	8.70503	3.48723
TSPAN8	759	48	24	477	274	148	104	7.6064e-09	0.0274818	8.89483	3.44022
TSPAN8	398	13	6	148	62	34	25	3.40894e-05	0.415001	9.39769	3.05442
TSPAN8	627	14	8	217	99	52	60	1.22274e-07	0.0234102	12.1726	4.93772
LGR5	4583	22	8	68	135	48	56	0.00281339	0.15155	5.92151	3.39245
LGR5	4095	15	4	49	104	39	39	0.00259741	0.140469	7.09127	4.05217
LGR5	2800	1	4	31	58	34	19	0.000734549	0.0208181	14.8146	10.0262
GPR160	1962	210	255	77	61	106	125	0.000952534	0.251838	0.249315	0.473391
MORC4	828	495	162	2059	1019	720	320	0.000355133	0.73862	4.01911	1.58269
RIPOR2	1030	2	0	34	24	46	0	0.00562745	0.00707585	25.6139	24.1558
LUM	2671	57	37	154	304	229	157	0.00492186	0.00337806	4.21275	4.0155
LUM	992	6	7	39	74	94	50	0.00660683	4.07081e-05	7.41078	10.7407
ROBO4	4294	1765	1629	659	386	592	888	0.000824575	0.0524874	0.259065	0.41607
ROBO4	3904	952	882	323	191	305	450	0.000208186	0.0371326	0.235827	0.392893
ROBO4	3071	1222	1167	448	268	429	637	0.000427345	0.0756538	0.252057	0.425505
ROBO4	1467	547	500	177	130	166	236	0.000434076	0.0186899	0.247648	0.36684
ROBO4	686	160	135	59	47	35	72	0.0244575	0.0624368	0.304438	0.344625
ROBO4	819	153	173	58	48	48	113	0.00916069	0.329467	0.273797	0.464899
ROBO4	558	75	72	11	16	18	52	0.000431183	0.426022	0.156669	0.44836
LCN2	848	45	12	6	0	10	14	0.00407671	0.576638	0.0886356	0.412651
LCN2	877	39	12	6	0	6	6	0.01056	0.174127	0.0988301	0.231704
LCN2	820	70	26	8	2	18	14	8.30927e-05	0.19034	0.0883869	0.328888
CSF3	579	209	83	23	13	47	24	1.0621e-07	0.00202052	0.105598	0.241627
CSF3	1583	1389	424	195	54	197	146	1.88449e-09	2.82237e-07	0.117077	0.18751
CSF3	552	154	58	29	5	25	18	2.59043e-05	0.000941535	0.135568	0.200394
CSF3	1509	1224	368	153	50	159	136	7.68146e-10	4.37112e-07	0.108939	0.183154
CSF3	1288	993	293	128	34	133	104	1.94615e-10	1.29203e-07	0.107397	0.182558
CSF3	947	318	74	31	25	38	22	4.03779e-07	4.02578e-06	0.124168	0.153118
CSF3	1673	1324	412	200	52	195	140	7.25397e-09	5.22033e-07	0.123616	0.191323
CSF3	622	229	68	30	5	35	22	5.1731e-08	0.00015188	0.10001	0.190946
CSF3	1360	714	248	115	32	109	64	4.06096e-08	7.11153e-07	0.129972	0.178674
ADAMTSL4	2908	203	124	29	16	70	63	3.43913e-07	0.121648	0.116777	0.396005
ADAMTSL4	4167	284	179	42	41	142	83	1.60417e-06	0.219609	0.153401	0.477041
ADAMTSL4	1803	169	96	25	19	84	33	9.93349e-06	0.218481	0.141829	0.43758
ADAMTSL4	4250	319	213	42	36	152	92	2.87568e-08	0.160034	0.125036	0.449338
ADAMTSL4	4319	319	189	40	36	150	75	4.60164e-08	0.125492	0.128026	0.436684
METTL3	1462	217	194	49	56	53	10	0.000429267	2.75126e-06	0.217435	0.151924
METTL3	1980	457	414	76	62	78	17	1.00742e-07	1.52137e-10	0.134069	0.107888
METTL3	1789	389	319	67	48	62	20	7.11696e-08	1.02677e-09	0.137476	0.114208
METTL3	2523	164	201	86	76	78	39	0.0988868	0.018438	0.373442	0.31083
METTL3	2030	311	293	84	66	83	45	6.94622e-05	2.98938e-05	0.209828	0.20643
METTL3	2124	311	315	91	58	78	29	3.79953e-05	1.03791e-06	0.2001	0.167347
METTL3	1570	318	269	64	43	37	15	7.60407e-07	2.06851e-11	0.154012	0.0869665
METTL3	1592	157	186	75	58	67	25	0.0432796	0.00429421	0.325804	0.261641
METTL3	975	102	96	22	18	19	10	0.000345806	6.49432e-05	0.170804	0.142754
METTL3	1553	106	89	30	39	29	13	0.0446846	0.0021238	0.302223	0.21111
KISS1	714	5915	2035	885	128	1242	520	7.57687e-09	5.11827e-06	0.107741	0.221635
KISS1	435	2259	733	329	58	448	188	5.9189e-10	2.65512e-06	0.109654	0.212779
CRISPLD2	4583	124	147	216	354	189	769	0.831388	0.00292053	1.78865	3.29499
CRISPLD2	2178	16	16	27	66	31	179	0.710282	0.000317639	2.49541	6.11419
RGMB	446	27	60	14	3	17	27	0.00833006	0.6368	0.159225	0.472783
RGMB	300	46	81	26	21	14	16	0.114323	0.0218508	0.308449	0.223408
PRCP	574	56	90	206	82	382	410	1	1.08236e-05	1.62985	5.14737
NEGR1	5577	474	587	195	142	271	179	0.00108995	0.0468044	0.266351	0.408943
HLA-DRA	1280	248	84	511	128	74	20	0.976614	0.00770021	1.63593	0.285168
TFPI	3649	3051	1407	528	185	1429	820	1.04361e-07	0.172779	0.13567	0.498723
TFPI	3859	3431	1574	629	241	1629	841	7.81671e-07	0.143305	0.147639	0.488913
TFPI	687	343	159	99	36	119	54	0.000260214	0.0152561	0.228205	0.342156
TFPI	1088	790	329	241	99	267	123	0.000529933	0.00523648	0.25881	0.346681
TFPI	599	245	88	63	31	82	47	0.00211088	0.0878652	0.241738	0.384834
TFPI	545	159	82	56	23	46	32	0.0139722	0.0345923	0.278001	0.317983
KRTAP2-2	733	21	14	0	1	6	24	0.0040298	0.9787	0.0252244	0.809776
KRTAP2-3	875	265	206	38	10	67	342	6.98458e-10	0.956618	0.085177	0.814929
HLA-DRB1	1180	69	25	132	56	7	4	1	0.00111741	1.70886	0.116238
PMVK	1002	1546	1940	1824	2014	548	390	1	0.00010107	0.929223	0.258969
CXCL8	599	2611	291	681	63	747	189	6.45033e-05	0.00216126	0.219414	0.32993
CXCL8	700	5293	673	1454	135	1539	414	0.000218387	0.00156781	0.227674	0.334175
CXCL8	1642	43354	5434	11437	903	12258	3835	0.010184	0.0120115	0.216069	0.336036
CXCL1	1174	6321	2250	2109	404	1656	1313	0.00228763	0.00680542	0.248329	0.341913
CXCL1	574	1497	592	511	102	430	315	0.000313802	0.00787214	0.248138	0.351894
CXCL3	630	187	66	52	14	50	37	0.00140846	0.0515714	0.221739	0.33996
NONAME	3014	4194	1546	2884	2821	758	509	1	1.84421e-06	0.859977	0.21848
NDRG1	2810	257	137	182	199	63	42	1	0.00243709	0.832045	0.261873
NDRG1	2145	2870	1117	2020	1827	531	362	1	2.67417e-06	0.832951	0.221398
NDRG1	2349	3170	1207	2199	2098	575	430	1	4.10017e-06	0.848577	0.226627
NDRG1	3983	3293	1285	2357	2286	597	397	1	1.55154e-06	0.876474	0.214722
NDRG1	2918	3969	1479	2752	2713	672	460	1	7.12203e-07	0.867888	0.205541
NDRG1	3755	4050	1515	2690	2738	662	494	1	6.48232e-07	0.844268	0.205106
NDRG1	888	838	314	600	595	146	100	1	3.21374e-06	0.897476	0.211213
NDRG1	1385	1531	511	1047	993	230	164	1	3.11408e-07	0.865536	0.191091
NDRG1	560	370	135	262	219	58	40	1	1.34749e-05	0.822183	0.192012
NDRG1	411	197	69	130	126	34	16	1	0.000161582	0.833385	0.187516
NDRG1	584	569	179	429	415	96	81	1	0.000117485	0.97891	0.233774
NDRG1	1103	758	284	519	601	139	99	1	2.1145e-05	0.932294	0.225736
NDRG1	594	182	77	114	165	36	20	1	0.00079145	0.935482	0.214251
NDRG1	582	315	126	219	263	52	41	1	8.97359e-05	0.947382	0.20772
NDRG1	581	418	155	289	307	76	34	1	5.95581e-06	0.901095	0.191483
NDRG1	558	195	63	178	204	32	27	1	0.00144174	1.28748	0.225817
NDRG1	729	334	107	213	213	50	38	1	4.54122e-05	0.838245	0.197508
NDRG1	550	284	106	180	225	50	37	1	0.000372932	0.901902	0.22031
NDRG1	581	288	100	183	231	46	39	1	0.000336713	0.928078	0.216027
NDRG1	536	258	94	158	200	37	37	1	0.000293892	0.883878	0.206397
NDRG1	709	208	87	143	167	34	34	1	0.00109863	0.909668	0.225713
NDRG1	530	176	70	118	132	33	20	1	0.000999424	0.879977	0.213382
NDRG1	562	211	70	149	152	38	21	1	0.000484102	0.929253	0.209029
NDRG1	2975	3884	1467	2709	2581	689	492	1	2.35112e-06	0.854633	0.218081
GPRC5B	1215	34	29	58	66	68	194	1	0.0066145	1.67689	3.92724
TEFM	1306	353	355	1033	465	1262	1235	0.771205	0.000962702	1.76983	3.38891
TEFM	1262	263	304	785	338	941	929	0.900477	0.00329248	1.65037	3.15832
TEFM	2109	338	339	821	409	1071	1039	1	0.0068078	1.52205	2.99555
CXCL2	1115	1473	568	493	84	398	141	0.000203317	0.000107439	0.238842	0.264269
CXCL2	577	290	94	146	24	80	28	0.0818754	0.00458118	0.3751	0.282395
CXCL2	568	321	128	103	13	102	26	0.000219299	0.00247919	0.21764	0.286486
NECAP2	572	108	62	212	144	334	318	0.920749	0.00195772	1.78518	3.7348
PROKR1	4273	2	6	20	86	3	12	0.00107009	0.94854	11.1919	1.71521
KDM4D	2951	14	64	50	102	104	204	1	0.00846082	1.62091	3.63255
NONAME	958	2184	1725	1297	495	801	554	0.0880794	0.00370166	0.384743	0.337397
GSTP1	706	1455	1105	833	330	471	345	0.0578718	0.00174704	0.381808	0.310167
GSTP1	1681	398	301	238	105	143	88	0.142784	0.00822571	0.413053	0.322745
GSTP1	471	984	716	550	239	348	209	0.0709994	0.0023092	0.390938	0.320423
GSTP1	523	263	212	139	58	80	58	0.0362343	0.0027158	0.348329	0.282377
GSTP1	723	672	587	434	132	249	152	0.0598732	0.00178983	0.375355	0.310079
GSTP1	736	528	462	382	138	219	118	0.171	0.00594376	0.43947	0.332193
IL24	1320	192	84	49	18	126	208	0.00050786	0.968811	0.206265	1.17151
IL24	1976	335	111	86	35	187	284	0.000389415	0.994597	0.232051	1.02947
IL24	1779	178	76	54	25	94	172	0.00750555	1	0.265239	1.01221
IL24	1819	224	89	65	23	122	231	0.00237706	0.984178	0.239227	1.09087
IL24	623	91	53	32	6	61	77	0.00916923	0.983024	0.221249	0.927341
DPP9	555	50	38	11	8	19	4	0.0125341	0.0885208	0.183103	0.259689
C4BPB	564	206	162	876	335	741	480	0.0536449	0.00349525	2.76217	3.23413
OSBPL5	3854	204	89	93	111	40	25	0.85964	0.000791496	0.602415	0.219184
OSBPL5	3619	152	65	84	84	36	11	1	0.00175308	0.668203	0.216803
OSBPL5	1731	59	27	33	36	9	4	1	0.00812174	0.692522	0.150177
OSBPL5	2733	130	52	49	64	20	19	0.7149	0.00250509	0.538901	0.21024
OSBPL5	2182	96	40	47	48	13	11	0.953561	0.00242776	0.603413	0.173427
OSBPL5	2798	130	80	65	79	29	12	0.840872	0.000648698	0.589181	0.192989
OSBPL5	2224	100	41	53	52	21	5	1	0.00292129	0.643063	0.185375
RHPN1	3695	787	545	508	483	366	102	0.867748	0.00817638	0.635033	0.34856
EVI2B	1937	660	1238	1550	2383	2089	4117	0.826069	0.00257301	1.74277	3.05394
IL6	1527	916	268	257	82	380	124	0.000217906	0.0536771	0.244652	0.428632
IL6	574	458	112	103	28	122	45	2.75313e-05	0.00229131	0.196572	0.295278
IL6	985	505	155	152	34	236	55	0.00033991	0.114426	0.23967	0.445726
IL6	926	530	147	170	49	242	53	0.00189054	0.10328	0.276321	0.441592
IL6	765	463	136	143	33	199	54	0.000678205	0.087882	0.250143	0.426434
IL6	649	261	67	53	18	102	33	0.000113471	0.13023	0.185496	0.415371
IL6	1127	873	245	230	67	354	88	8.33347e-05	0.0238441	0.226905	0.399929
ABCD2	6290	2	6	16	76	2	0	0.0059218	0.844198	9.72288	0.24472
SAT1	801	1022	193	502	128	303	69	0.177584	0.000904384	0.444781	0.311861
SAT1	909	2860	597	1169	348	847	189	0.0506605	0.000464025	0.376573	0.304923
SAT1	868	2322	433	1084	296	636	194	0.128451	0.000786259	0.430067	0.305686
SAT1	1065	6350	1018	2550	766	1694	475	0.104319	0.000531674	0.387535	0.299608
SAT1	1135	3963	760	1951	547	1227	268	0.219613	0.00109975	0.454074	0.32252
SAT1	735	1774	320	810	221	515	128	0.104301	0.00105549	0.4229	0.3126
SAT1	432	181	40	69	16	57	13	0.0590985	0.0360495	0.328895	0.321938
SAT1	1033	2888	620	1447	400	933	159	0.21613	0.000792129	0.451266	0.317579
SAT1	826	1556	319	776	174	480	107	0.127957	0.00118269	0.433568	0.318623
GLP2R	4196	36	39	66	305	61	96	0.00674027	0.544803	4.27018	1.98799
TIE1	3893	78	553	35	79	25	172	4.92118e-07	0.00499993	0.149734	0.280555
G0S2	876	9040	8194	3222	2248	2304	5500	0.0264339	0.198239	0.267901	0.428346
PXN	584	94	122	112	301	181	540	1	0.00765839	1.63394	3.11949
POU2F2	6901	2347	1046	742	526	417	571	0.00917133	0.000348905	0.320492	0.282875
POU2F2	3218	281	99	97	71	42	73	0.0870333	0.00996037	0.381058	0.293881
CYP27B1	2474	71	31	7	15	38	33	0.00827221	0.88537	0.188287	0.683063
NTF3	1341	0	0	32	5	28	12	0.0107218	0.00204344	65535	65535
NTF3	1028	0	0	33	6	20	12	0.00775975	0.0102996	65535	65535
AK5	3280	134	70	319	540	119	193	0.00563246	0.840349	3.64976	1.47571
AK5	3929	84	58	246	433	83	186	0.00142383	0.596183	4.1217	1.80527
NAV3	6266	610	903	257	294	225	669	0.00721556	0.450621	0.306403	0.550612
NAV3	1226	69	93	24	21	22	82	0.00978526	0.781096	0.23318	0.597381
NXN	452	59	40	162	98	229	176	0.510961	0.00291719	2.22654	3.98704
EREG	4615	464	551	685	1336	936	2144	0.88835	0.00757964	1.69756	2.85472
FCHO1	3214	327	146	101	71	120	89	0.00993501	0.123686	0.311799	0.434841
FCHO1	3094	339	168	124	61	126	117	0.00994945	0.207036	0.310506	0.468446
FCHO1	3204	347	177	128	63	117	102	0.00965973	0.0826418	0.309991	0.408783
FCHO1	2979	389	157	126	66	142	100	0.00609475	0.127842	0.300755	0.437521
FCHO1	2934	358	129	120	56	136	91	0.00946025	0.17288	0.309234	0.461592
ITGA10	4735	550	85	711	509	191	20	0.970881	0.00994065	1.6755	0.341826
POP5	821	192	253	555	415	643	757	0.729681	0.00868214	1.8261	2.99252
TRPM4	532	63	83	22	58	12	6	0.536981	0.000118573	0.467977	0.119354
INSL4	1952	34	12	102	20	322	135	0.754347	2.25408e-08	2.24713	9.9299
HES7	1694	312	215	75	48	188	173	3.57031e-05	0.764145	0.197974	0.664843
HES7	678	158	74	30	15	88	97	0.00013506	0.930807	0.165288	0.777435
HES7	654	94	81	13	13	56	70	2.73168e-05	0.878181	0.126283	0.690714
FAM78A	3927	58	29	31	29	5	5	1	0.00185692	0.592699	0.112144
TXNIP	2905	29232	4541	8891	5603	3621	6187	0.283722	0.00393665	0.373491	0.285522
TXNIP	1509	3004	451	952	631	377	620	0.0731136	0.00028223	0.399209	0.284037
TXNIP	509	1355	227	409	243	161	269	0.0221142	0.000222125	0.358039	0.267123
TXNIP	1225	4709	713	1590	1097	585	1134	0.142559	0.000901882	0.432027	0.311018
OASL	3266	510	569	1807	2680	720	1370	0.00312494	0.355548	3.53584	1.83128
OASL	1492	210	276	859	1297	304	663	0.00131305	0.33716	3.75894	1.86922
OASL	1695	207	240	842	1207	256	581	0.0007131	0.469936	3.89204	1.76282
MGLL	4941	2111	2254	608	572	1302	2216	0.000322057	0.903154	0.228411	0.764438
MGLL	446	67	73	14	12	45	58	0.000696353	0.898884	0.156605	0.701509
MGLL	1059	154	126	33	49	63	138	0.00378865	0.855849	0.250807	0.681736
MGLL	4642	2168	2281	627	597	1304	2295	0.000427881	0.907425	0.23258	0.76702
MGLL	4235	2258	2268	607	587	1265	2197	0.000261627	0.855355	0.223316	0.726242
MGLL	4552	2064	2146	597	587	1278	2192	0.00048279	0.922766	0.237941	0.782128
HTR1F	3140	72	26	278	210	102	44	0.00280331	0.89693	4.29222	1.48769
NONAME	2079	298	161	134	96	79	65	0.156119	0.00702748	0.428087	0.306853
SH3BP4	638	23	24	37	48	101	146	1	0.00100836	1.53685	5.00395
SLC40A1	3442	92	129	441	713	139	121	0.000314941	0.978365	4.42274	1.1247
NONAME	1399	4	1	55	83	38	7	2.81511e-06	0.0574981	24.2066	9.15394
CAPN8	2596	11	5	92	128	39	16	4.10416e-06	0.36288	11.9163	3.42036
NONAME	2427	18	1	92	175	50	13	8.49142e-07	0.338383	12.5443	3.40617
PPM1H	6454	133	215	416	1629	566	1124	2.56864e-05	1.62235e-05	5.01909	4.54944
WNK4	4199	62	74	21	11	73	60	0.0047117	0.983923	0.196473	0.939462
WNK4	3909	55	62	16	9	50	48	0.00492445	0.961692	0.178846	0.803058
ANKRD11	2758	1092	823	488	1209	200	157	1	1.7492e-07	0.766012	0.181174
ANKRD11	909	147	91	69	159	18	18	1	3.31575e-05	0.83097	0.146899
ANKRD11	1097	137	76	62	157	15	17	1	4.85128e-05	0.895115	0.145863
EPHA3	5712	6	47	23	322	26	127	0.000367417	0.186919	5.47336	2.60157
ECE2	3445	165	189	234	191	420	812	1	0.00174839	1.01041	3.2873
SLC28A3	4962	16	62	4	0	6	22	2.58299e-05	0.329047	0.0409043	0.327461
RGL1	5100	395	428	877	2350	436	979	0.00537628	0.583442	3.36449	1.62148
RGL1	4724	335	388	833	2230	428	955	0.00186845	0.396804	3.62958	1.80145
COLGALT2	2412	194	66	357	712	199	157	0.00751206	0.917101	3.60262	1.35274
LEFTY1	1626	39	2	33	3	251	8	1	0.000109987	0.75514	6.58652
PTGS2	4510	1168	556	316	308	447	559	0.00567267	0.434347	0.31159	0.567192
MEF2C	6192	54	39	157	283	25	45	0.00703994	0.928632	4.07545	0.719579
MEF2C	6336	53	40	162	295	41	46	0.00459355	0.984162	4.2293	0.902246
MEF2C	6088	58	54	192	343	41	42	0.00257891	0.913872	4.0902	0.712669
MEF2C	2772	18	14	64	126	8	23	0.0086969	0.985207	5.11251	0.916654
PDLIM5	538	29	32	78	68	132	132	0.848222	0.00400157	2.01825	4.14779
MSRA	1512	183	235	172	189	54	49	1	0.0007416	0.728469	0.235827
MSRA	1460	107	116	86	91	22	24	1	0.000996657	0.671688	0.197409
MSRA	1706	114	102	85	88	20	20	1	0.000363829	0.680564	0.178344
MSRA	788	78	75	46	74	21	13	1	0.00700547	0.670019	0.215801
LONRF1	3618	76	81	11	16	31	25	0.00016963	0.123069	0.146335	0.343685
LONRF1	2841	40	60	6	15	14	25	0.00834078	0.309367	0.17871	0.366715
SAA1	583	413	54	128	26	273	209	0.00365499	0.996603	0.283396	1.03389
SAA1	547	288	61	84	25	185	126	0.00649247	0.968675	0.267964	0.889743
SAA1	518	494	76	170	31	308	252	0.00640541	0.984023	0.302239	0.981103
SAA1	675	437	49	121	18	256	210	0.000586402	0.984657	0.245498	0.960472
SCG5	867	13	19	0	1	19	32	0.00751614	0.923356	0.0270979	1.50122
ID3	950	95	154	1548	1649	1134	763	1.13188e-12	1.13148e-09	10.7686	7.29903
ID3	623	14	53	528	496	379	236	3.53678e-12	3.23683e-09	12.593	8.67075
ID3	892	36	75	604	633	408	281	1.02026e-09	2.62893e-06	9.29551	5.91309
MYH16	5836	157	133	21	37	26	114	4.31604e-05	0.321059	0.171593	0.453025
MYH16	1599	57	72	5	18	13	32	0.000736153	0.152616	0.152983	0.327283
AADACP1	1285	39	28	29	39	186	194	1	0.000108986	0.870443	5.48489
AADACP1	720	6	8	9	11	72	58	1	0.000284869	1.20604	8.90167
AP000705.6	1386	52	6	126	37	277	16	0.547874	0.000773252	2.42738	5.22929
AC016717.1	286	0	0	10	12	10	34	0.167216	0.00097694	65535	65535
OLA1P3	2555	250	136	585	187	1390	303	0.931751	5.23394e-05	1.68876	4.38862
AP000705.2	1386	46	6	144	25	270	23	0.315788	0.00024561	2.78919	5.81453
AC091804.1	567	16	10	68	84	49	76	0.0191702	0.0218392	5.02274	4.62506
RPL13AP20	609	905	549	363	143	1384	862	0.00482487	0.757003	0.293938	1.51573
RPSAP52	1144	409	67	114	20	181	95	0.000489038	0.505967	0.241031	0.583824
MST1P2	2291	36	23	8	8	2	0	0.127225	0.000294801	0.23208	0.0343018
