# Supplementary material for: METTL3 regulates breast cancer-associated alternative splicing switches
Source: Oncogene. 2023 Feb 1;42(12):911–25. doi: 10.1038/s41388-023-02602-z (PMC10020087; doi:10.1038/s41388-023-02602-z)
Supplement: Supplementary file 4 — Supplementary Table 4 [file 41388_2023_2602_MOESM4_ESM.xlsx]

## Sheet: MCF7sh
Gene name	id	d1	p1	d2	p2	pval	AS_type	AS_ID	AS_Coord
DPM1	ENSG00000000419;SE:20:50940933-50941129:50941209-50942031:-	-0.0324095	0.0474525	-0.0277775	0.0519481	0.0497003	SE	ENSG00000000419	20:50940933-50941129:50941209-50942031:-
SNX11	ENSG00000002919;AF:17:48107549:48107596-48112031:48107788:48107838-48112031:+	-0.625007	0.014985	-0.859987	0.00499501	0.00999001	AF	ENSG00000002919	17:48107549:48107596-48112031:48107788:48107838-48112031:+
SNX11	ENSG00000002919;SE:17:48107838-48110708:48110767-48112031:+	-0.205041	0.0124875	-0.126478	0.034965	0.0237263	SE	ENSG00000002919	17:48107838-48110708:48110767-48112031:+
ICA1	ENSG00000003147;AF:7:8236005-8262000:8262069:8236005-8262094:8262206:-	0.3068	0.0224775	0.197671	0.0424575	0.0324675	AF	ENSG00000003147	7:8236005-8262000:8262069:8236005-8262094:8262206:-
ICA1	ENSG00000003147;AF:7:8236005-8262000:8262069:8236005-8262440:8262612:-	0.19651	0.0324675	0.16471	0.0404595	0.0364635	AF	ENSG00000003147	7:8236005-8262000:8262069:8236005-8262440:8262612:-
SLC7A2	ENSG00000003989;AF:8:17497091:17497237-17543318:17538777:17538922-17543318:+	0.360685	0.00849151	0.132989	0.038961	0.0237263	AF	ENSG00000003989	8:17497091:17497237-17543318:17538777:17538922-17543318:+
AK2	ENSG00000004455;SE:1:33024567-33031544:33031661-33036736:-	-0.0432997	0.035964	-0.0314571	0.0609391	0.0484515	SE	ENSG00000004455	1:33024567-33031544:33031661-33036736:-
CDC27	ENSG00000004897;A3:17:47122619-47123886:47122600-47123886:-	-0.100141	0.0294705	-0.149829	0.00949051	0.0194805	A3	ENSG00000004897	17:47122619-47123886:47122600-47123886:-
HCCS	ENSG00000004961;A5:X:11111518-11112019:11111423-11112019:+	0.177577	0.0044955	0.121538	0.0134865	0.00899101	A5	ENSG00000004961	X:11111518-11112019:11111423-11112019:+
DVL2	ENSG00000004975;AF:17:7230797-7233936:7234061:7230797-7234069:7234308:-	-0.452193	0.034965	-0.5	0.0284715	0.0317183	AF	ENSG00000004975	17:7230797-7233936:7234061:7230797-7234069:7234308:-
RPAP3	ENSG00000005175;SE:12:47670345-47679493:47679594-47679704:-	-0.144397	0.0184815	-0.107881	0.033966	0.0262238	SE	ENSG00000005175	12:47670345-47679493:47679594-47679704:-
SPPL2B	ENSG00000005206;A5:19:2351657-2352946:2351594-2352946:+	0.148552	0.0324675	0.148717	0.023976	0.0282218	A5	ENSG00000005206	19:2351657-2352946:2351594-2352946:+
FAM214B	ENSG00000005238;AF:9:35108737-35111269:35111588:35108737-35115671:35115862:-	-0.934705	0.0284715	-1	0	0.0142358	AF	ENSG00000005238	9:35108737-35111269:35111588:35108737-35115671:35115862:-
IBTK	ENSG00000005700;A3:6:82194642-82196298:82194595-82196298:-	0.242406	0.0134865	0.151351	0.045954	0.0297203	A3	ENSG00000005700	6:82194642-82196298:82194595-82196298:-
LAMP2	ENSG00000005893;AL:X:120427827:120428626-120441730:120430826:120431462-120441730:-	0.113079	0.014985	0.0836443	0.027972	0.0214785	AL	ENSG00000005893	X:120427827:120428626-120441730:120430826:120431462-120441730:-
LAMP2	ENSG00000005893;AL:X:120427827:120428626-120441730:120436494:120439293-120441730:-	0.0974212	0.00799201	0.0535697	0.037962	0.022977	AL	ENSG00000005893	X:120427827:120428626-120441730:120436494:120439293-120441730:-
GDE1	ENSG00000006007;A3:16:19517189-19521704:19517185-19521704:-	-0.0828504	0.024975	-0.0708601	0.0294705	0.0272228	A3	ENSG00000006007	16:19517189-19521704:19517185-19521704:-
REX1BD	ENSG00000006015;A5:19:18589683-18590854:18589077-18590854:+	-0.164823	0.022977	-0.0787031	0.0769231	0.04995	A5	ENSG00000006015	19:18589683-18590854:18589077-18590854:+
REX1BD	ENSG00000006015;RI:19:18588995:18589077-18589413:18589683:+	0.0530788	0.048951	0.0718096	0.02997	0.0394605	RI	ENSG00000006015	19:18588995:18589077-18589413:18589683:+
REX1BD	ENSG00000006015;RI:19:18588995:18589077-18589479:18589683:+	0.0815722	0.0334665	0.0872927	0.031968	0.0327173	RI	ENSG00000006015	19:18588995:18589077-18589479:18589683:+
REX1BD	ENSG00000006015;SE:19:18589077-18589413:18589683-18590854:+	-0.0807601	0.0314685	-0.0528768	0.0494505	0.0404595	SE	ENSG00000006015	19:18589077-18589413:18589683-18590854:+
REX1BD	ENSG00000006015;SE:19:18589077-18589479:18589683-18590854:+	-0.147468	0.014985	-0.0847593	0.038961	0.026973	SE	ENSG00000006015	19:18589077-18589479:18589683-18590854:+
AP2B1	ENSG00000006125;AL:17:35657791-35659764:35660120:35657791-35670857:35670898:+	-0.440992	0.0244755	-0.43453	0.0304695	0.0274725	AL	ENSG00000006125	17:35657791-35659764:35660120:35657791-35670857:35670898:+
SPATA20	ENSG00000006282;A3:17:50547285-50547665:50547285-50547720:+	0.184336	0.001998	0.161067	0.0034965	0.00274725	A3	ENSG00000006282	17:50547285-50547665:50547285-50547720:+
GGCT	ENSG00000006625;SE:7:30498938-30500536:30500681-30504569:-	0.0896163	0.00799201	0.0500242	0.0124875	0.0102398	SE	ENSG00000006625	7:30498938-30500536:30500681-30504569:-
DBF4	ENSG00000006634;A5:7:87878225-87884979:87878133-87884979:+	-0.0701032	0.0474525	-0.0634063	0.0504496	0.048951	A5	ENSG00000006634	7:87878225-87884979:87878133-87884979:+
PAF1	ENSG00000006712;A3:19:39390289-39390818:39390161-39390818:-	0.376599	0.0534466	0.422442	0.045954	0.0497003	A3	ENSG00000006712	19:39390289-39390818:39390161-39390818:-
VPS41	ENSG00000006715;AF:7:38898129-38909154:38909191:38898129-38932278:38932394:-	0.35108	0.0539461	0.35108	0.0434565	0.0487013	AF	ENSG00000006715	7:38898129-38909154:38909191:38898129-38932278:38932394:-
RHBDF1	ENSG00000007384;RI:16:58974:59093-59299:59349:-	0.678124	0.0024975	0.275348	0.0294705	0.015984	RI	ENSG00000007384	16:58974:59093-59299:59349:-
JARID2	ENSG00000008083;AF:6:15246296:15246584-15374117:15248855:15248964-15374117:+	0.329903	0.0014985	0.182018	0.013986	0.00774226	AF	ENSG00000008083	6:15246296:15246584-15374117:15248855:15248964-15374117:+
CYB561	ENSG00000008283;AF:17:63437560-63438023:63438170:63437560-63446245:63446340:-	-0.221136	0.045954	0.279076	0.0454545	0.0457043	AF	ENSG00000008283	17:63437560-63438023:63438170:63437560-63446245:63446340:-
CYB561	ENSG00000008283;AF:17:63437560-63440727:63440866:63437560-63446245:63446340:-	-0.2121	0.03996	0.347636	0.0284715	0.0342158	AF	ENSG00000008283	17:63437560-63440727:63440866:63437560-63446245:63446340:-
CYB561	ENSG00000008283;AF:17:63437560-63445898:63446184:63437560-63446245:63446340:-	-0.150533	0.012987	0.0530006	0.0754246	0.0442058	AF	ENSG00000008283	17:63437560-63445898:63446184:63437560-63446245:63446340:-
CYB561	ENSG00000008283;AF:17:63437560-63445898:63446184:63437560-63446245:63446378:-	0.0897308	0.013986	0.0811194	0.013986	0.013986	AF	ENSG00000008283	17:63437560-63445898:63446184:63437560-63446245:63446378:-
MGST1	ENSG00000008394;AF:12:16347645:16347710-16354231:16347797:16347898-16354231:+	-0.304684	0.002997	-0.308782	0.0014985	0.00224775	AF	ENSG00000008394	12:16347645:16347710-16354231:16347797:16347898-16354231:+
MGST1	ENSG00000008394;AF:12:16347649:16347710-16354231:16347797:16347898-16354231:+	-0.0237966	0.0524476	-0.0401749	0.0174825	0.034965	AF	ENSG00000008394	12:16347649:16347710-16354231:16347797:16347898-16354231:+
MGST1	ENSG00000008394;AF:12:16347652:16347710-16354231:16347797:16347898-16354231:+	-0.143604	0.0549451	-0.160777	0.022977	0.038961	AF	ENSG00000008394	12:16347652:16347710-16354231:16347797:16347898-16354231:+
MGST1	ENSG00000008394;AF:12:16347664:16347710-16354231:16347797:16347898-16354231:+	-0.169514	0.031968	-0.201062	0.0144855	0.0232268	AF	ENSG00000008394	12:16347664:16347710-16354231:16347797:16347898-16354231:+
MGST1	ENSG00000008394;AF:12:16347797:16347898-16354231:16350746:16350799-16354231:+	0.299401	0.00599401	0.299401	0.0034965	0.00474525	AF	ENSG00000008394	12:16347797:16347898-16354231:16350746:16350799-16354231:+
MGST1	ENSG00000008394;AF:12:16347797:16347898-16354231:16353417:16353467-16354231:+	0.175631	0.032967	0.238144	0.00599401	0.0194805	AF	ENSG00000008394	12:16347797:16347898-16354231:16353417:16353467-16354231:+
CSDE1	ENSG00000009307;SE:1:114739890-114749821:114750207-114757925:-	0.0832738	0.00599401	0.0302257	0.0274725	0.0167333	SE	ENSG00000009307	1:114739890-114749821:114750207-114757925:-
HFE	ENSG00000010704;AL:6:26093232-26094186:26094368:26093232-26094404:26094553:+	-0.606607	0.041958	-0.606607	0.03996	0.040959	AL	ENSG00000010704	6:26093232-26094186:26094368:26093232-26094404:26094553:+
SCMH1	ENSG00000010803;SE:1:41151684-41159725:41159933-41160875:-	0.683315	0.016983	0.45956	0.03996	0.0284715	SE	ENSG00000010803	1:41151684-41159725:41159933-41160875:-
MRC2	ENSG00000011028;MX:17:62688960-62689371:62689437-62689894:62688960-62689522:62689760-62689894:+	0.589753	0.003996	0.281267	0.0414585	0.0227273	MX	ENSG00000011028	17:62688960-62689371:62689437-62689894:62688960-62689522:62689760-62689894:+
MAP4K3	ENSG00000011566;AF:2:39378123-39379752:39379809:39378123-39436892:39437301:-	-0.361546	0.000499501	-0.0837543	0.046953	0.0237263	AF	ENSG00000011566	2:39378123-39379752:39379809:39378123-39436892:39437301:-
RNF14	ENSG00000013561;AF:5:141958328:141958425-141973583:141969105:141969167-141973583:+	0.144785	0.045954	0.395181	0.013986	0.02997	AF	ENSG00000013561	5:141958328:141958425-141973583:141969105:141969167-141973583:+
GPRC5A	ENSG00000013588;AF:12:12890782:12891664-12908243:12891974:12892042-12908243:+	-0.108828	0.0244755	-0.0897487	0.0194805	0.021978	AF	ENSG00000013588	12:12890782:12891664-12908243:12891974:12892042-12908243:+
GPRC5A	ENSG00000013588;SE:12:12891664-12908243:12909171-12912084:+	-0.111627	0.0154845	-0.0533976	0.0494505	0.0324675	SE	ENSG00000013588	12:12891664-12908243:12909171-12912084:+
CAPN1	ENSG00000014216;AF:11:65180566:65180645-65182701:65181745:65181843-65182701:+	0.153384	0.033966	0.188867	0.012987	0.0234765	AF	ENSG00000014216	11:65180566:65180645-65182701:65181745:65181843-65182701:+
COX15	ENSG00000014919;AL:10:99711844:99713479-99716348:99714652:99714718-99716348:-	-0.192359	0.0264735	-0.212189	0.0174825	0.021978	AL	ENSG00000014919	10:99711844:99713479-99716348:99714652:99714718-99716348:-
CCDC88C	ENSG00000015133;RI:14:91271325:91273221-91273360:91273653:-	0.32908	0.011988	0.164997	0.0634366	0.0377123	RI	ENSG00000015133	14:91271325:91273221-91273360:91273653:-
YAF2	ENSG00000015153;A3:12:42235997-42237599:42235755-42237599:-	-0.612362	0.030969	-0.481911	0.0529471	0.041958	A3	ENSG00000015153	12:42235997-42237599:42235755-42237599:-
YAF2	ENSG00000015153;AF:12:42161765-42237416:42237512:42161765-42238155:42238287:-	-0.239559	0.0014985	-0.0571262	0.0864136	0.043956	AF	ENSG00000015153	12:42161765-42237416:42237512:42161765-42238155:42238287:-
ZMYND11	ENSG00000015171;AF:10:135069:135302-179994:135484:135559-179994:+	0.145919	0.014985	0.13696	0.0164835	0.0157343	AF	ENSG00000015171	10:135069:135302-179994:135484:135559-179994:+
MATR3	ENSG00000015479;AF:5:139293722:139293805-139315697:139310043:139314736-139315697:+	-0.205088	0	0.0414325	0.0529471	0.0264735	AF	ENSG00000015479	5:139293722:139293805-139315697:139310043:139314736-139315697:+
MATR3	ENSG00000015479;SE:5:139325662-139326163:139326284-139329345:+	-0.0889985	0.011988	-0.0437516	0.0454545	0.0287213	SE	ENSG00000015479	5:139325662-139326163:139326284-139329345:+
GLT8D1	ENSG00000016864;AF:3:52700496-52703504:52703619:52700496-52705699:52705781:-	0.200938	0.0529471	-0.255043	0.032967	0.042957	AF	ENSG00000016864	3:52700496-52703504:52703619:52700496-52705699:52705781:-
ATP2C1	ENSG00000017260;A3:3:130996111-130996680:130996111-130996753:+	0.0703511	0.0529471	0.0851541	0.0224775	0.0377123	A3	ENSG00000017260	3:130996111-130996680:130996111-130996753:+
ATP2C1	ENSG00000017260;AF:3:130894178:130894337-130930416:130894641:130894775-130930416:+	-0.165389	0.035964	-0.147635	0.043956	0.03996	AF	ENSG00000017260	3:130894178:130894337-130930416:130894641:130894775-130930416:+
PHLDB1	ENSG00000019144;AF:11:118631916:118632053-118635393:118632213:118635051-118635393:+	-0.379012	0.0454545	-0.468446	0.033966	0.0397103	AF	ENSG00000019144	11:118631916:118632053-118635393:118632213:118635051-118635393:+
PHLDB1	ENSG00000019144;SE:11:118632053-118632159:118632296-118635393:+	0.223634	0.03996	0.307858	0.0144855	0.0272228	SE	ENSG00000019144	11:118632053-118632159:118632296-118635393:+
RTF2	ENSG00000022277;SE:20:56468766-56472326:56472415-56473301:+	-0.0473532	0.0244755	0.0442861	0.0324675	0.0284715	SE	ENSG00000022277	20:56468766-56472326:56472415-56473301:+
RNF10	ENSG00000022840;MX:12:120565529-120566825:120566980-120575631:120565529-120571191:120571291-120575631:+	0.649581	0.000499501	0.163415	0.00549451	0.002997	MX	ENSG00000022840	12:120565529-120566825:120566980-120575631:120565529-120571191:120571291-120575631:+
RNF10	ENSG00000022840;SE:12:120565529-120566825:120566980-120571191:+	0.215953	0.0014985	0.103442	0.00649351	0.003996	SE	ENSG00000022840	12:120565529-120566825:120566980-120571191:+
GCLM	ENSG00000023909;AF:1:93904588-93908665:93908790:93904588-93909038:93909410:-	0.221709	0.0619381	0.295824	0.020979	0.0414585	AF	ENSG00000023909	1:93904588-93908665:93908790:93904588-93909038:93909410:-
RNASET2	ENSG00000026297;A5:6:166946739-166948566:166946739-166948570:-	-0.0476876	0.0514486	-0.0566064	0.0334665	0.0424575	A5	ENSG00000026297	6:166946739-166948566:166946739-166948570:-
VEZT	ENSG00000028203;SE:12:95252071-95262906:95263081-95266357:+	0.527479	0.0324675	0.671579	0.0294705	0.030969	SE	ENSG00000028203	12:95252071-95262906:95263081-95266357:+
SNX1	ENSG00000028528;AL:15:64131892-64132340:64132376:64131892-64134664:64134801:+	0.218033	0.0589411	0.340096	0.013986	0.0364635	AL	ENSG00000028528	15:64131892-64132340:64132376:64131892-64134664:64134801:+
SNX1	ENSG00000028528;AL:15:64136932-64137568:64137618:64136932-64138042:64139875:+	-0.0564566	0.0569431	-0.072468	0.0344655	0.0457043	AL	ENSG00000028528	15:64136932-64137568:64137618:64136932-64138042:64139875:+
BCLAF1	ENSG00000029363;SE:6:136261477-136267029:136267175-136268162:-	-0.0731857	0.0414585	-0.117584	0.0134865	0.0274725	SE	ENSG00000029363	6:136261477-136267029:136267175-136268162:-
SLC39A9	ENSG00000029364;AL:14:69455866-69458363:69460551:69455866-69461697:69462388:+	0.117482	0.033966	0.123243	0.026973	0.0304695	AL	ENSG00000029364	14:69455866-69458363:69460551:69455866-69461697:69462388:+
SLC39A9	ENSG00000029364;SE:14:69424202-69442069:69442266-69453241:+	0.0794399	0.0534466	0.0996123	0.033966	0.0437063	SE	ENSG00000029364	14:69424202-69442069:69442266-69453241:+
HMGB3	ENSG00000029993;AF:X:150980509:150980644-150985595:150983286:150983376-150985595:+	-0.0785715	0.00799201	-0.0729931	0.00899101	0.00849151	AF	ENSG00000029993	X:150980509:150980644-150985595:150983286:150983376-150985595:+
HMGB3	ENSG00000029993;AF:X:150980509:150980644-150985595:150983385:150983591-150985595:+	-0.0991929	0.003996	-0.0902485	0.00999001	0.00699301	AF	ENSG00000029993	X:150980509:150980644-150985595:150983385:150983591-150985595:+
ALG1	ENSG00000033011;AF:16:5071843:5072057-5072951:5072248:5072303-5072951:+	0.0958225	0.040959	0.191374	0.0154845	0.0282218	AF	ENSG00000033011	16:5071843:5072057-5072951:5072248:5072303-5072951:+
ABCF2	ENSG00000033050;AF:7:151226500-151226738:151226958:151226500-151227163:151227166:-	0.170027	0.025974	0.15318	0.022977	0.0244755	AF	ENSG00000033050	7:151226500-151226738:151226958:151226500-151227163:151227166:-
ABCF2	ENSG00000033050;AF:7:151226500-151226738:151226958:151226500-151227163:151227230:-	0.154729	0.0154845	0.0869214	0.0424575	0.028971	AF	ENSG00000033050	7:151226500-151226738:151226958:151226500-151227163:151227230:-
GAB2	ENSG00000033327;AF:11:78280901-78341760:78341880:78280901-78417646:78417806:-	-0.230242	0.0374625	-0.218789	0.0444555	0.040959	AF	ENSG00000033327	11:78280901-78341760:78341880:78280901-78417646:78417806:-
GABARAPL2	ENSG00000034713;AL:16:75566907-75568037:75568405:75566907-75577279:75577881:+	-0.218456	0.0554446	-0.258496	0.0334665	0.0444555	AL	ENSG00000034713	16:75566907-75568037:75568405:75566907-75577279:75577881:+
CUL3	ENSG00000036257;RI:2:224503652:224503672-224503675:224503822:-	0.11909	0.014985	0.0564195	0.0569431	0.035964	RI	ENSG00000036257	2:224503652:224503672-224503675:224503822:-
RPL26L1	ENSG00000037241;AF:5:172958893:172959007-172959865:172959424:172959468-172959865:+	-0.067452	0.00949051	-0.0752869	0.00749251	0.00849151	AF	ENSG00000037241	5:172958893:172959007-172959865:172959424:172959468-172959865:+
RPL26L1	ENSG00000037241;AF:5:172958893:172959007-172959865:172959460:172959514-172959865:+	-0.169458	0.0044955	-0.0989403	0.0184815	0.0114885	AF	ENSG00000037241	5:172958893:172959007-172959865:172959460:172959514-172959865:+
RPL26L1	ENSG00000037241;AF:5:172958893:172959007-172959865:172959520:172959627-172959865:+	0.0640863	0.041958	0.0682588	0.0444555	0.0432068	AF	ENSG00000037241	5:172958893:172959007-172959865:172959520:172959627-172959865:+
RPL26L1	ENSG00000037241;AF:5:172959424:172959468-172959865:172959520:172959627-172959865:+	0.0307044	0.038961	0.0313464	0.0414585	0.0402098	AF	ENSG00000037241	5:172959424:172959468-172959865:172959520:172959627-172959865:+
RPL26L1	ENSG00000037241;AF:5:172959460:172959514-172959865:172959520:172959627-172959865:+	0.217796	0.0034965	0.173765	0.00499501	0.00424575	AF	ENSG00000037241	5:172959460:172959514-172959865:172959520:172959627-172959865:+
MRI1	ENSG00000037757;SE:19:13765109-13765954:13766065-13768359:+	0.157012	0.0769231	0.309	0.014985	0.045954	SE	ENSG00000037757	19:13765109-13765954:13766065-13768359:+
MRI1	ENSG00000037757;SE:19:13765109-13765954:13766129-13768359:+	0.212752	0.044955	0.223805	0.0384615	0.0417083	SE	ENSG00000037757	19:13765109-13765954:13766129-13768359:+
ZFYVE16	ENSG00000039319;A3:5:80445405-80448026:80445405-80448283:+	0.241136	0.011988	0.203358	0.02997	0.020979	A3	ENSG00000039319	5:80445405-80448026:80445405-80448283:+
PHF23	ENSG00000040633;A5:17:7237660-7238786:7237660-7238801:-	0.499731	0.044955	0.499731	0.014985	0.02997	A5	ENSG00000040633	17:7237660-7238786:7237660-7238801:-
PHF23	ENSG00000040633;AF:17:7237660-7238053:7238171:7237660-7238212:7238258:-	-0.782979	0.0164835	-0.361783	0.0814186	0.048951	AF	ENSG00000040633	17:7237660-7238053:7238171:7237660-7238212:7238258:-
PHF23	ENSG00000040633;AF:17:7237660-7238053:7238171:7237660-7238786:7238930:-	-0.461757	0.030969	-0.466413	0.0164835	0.0237263	AF	ENSG00000040633	17:7237660-7238053:7238171:7237660-7238786:7238930:-
PHF23	ENSG00000040633;AF:17:7237660-7238212:7238258:7237660-7239246:7239439:-	0.385817	0.026973	0.319019	0.0374625	0.0322178	AF	ENSG00000040633	17:7237660-7238212:7238258:7237660-7239246:7239439:-
PHF23	ENSG00000040633;AF:17:7237660-7238455:7238577:7237660-7238675:7238715:-	-0.421976	0.0584416	-1	0	0.0292208	AF	ENSG00000040633	17:7237660-7238455:7238577:7237660-7238675:7238715:-
PHF23	ENSG00000040633;AF:17:7237660-7238675:7238715:7237660-7239246:7239439:-	0.354229	0.0284715	0.578751	0.00649351	0.0174825	AF	ENSG00000040633	17:7237660-7238675:7238715:7237660-7239246:7239439:-
PHF23	ENSG00000040633;AF:17:7237660-7238675:7238715:7237660-7239246:7239506:-	0.079324	0.0424575	0.1156	0.022977	0.0327173	AF	ENSG00000040633	17:7237660-7238675:7238715:7237660-7239246:7239506:-
PSMA4	ENSG00000041357;A3:15:78545764-78546575:78545764-78546579:+	-0.0192588	0.0424575	-0.0190732	0.0454545	0.043956	A3	ENSG00000041357	15:78545764-78546575:78545764-78546579:+
PSMA4	ENSG00000041357;AF:15:78540421:78540463-78541905:78540467:78540539-78541905:+	-0.0201309	0.0344655	-0.029038	0.027972	0.0312188	AF	ENSG00000041357	15:78540421:78540463-78541905:78540467:78540539-78541905:+
PSMA4	ENSG00000041357;AL:15:78545764-78546575:78546696:78545764-78548790:78548970:+	0.109483	0.0154845	0.0812971	0.035964	0.0257243	AL	ENSG00000041357	15:78545764-78546575:78546696:78545764-78548790:78548970:+
PSMA4	ENSG00000041357;MX:15:78542219-78542483:78542645-78544869:78542219-78544190:78544267-78544869:+	0.0403748	0.037962	0.0340966	0.0414585	0.0397103	MX	ENSG00000041357	15:78542219-78542483:78542645-78544869:78542219-78544190:78544267-78544869:+
CTNNA1	ENSG00000044115;AF:5:138753097:138753171-138781923:138753423:138753510-138781923:+	0.0506751	0.032967	-0.0484128	0.030969	0.031968	AF	ENSG00000044115	5:138753097:138753171-138781923:138753423:138753510-138781923:+
CTNNA1	ENSG00000044115;AF:5:138753421:138753510-138781923:138753661:138754098-138781923:+	0.682032	0.044955	0.660885	0.0384615	0.0417083	AF	ENSG00000044115	5:138753421:138753510-138781923:138753661:138754098-138781923:+
OFD1	ENSG00000046651;SE:X:13749533-13751249:13751368-13753368:+	0.215244	0.0174825	0.199083	0.0234765	0.0204795	SE	ENSG00000046651	X:13749533-13751249:13751368-13753368:+
ATP6V1H	ENSG00000047249;A5:8:53841725-53842871:53841725-53843034:-	-0.0984186	0.0224775	-0.0640593	0.048951	0.0357143	A5	ENSG00000047249	8:53841725-53842871:53841725-53843034:-
FAM214A	ENSG00000047346;A5:15:52678122-52678430:52678122-52678572:-	0.111747	0.0374625	0.0734518	0.0579421	0.0477023	A5	ENSG00000047346	15:52678122-52678430:52678122-52678572:-
KATNIP	ENSG00000047578;AF:16:27573922:27573956-27628661:27618470:27618501-27628661:+	0.307194	0.0584416	0.523477	0.026973	0.0427073	AF	ENSG00000047578	16:27573922:27573956-27628661:27618470:27618501-27628661:+
MAP4	ENSG00000047849;A3:3:47853039-47853163:47852938-47853163:-	0.115456	0.027972	0.0597118	0.0564436	0.0422078	A3	ENSG00000047849	3:47853039-47853163:47852938-47853163:-
EPN3	ENSG00000049283;AF:17:50532682:50532844-50536421:50534555:50534652-50536421:+	0.157702	0.0604396	0.239263	0.027972	0.0442058	AF	ENSG00000049283	17:50532682:50532844-50536421:50534555:50534652-50536421:+
HEXB	ENSG00000049860;SE:5:74715690-74716587:74716673-74718291:+	0.0780552	0.010989	0.0627851	0.0234765	0.0172328	SE	ENSG00000049860	5:74715690-74716587:74716673-74718291:+
PTCD2	ENSG00000049883;SE:5:72326741-72331258:72331375-72335794:+	0.565238	0.0434565	0.418893	0.0494505	0.0464535	SE	ENSG00000049883	5:72326741-72331258:72331375-72335794:+
PTCD2	ENSG00000049883;SE:5:72331375-72335018:72335096-72335794:+	-0.286056	0.0374625	-0.272508	0.0474525	0.0424575	SE	ENSG00000049883	5:72331375-72335018:72335096-72335794:+
JKAMP	ENSG00000050130;AL:14:59498908-59501191:59501247:59498908-59503854:59505404:+	0.109478	0.0574426	0.207242	0.0104895	0.033966	AL	ENSG00000050130	14:59498908-59501191:59501247:59498908-59503854:59505404:+
MCUR1	ENSG00000050393;SE:6:13802346-13803730:13804315-13806925:-	-0.151498	0.0204795	-0.14004	0.0254745	0.022977	SE	ENSG00000050393	6:13802346-13803730:13804315-13806925:-
LIMA1	ENSG00000050405;A3:12:50182037-50192452:50182034-50192452:-	0.169491	0.00849151	0.104119	0.026973	0.0177323	A3	ENSG00000050405	12:50182037-50192452:50182034-50192452:-
LETMD1	ENSG00000050426;A3:12:51049185-51052088:51049185-51052092:+	0.10392	0.0504496	0.127358	0.0304695	0.0404595	A3	ENSG00000050426	12:51049185-51052088:51049185-51052092:+
LETMD1	ENSG00000050426;AF:12:51047962:51048298-51049034:51048318:51048371-51049034:+	-0.714813	0.0539461	-0.837772	0.0354645	0.0447053	AF	ENSG00000050426	12:51047962:51048298-51049034:51048318:51048371-51049034:+
LETMD1	ENSG00000050426;AL:12:51056502-51058032:51058067:51056502-51059361:51059717:+	-0.505937	0.0344655	-0.422086	0.0494505	0.041958	AL	ENSG00000050426	12:51056502-51058032:51058067:51056502-51059361:51059717:+
LETMD1	ENSG00000050426;SE:12:51049185-51052092:51052207-51053778:+	-0.12928	0.030969	-0.0880091	0.0624376	0.0467033	SE	ENSG00000050426	12:51049185-51052092:51052207-51053778:+
MAPK9	ENSG00000050748;A3:5:180236531-180238332:180236526-180238332:-	-0.100501	0.0314685	-0.0936784	0.0384615	0.034965	A3	ENSG00000050748	5:180236531-180238332:180236526-180238332:-
HERPUD1	ENSG00000051108;AF:16:56932160:56932391-56935235:56933208:56933315-56935235:+	0.26699	0.0264735	0.267025	0.015984	0.0212288	AF	ENSG00000051108	16:56932160:56932391-56935235:56933208:56933315-56935235:+
HERPUD1	ENSG00000051108;SE:16:56935312-56935401:56935475-56936687:+	-0.146836	0.020979	-0.204788	0.00699301	0.013986	SE	ENSG00000051108	16:56935312-56935401:56935475-56936687:+
HERPUD1	ENSG00000051108;SE:16:56935312-56935404:56935475-56936687:+	-0.152541	0.0154845	-0.276307	0.001998	0.00874126	SE	ENSG00000051108	16:56935312-56935404:56935475-56936687:+
PIK3CB	ENSG00000051382;A3:3:138682060-138683678:138682045-138683678:-	-0.342077	0.003996	-0.14196	0.034965	0.0194805	A3	ENSG00000051382	3:138682060-138683678:138682045-138683678:-
PIK3CB	ENSG00000051382;SE:3:138704493-138707159:138707289-138712208:-	0.359682	0.0034965	0.147707	0.025974	0.0147353	SE	ENSG00000051382	3:138704493-138707159:138707289-138712208:-
CYBA	ENSG00000051523;AL:16:88643514:88643581-88646116:88644742:88645429-88646116:-	-0.468323	0.017982	-0.221573	0.0529471	0.0354645	AL	ENSG00000051523	16:88643514:88643581-88646116:88644742:88645429-88646116:-
SIKE1	ENSG00000052723;A5:1:114779284-114780110:114779284-114780387:-	0.245752	0.041958	0.352541	0.027972	0.034965	A5	ENSG00000052723	1:114779284-114780110:114779284-114780387:-
MSMO1	ENSG00000052802;SE:4:165327764-165333340:165333625-165337789:+	0.103905	0.00749251	0.0768783	0.022977	0.0152348	SE	ENSG00000052802	4:165327764-165333340:165333625-165337789:+
ARID4B	ENSG00000054267;AF:1:235326968-235327160:235327487:235326968-235327769:235328134:-	-0.843262	0.0224775	-0.843262	0.023976	0.0232268	AF	ENSG00000054267	1:235326968-235327160:235327487:235326968-235327769:235328134:-
ARID4B	ENSG00000054267;AF:1:235326968-235327160:235327487:235326968-235327769:235328217:-	-0.46279	0.00949051	-0.46279	0.0104895	0.00999001	AF	ENSG00000054267	1:235326968-235327160:235327487:235326968-235327769:235328217:-
ARID4B	ENSG00000054267;AF:1:235326968-235327160:235327487:235326968-235327769:235328219:-	-0.403796	0.0474525	-0.403796	0.036963	0.0422078	AF	ENSG00000054267	1:235326968-235327160:235327487:235326968-235327769:235328219:-
KIF1B	ENSG00000054523;AF:1:10211616:10211738-10232250:10230764:10230997-10232250:+	-0.784861	0.024975	-0.785031	0.02997	0.0274725	AF	ENSG00000054523	1:10211616:10211738-10232250:10230764:10230997-10232250:+
MRPL43	ENSG00000055950;SE:10:100984074-100986749:100986975-100987090:-	-0.451294	0.0334665	-0.404224	0.0654346	0.0494505	SE	ENSG00000055950	10:100984074-100986749:100986975-100987090:-
RC3H2	ENSG00000056586;A3:9:122854615-122855184:122854581-122855184:-	0.112101	0.0734266	0.265595	0.00999001	0.0417083	A3	ENSG00000056586	9:122854615-122855184:122854581-122855184:-
TRAF3IP2	ENSG00000056972;AF:6:111566560-111566998:111567121:111566560-111567216:111567360:-	0.601553	0.0044955	0.995398	0	0.00224775	AF	ENSG00000056972	6:111566560-111566998:111567121:111566560-111567216:111567360:-
GDI2	ENSG00000057608;AF:10:5800705-5813214:5813411:5800705-5814108:5814329:-	0.219341	0.0274725	0.211072	0.028971	0.0282218	AF	ENSG00000057608	10:5800705-5813214:5813411:5800705-5814108:5814329:-
POLR3E	ENSG00000058600;A3:16:22308225-22308925:22308225-22308975:+	0.13107	0.0224775	0.156102	0.0184815	0.0204795	A3	ENSG00000058600	16:22308225-22308925:22308225-22308975:+
POLR3E	ENSG00000058600;SE:16:22328587-22332123:22332185-22333644:+	0.188703	0.047952	0.285201	0.010989	0.0294705	SE	ENSG00000058600	16:22328587-22332123:22332185-22333644:+
RIOK2	ENSG00000058729;SE:5:97165147-97166267:97166371-97167467:-	-0.198239	0.0174825	-0.131023	0.0564436	0.036963	SE	ENSG00000058729	5:97165147-97166267:97166371-97167467:-
CTDP1	ENSG00000060069;AF:18:79679801:79680261-79695225:79681430:79681517-79695225:+	0.357103	0.021978	-0.405806	0.00899101	0.0154845	AF	ENSG00000060069	18:79679801:79680261-79695225:79681430:79681517-79695225:+
YBX3	ENSG00000060138;SE:12:10704148-10709908:10710114-10713211:-	-0.0915588	0.0134865	-0.0848827	0.0124875	0.012987	SE	ENSG00000060138	12:10704148-10709908:10710114-10713211:-
PIGV	ENSG00000060642;A5:1:26788819-26790759:26788268-26790759:+	-0.248042	0.0544456	-0.469832	0.021978	0.0382118	A5	ENSG00000060642	1:26788819-26790759:26788268-26790759:+
HDAC7	ENSG00000061273;RI:12:47791871:47792004-47792538:47792669:-	0.333144	0.034965	0.222794	0.042957	0.038961	RI	ENSG00000061273	12:47791871:47792004-47792538:47792669:-
HDAC7	ENSG00000061273;SE:12:47792004-47792538:47792669-47793369:-	-0.140656	0.0264735	-0.0839052	0.0494505	0.037962	SE	ENSG00000061273	12:47792004-47792538:47792669-47793369:-
CDH3	ENSG00000062038;A5:16:68687744-68691720:68687736-68691720:+	-0.0741788	0.025974	-0.0867114	0.013986	0.01998	A5	ENSG00000062038	16:68687744-68691720:68687736-68691720:+
CDH3	ENSG00000062038;AL:16:68695923-68698191:68698692:68695923-68722425:68722616:+	0.213152	0.003996	0.0572323	0.0594406	0.0317183	AL	ENSG00000062038	16:68695923-68698191:68698692:68695923-68722425:68722616:+
CDH3	ENSG00000062038;AL:16:68695923-68698191:68700295:68695923-68722425:68722616:+	0.418346	0.0114885	0.201575	0.022977	0.0172328	AL	ENSG00000062038	16:68695923-68698191:68700295:68695923-68722425:68722616:+
ELMO2	ENSG00000062598;A3:20:46370525-46371352:46370513-46371352:-	0.223048	0.015984	0.113739	0.0534466	0.0347153	A3	ENSG00000062598	20:46370525-46371352:46370513-46371352:-
WAPL	ENSG00000062650;SE:10:86446449-86451967:86452131-86453220:-	0.216905	0.012987	0.0964633	0.0704296	0.0417083	SE	ENSG00000062650	10:86446449-86451967:86452131-86453220:-
VMP1	ENSG00000062716;A3:17:59738947-59764971:59738947-59765052:+	-0.13348	0.0024975	-0.0477008	0.027972	0.0152348	A3	ENSG00000062716	17:59738947-59764971:59738947-59765052:+
VMP1	ENSG00000062716;AF:17:59735338:59735473-59808796:59773754:59773885-59808796:+	0.0618739	0.0474525	0.0609314	0.0514486	0.0494505	AF	ENSG00000062716	17:59735338:59735473-59808796:59773754:59773885-59808796:+
APPBP2	ENSG00000062725;SE:17:60494617-60500399:60500487-60525794:-	-0.156797	0.002997	-0.112461	0.003996	0.0034965	SE	ENSG00000062725	17:60494617-60500399:60500487-60525794:-
EIF4B	ENSG00000063046;A5:12:53034724-53037409:53034709-53037409:+	0.0301831	0.0334665	0.0223193	0.0294705	0.0314685	A5	ENSG00000063046	12:53034724-53037409:53034709-53037409:+
EIF4B	ENSG00000063046;SE:12:53006496-53008597:53008643-53016473:+	0.015752	0.0584416	0.0160991	0.038961	0.0487013	SE	ENSG00000063046	12:53006496-53008597:53008643-53016473:+
GPC1	ENSG00000063660;AF:2:240435671:240436084-240459030:240452811:240453094-240459030:+	-0.154589	0.0154845	-0.131577	0.0144855	0.014985	AF	ENSG00000063660	2:240435671:240436084-240459030:240452811:240453094-240459030:+
GPC1	ENSG00000063660;AF:2:240435671:240436084-240459030:240454838:240455020-240459030:+	-0.212545	0.00499501	-0.185333	0.00799201	0.00649351	AF	ENSG00000063660	2:240435671:240436084-240459030:240454838:240455020-240459030:+
TM7SF3	ENSG00000064115;A5:12:27003390-27014078:27003390-27014309:-	-0.0904859	0.0264735	-0.0715322	0.036963	0.0317183	A5	ENSG00000064115	12:27003390-27014078:27003390-27014309:-
RFXANK	ENSG00000064490;SE:19:19197046-19197186:19197251-19197521:+	-0.0864414	0.00799201	0.0332183	0.0629371	0.0354645	SE	ENSG00000064490	19:19197046-19197186:19197251-19197521:+
TMEM161A	ENSG00000064545;A5:19:19121166-19121308:19121166-19121318:-	0.13671	0.0164835	0.106907	0.022977	0.0197303	A5	ENSG00000064545	19:19121166-19121308:19121166-19121318:-
TMEM161A	ENSG00000064545;A5:19:19134887-19138426:19134887-19138457:-	-0.109612	0.0569431	-0.139211	0.028971	0.042957	A5	ENSG00000064545	19:19134887-19138426:19134887-19138457:-
PMS1	ENSG00000064933;SE:2:189818180-189843964:189844080-189852655:+	0.202313	0.0344655	0.177061	0.0549451	0.0447053	SE	ENSG00000064933	2:189818180-189843964:189844080-189852655:+
HMG20B	ENSG00000064961;RI:19:3573692:3573800-3574383:3574586:+	0.0316412	0.0314685	0.0401508	0.020979	0.0262238	RI	ENSG00000064961	19:3573692:3573800-3574383:3574586:+
TAF11	ENSG00000064995;SE:6:34878720-34879967:34880063-34880289:-	0.0882712	0.010989	0.0360768	0.0699301	0.0404595	SE	ENSG00000064995	6:34878720-34879967:34880063-34880289:-
WDR3	ENSG00000065183;A5:1:117929924-117933288:117929782-117933288:+	0.170949	0.030969	0.141249	0.036963	0.033966	A5	ENSG00000065183	1:117929924-117933288:117929782-117933288:+
DGKA	ENSG00000065357;A5:12:55932180-55936423:55932123-55936423:+	-0.332276	0.0104895	-0.222433	0.0104895	0.0104895	A5	ENSG00000065357	12:55932180-55936423:55932123-55936423:+
DGKA	ENSG00000065357;SE:12:55932123-55935305:55935404-55936423:+	-0.326372	0.0509491	-0.351458	0.0284715	0.0397103	SE	ENSG00000065357	12:55932123-55935305:55935404-55936423:+
ADAT1	ENSG00000065457;AL:16:75596981:75597389-75603085:75600002:75600348-75603085:-	-0.0827095	0.027972	-0.0451518	0.0534466	0.0407093	AL	ENSG00000065457	16:75596981:75597389-75603085:75600002:75600348-75603085:-
FAM107B	ENSG00000065809;AF:10:14530515-14548440:14548670:14530515-14604240:14604389:-	-0.20877	0.0314685	-0.19718	0.040959	0.0362138	AF	ENSG00000065809	10:14530515-14548440:14548670:14530515-14604240:14604389:-
YBX1	ENSG00000065978;A5:1:42683466-42693490:42683365-42693490:+	0.0274193	0.0454545	0.0255923	0.03996	0.0427073	A5	ENSG00000065978	1:42683466-42693490:42683365-42693490:+
ELOVL1	ENSG00000066322;AF:1:43365623-43367051:43367104:43365623-43367486:43367616:-	-0.59771	0.00699301	-0.266053	0.0474525	0.0272228	AF	ENSG00000066322	1:43365623-43367051:43367104:43365623-43367486:43367616:-
ELOVL1	ENSG00000066322;AF:1:43365623-43367051:43367104:43365623-43367915:43367965:-	-0.750469	0.0184815	-0.268435	0.0809191	0.0497003	AF	ENSG00000066322	1:43365623-43367051:43367104:43365623-43367915:43367965:-
ELOVL1	ENSG00000066322;AF:1:43365623-43367051:43367104:43365623-43367915:43368007:-	-0.483838	0.0174825	-0.206866	0.0639361	0.0407093	AF	ENSG00000066322	1:43365623-43367051:43367104:43365623-43367915:43368007:-
ELOVL1	ENSG00000066322;AF:1:43365623-43367486:43367738:43365623-43367915:43367999:-	-0.183476	0.011988	-0.158449	0.024975	0.0184815	AF	ENSG00000066322	1:43365623-43367486:43367738:43365623-43367915:43367999:-
ELOVL1	ENSG00000066322;SE:1:43365008-43365186:43365376-43365564:-	-0.097681	0.003996	-0.0388211	0.0464535	0.0252248	SE	ENSG00000066322	1:43365008-43365186:43365376-43365564:-
ATXN3	ENSG00000066427;MX:14:92093831-92096093:92096137-92106529:92093831-92096674:92096838-92106529:-	-0.464979	0.012987	-0.466575	0.0134865	0.0132368	MX	ENSG00000066427	14:92093831-92096093:92096137-92106529:92093831-92096674:92096838-92106529:-
EML1	ENSG00000066629;AF:14:99737693:99737860-99850853:99793343:99793543-99850853:+	0.217075	0.00899101	0.178492	0.0364635	0.0227273	AF	ENSG00000066629	14:99737693:99737860-99850853:99793343:99793543-99850853:+
MSANTD3	ENSG00000066697;AF:9:100427156:100427393-100441906:100429514:100429662-100441906:+	-0.161696	0.0134865	0.0624984	0.0619381	0.0377123	AF	ENSG00000066697	9:100427156:100427393-100441906:100429514:100429662-100441906:+
MSANTD3	ENSG00000066697;AF:9:100427429:100427570-100441906:100429514:100429662-100441906:+	-0.435823	0.002997	0.0967895	0.0644356	0.0337163	AF	ENSG00000066697	9:100427429:100427570-100441906:100429514:100429662-100441906:+
SP100	ENSG00000067066;SE:2:230416328-230417591:230417665-230442937:+	0.131736	0.0244755	0.0641989	0.0714286	0.047952	SE	ENSG00000067066	2:230416328-230417591:230417665-230442937:+
PKM	ENSG00000067225;AF:15:72219110-72219390:72219425:72219110-72222450:72222531:-	-0.553672	0.02997	-0.496758	0.034965	0.0324675	AF	ENSG00000067225	15:72219110-72219390:72219425:72219110-72222450:72222531:-
PKM	ENSG00000067225;AF:15:72219110-72219390:72219425:72219110-72228577:72228676:-	-0.522716	0.0184815	-0.481959	0.023976	0.0212288	AF	ENSG00000067225	15:72219110-72219390:72219425:72219110-72228577:72228676:-
PKM	ENSG00000067225;AF:15:72219110-72219390:72219425:72219110-72230896:72231171:-	-0.255193	0.016983	-0.17147	0.032967	0.024975	AF	ENSG00000067225	15:72219110-72219390:72219425:72219110-72230896:72231171:-
PKM	ENSG00000067225;AF:15:72219110-72219390:72219425:72219110-72230900:72231386:-	-0.395129	0.046953	-0.378999	0.0334665	0.0402098	AF	ENSG00000067225	15:72219110-72219390:72219425:72219110-72230900:72231386:-
PKM	ENSG00000067225;AF:15:72219110-72219390:72219425:72219110-72231116:72231190:-	-0.470354	0.046953	-0.473515	0.034965	0.040959	AF	ENSG00000067225	15:72219110-72219390:72219425:72219110-72231116:72231190:-
PKM	ENSG00000067225;AF:15:72219110-72219390:72219425:72219110-72231324:72231624:-	-0.360032	0.026973	-0.229616	0.0534466	0.0402098	AF	ENSG00000067225	15:72219110-72219390:72219425:72219110-72231324:72231624:-
PKM	ENSG00000067225;AF:15:72219110-72219390:72219425:72219110-72231692:72231822:-	-0.525744	0.0274725	-0.313088	0.03996	0.0337163	AF	ENSG00000067225	15:72219110-72219390:72219425:72219110-72231692:72231822:-
PKM	ENSG00000067225;AF:15:72219110-72228577:72228676:72219110-72231599:72231680:-	0.474628	0.045954	0.79835	0.0124875	0.0292208	AF	ENSG00000067225	15:72219110-72228577:72228676:72219110-72231599:72231680:-
HEATR6	ENSG00000068097;A3:17:60046229-60047309:60046099-60047309:-	0.225544	0.0024975	0.131394	0.00999001	0.00624376	A3	ENSG00000068097	17:60046229-60047309:60046099-60047309:-
MEF2A	ENSG00000068305;SE:15:99633173-99645561:99645764-99671323:+	0.304221	0.020979	0.374187	0.00849151	0.0147353	SE	ENSG00000068305	15:99633173-99645561:99645764-99671323:+
OTUD5	ENSG00000068308;AF:X:48944283-48956977:48957599:48944283-48958232:48958386:-	-0.0711997	0.0524476	-0.0922242	0.0404595	0.0464535	AF	ENSG00000068308	X:48944283-48956977:48957599:48944283-48958232:48958386:-
RASGRP2	ENSG00000068831;AF:11:64742937-64744003:64744178:64742937-64745275:64745333:-	-0.368669	0.033966	-0.368669	0.041958	0.037962	AF	ENSG00000068831	11:64742937-64744003:64744178:64742937-64745275:64745333:-
PSME4	ENSG00000068878;SE:2:53869538-53874339:53874494-53875627:-	0.250858	0.00749251	0.0951353	0.034965	0.0212288	SE	ENSG00000068878	2:53869538-53874339:53874494-53875627:-
PSME4	ENSG00000068878;SE:2:53923419-53925539:53925689-53925959:-	0.25789	0.0224775	0.109983	0.0664336	0.0444555	SE	ENSG00000068878	2:53923419-53925539:53925689-53925959:-
DNAJA2	ENSG00000069345;A3:16:46971659-46971896:46971572-46971896:-	-0.117195	0.00899101	-0.0773692	0.035964	0.0224775	A3	ENSG00000069345	16:46971659-46971896:46971572-46971896:-
UFD1	ENSG00000070010;SE:22:19468003-19471687:19471808-19479083:-	0.12579	0.0274725	0.152845	0.015984	0.0217283	SE	ENSG00000070010	22:19468003-19471687:19471808-19479083:-
NUCB2	ENSG00000070081;AF:11:17276734:17276848-17282789:17277023:17277095-17282789:+	0.160393	0.048951	0.322235	0.0114885	0.0302198	AF	ENSG00000070081	11:17276734:17276848-17282789:17277023:17277095-17282789:+
NUCB2	ENSG00000070081;AF:11:17276741:17276828-17282789:17277023:17277095-17282789:+	0.147198	0.0154845	0.121547	0.0214785	0.0184815	AF	ENSG00000070081	11:17276741:17276828-17282789:17277023:17277095-17282789:+
NUCB2	ENSG00000070081;AF:11:17276741:17276848-17282789:17277023:17277095-17282789:+	0.192385	0.023976	0.179717	0.02997	0.026973	AF	ENSG00000070081	11:17276741:17276848-17282789:17277023:17277095-17282789:+
NUCB2	ENSG00000070081;AF:11:17276765:17276828-17282789:17277023:17277095-17282789:+	0.268296	0.0044955	0.259095	0.00699301	0.00574426	AF	ENSG00000070081	11:17276765:17276828-17282789:17277023:17277095-17282789:+
PFN2	ENSG00000070087;A3:3:149966586-149968358:149966264-149968358:-	0.0430662	0.020979	-0.0161861	0.0689311	0.044955	A3	ENSG00000070087	3:149966586-149968358:149966264-149968358:-
PFN2	ENSG00000070087;AF:3:149968550-149970354:149970401:149968550-149971052:149971223:-	0.956421	0.0034965	0.332325	0.0499501	0.0267233	AF	ENSG00000070087	3:149968550-149970354:149970401:149968550-149971052:149971223:-
PFN2	ENSG00000070087;AF:3:149968550-149970354:149970401:149968550-150022620:150022811:-	0.827851	0.022977	0.59305	0.0654346	0.0442058	AF	ENSG00000070087	3:149968550-149970354:149970401:149968550-150022620:150022811:-
PFN2	ENSG00000070087;AL:3:149965713:149966264-149968358:149966268:149966586-149968358:-	-0.48474	0.028971	-0.427328	0.0484515	0.0387113	AL	ENSG00000070087	3:149965713:149966264-149968358:149966268:149966586-149968358:-
PFN2	ENSG00000070087;AL:3:149965857:149966264-149968358:149966268:149966586-149968358:-	-0.827851	0.022977	-0.59305	0.0654346	0.0442058	AL	ENSG00000070087	3:149965857:149966264-149968358:149966268:149966586-149968358:-
SLC44A1	ENSG00000070214;AL:9:105385502-105389033:105397346:105385502-105438281:105439171:+	-0.224439	0.00599401	-0.0990952	0.027972	0.016983	AL	ENSG00000070214	9:105385502-105389033:105397346:105385502-105438281:105439171:+
TMEM260	ENSG00000070269;AF:14:56579620:56579673-56585001:56579826:56580074-56585001:+	-0.987943	0.00799201	-0.517733	0.0414585	0.0247253	AF	ENSG00000070269	14:56579620:56579673-56585001:56579826:56580074-56585001:+
ASNS	ENSG00000070669;AF:7:97869813-97871719:97872131:97869813-97872351:97872436:-	-0.641823	0.00999001	-0.239417	0.0719281	0.040959	AF	ENSG00000070669	7:97869813-97871719:97872131:97869813-97872351:97872436:-
ST6GALNAC2	ENSG00000070731;A3:17:76568913-76570565:76568894-76570565:-	-0.168644	0.0584416	-0.291701	0.020979	0.0397103	A3	ENSG00000070731	17:76568913-76570565:76568894-76570565:-
ST6GALNAC2	ENSG00000070731;AL:17:76570579:76570668-76572637:76570910:76570923-76572637:-	-0.113044	0.0694306	-0.225767	0.014985	0.0422078	AL	ENSG00000070731	17:76570579:76570668-76572637:76570910:76570923-76572637:-
PABPC1	ENSG00000070756;A5:8:100721619-100721729:100721619-100721734:-	0.118969	0.0569431	0.187146	0.0214785	0.0392108	A5	ENSG00000070756	8:100721619-100721729:100721619-100721734:-
CFAP20	ENSG00000070761;A3:16:58115457-58116041:58115450-58116041:-	-0.101777	0.017982	0.0574474	0.0614386	0.0397103	A3	ENSG00000070761	16:58115457-58116041:58115450-58116041:-
ATP2B1	ENSG00000070961;AF:12:89656107-89708596:89708831:89656107-89709219:89709300:-	-0.149372	0.0204795	-0.083803	0.0514486	0.035964	AF	ENSG00000070961	12:89656107-89708596:89708831:89656107-89709219:89709300:-
RPL31	ENSG00000071082;AL:2:101006071-101006350:101006419:101006071-101018998:101019728:+	-0.0612788	0.021978	-0.0603763	0.0124875	0.0172328	AL	ENSG00000071082	2:101006071-101006350:101006419:101006071-101018998:101019728:+
RPL31	ENSG00000071082;AL:2:101006071-101006350:101007267:101006071-101018998:101019728:+	0.0179569	0.0484515	-0.0229006	0.033966	0.0412088	AL	ENSG00000071082	2:101006071-101006350:101007267:101006071-101018998:101019728:+
RPL31	ENSG00000071082;RI:2:101002293:101002315-101002702:101002808:+	-0.135423	0.003996	-0.0475822	0.0154845	0.00974026	RI	ENSG00000071082	2:101002293:101002315-101002702:101002808:+
TCF3	ENSG00000071564;A3:19:1611369-1611704:1610500-1611704:-	-0.15494	0.042957	-0.176362	0.0204795	0.0317183	A3	ENSG00000071564	19:1611369-1611704:1610500-1611704:-
FAM3A	ENSG00000071889;RI:X:154515760:154515812-154515910:154516242:-	0.114187	0.0404595	0.146506	0.026973	0.0337163	RI	ENSG00000071889	X:154515760:154515812-154515910:154516242:-
CPSF1	ENSG00000071894;A5:8:144394160-144394234:144394160-144394348:-	0.523022	0.001998	0.370243	0.0154845	0.00874126	A5	ENSG00000071894	8:144394160-144394234:144394160-144394348:-
PDCD2	ENSG00000071994;AL:6:170577436:170577717-170578857:170578482:170578656-170578857:-	-0.0606181	0.0514486	-0.113488	0.0164835	0.033966	AL	ENSG00000071994	6:170577436:170577717-170578857:170578482:170578656-170578857:-
PDCD2	ENSG00000071994;AL:6:170577594:170577717-170578857:170578482:170578656-170578857:-	-0.0850081	0.047952	-0.147805	0.00999001	0.028971	AL	ENSG00000071994	6:170577594:170577717-170578857:170578482:170578656-170578857:-
TFRC	ENSG00000072274;SE:3:196074125-196075159:196075360-196077064:-	0.263396	0.000499501	0.106266	0.016983	0.00874126	SE	ENSG00000072274	3:196074125-196075159:196075360-196077064:-
SREBF1	ENSG00000072310;A5:17:17817457-17817548:17817457-17817696:-	-0.094038	0.00849151	-0.0584387	0.0314685	0.01998	A5	ENSG00000072310	17:17817457-17817548:17817457-17817696:-
SREBF1	ENSG00000072310;AL:17:17814344:17814410-17814835:17814616:17814747-17814835:-	-0.122348	0.0819181	-0.450152	0.00699301	0.0444555	AL	ENSG00000072310	17:17814344:17814410-17814835:17814616:17814747-17814835:-
HMMR	ENSG00000072571;SE:5:163464802-163467701:163467748-163469641:+	-0.101182	0.02997	-0.0955331	0.0374625	0.0337163	SE	ENSG00000072571	5:163464802-163467701:163467748-163469641:+
ACADVL	ENSG00000072778;A3:17:7220830-7220891:7220830-7220924:+	-0.0889165	0.00849151	-0.0818855	0.0144855	0.0114885	A3	ENSG00000072778	17:7220830-7220891:7220830-7220924:+
DERL2	ENSG00000072849;A3:17:5480543-5481101:5480459-5481101:-	0.172432	0.047952	0.257504	0.0184815	0.0332168	A3	ENSG00000072849	17:5480543-5481101:5480459-5481101:-
DERL2	ENSG00000072849;SE:17:5480144-5480387:5480459-5481101:-	-0.310443	0.0134865	-0.454035	0.024975	0.0192308	SE	ENSG00000072849	17:5480144-5480387:5480459-5481101:-
DERL2	ENSG00000072849;SE:17:5480582-5481296:5481389-5482809:-	0.165118	0.0374625	0.201203	0.017982	0.0277223	SE	ENSG00000072849	17:5480582-5481296:5481389-5482809:-
SCARB1	ENSG00000073060;AF:12:124817707-124863595:124863863:124817707-124882502:124882668:-	0.287391	0.031968	0.281787	0.012987	0.0224775	AF	ENSG00000073060	12:124817707-124863595:124863863:124817707-124882502:124882668:-
SELENOO	ENSG00000073169;A3:22:50206520-50208488:50206520-50208536:+	-0.172444	0.0134865	-0.134064	0.024975	0.0192308	A3	ENSG00000073169	22:50206520-50208488:50206520-50208536:+
LLGL2	ENSG00000073350;A3:17:75564507-75568476:75564507-75568637:+	0.034535	0.0499501	0.0431226	0.035964	0.042957	A3	ENSG00000073350	17:75564507-75568476:75564507-75568637:+
LLGL2	ENSG00000073350;A3:17:75573980-75574111:75573980-75574213:+	0.0559459	0.0214785	0.0568751	0.0214785	0.0214785	A3	ENSG00000073350	17:75573980-75574111:75573980-75574213:+
SDHA	ENSG00000073578;SE:5:224521-225419:225562-225883:+	0.0803207	0.020979	0.0540713	0.028971	0.024975	SE	ENSG00000073578	5:224521-225419:225562-225883:+
SMARCE1	ENSG00000073584;AF:17:40645847-40647453:40647641:40645847-40647773:40647841:-	0.297495	0.021978	-0.323476	0.0104895	0.0162338	AF	ENSG00000073584	17:40645847-40647453:40647641:40645847-40647773:40647841:-
SMARCE1	ENSG00000073584;SE:17:40645619-40645796:40645847-40647773:-	0.341115	0.0244755	0.226262	0.0614386	0.042957	SE	ENSG00000073584	17:40645619-40645796:40645847-40647773:-
CLNS1A	ENSG00000074201;AL:11:77616195:77616695-77619606:77618533:77618687-77619606:-	-0.0521606	0.027972	-0.0411321	0.0204795	0.0242258	AL	ENSG00000074201	11:77616195:77616695-77619606:77618533:77618687-77619606:-
PPP2R2C	ENSG00000074211;AF:4:6381094-6381777:6381870:6381094-6471564:6471686:-	-0.58365	0.035964	-0.435475	0.0524476	0.0442058	AF	ENSG00000074211	4:6381094-6381777:6381870:6381094-6471564:6471686:-
PPP2R2C	ENSG00000074211;AF:4:6381094-6381777:6381870:6381094-6472160:6472446:-	-0.160616	0.0174825	-0.153178	0.020979	0.0192308	AF	ENSG00000074211	4:6381094-6381777:6381870:6381094-6472160:6472446:-
TEAD2	ENSG00000074219;A5:19:49360081-49362333:49360081-49362373:-	-0.0463826	0.0694306	-0.0786617	0.0284715	0.048951	A5	ENSG00000074219	19:49360081-49362333:49360081-49362373:-
TEAD2	ENSG00000074219;AF:19:49360081-49361396:49361495:49360081-49362329:49362407:-	0.183787	0.011988	0.21794	0.0104895	0.0112388	AF	ENSG00000074219	19:49360081-49361396:49361495:49360081-49362329:49362407:-
TEAD2	ENSG00000074219;AF:19:49360081-49361396:49361495:49360081-49362333:49362382:-	0.172555	0.00599401	0.180211	0.00799201	0.00699301	AF	ENSG00000074219	19:49360081-49361396:49361495:49360081-49362333:49362382:-
TEAD2	ENSG00000074219;AF:19:49360081-49361396:49361495:49360081-49362373:49362457:-	0.0995849	0.0204795	0.052159	0.0644356	0.0424575	AF	ENSG00000074219	19:49360081-49361396:49361495:49360081-49362373:49362457:-
EED	ENSG00000074266;SE:11:86268561-86270083:86270157-86276980:+	0.143225	0.0604396	0.39693	0.00849151	0.0344655	SE	ENSG00000074266	11:86268561-86270083:86270157-86276980:+
CA12	ENSG00000074410;SE:15:63327233-63328098:63328130-63338819:-	-0.143724	0.00949051	-0.0731328	0.040959	0.0252248	SE	ENSG00000074410	15:63327233-63328098:63328130-63338819:-
BCS1L	ENSG00000074582;A5:2:218660421-218660939:218659800-218660939:+	-0.577616	0.032967	-0.606425	0.0324675	0.0327173	A5	ENSG00000074582	2:218660421-218660939:218659800-218660939:+
BCS1L	ENSG00000074582;AF:2:218658805:218659173-218660939:218659737:218659800-218660939:+	-0.835241	0.022977	-0.919182	0.018981	0.020979	AF	ENSG00000074582	2:218658805:218659173-218660939:218659737:218659800-218660939:+
BCS1L	ENSG00000074582;SE:2:218659800-218660307:218660421-218660939:+	-0.847612	0.013986	-0.839108	0.010989	0.0124875	SE	ENSG00000074582	2:218659800-218660307:218660421-218660939:+
SRI	ENSG00000075142;AF:7:88218942-88219976:88220079:88218942-88226909:88226993:-	0.0461348	0.0474525	0.0761081	0.0184815	0.032967	AF	ENSG00000075142	7:88218942-88219976:88220079:88218942-88226909:88226993:-
ZNF638	ENSG00000075292;SE:2:71418639-71422814:71424038-71424650:+	0.14803	0.025974	0.120525	0.0354645	0.0307193	SE	ENSG00000075292	2:71418639-71422814:71424038-71424650:+
MARK3	ENSG00000075413;SE:14:103492034-103498502:103498528-103500156:+	-0.389293	0.031968	-0.274651	0.0444555	0.0382118	SE	ENSG00000075413	14:103492034-103498502:103498528-103500156:+
SLC25A3	ENSG00000075415;A5:12:98593744-98593975:98593740-98593975:+	-0.0213823	0.0374625	-0.0290565	0.0284715	0.032967	A5	ENSG00000075415	12:98593744-98593975:98593740-98593975:+
FOSL2	ENSG00000075426;AF:2:28392448:28392544-28404107:28392802:28392836-28404107:+	-0.938197	0.0164835	-0.382585	0.0749251	0.0457043	AF	ENSG00000075426	2:28392448:28392544-28404107:28392802:28392836-28404107:+
ACTB	ENSG00000075624;AF:7:5529663-5530524:5530583:5529663-5563714:5563784:-	-0.154135	0.0314685	-0.359174	0.0044955	0.017982	AF	ENSG00000075624	7:5529663-5530524:5530583:5529663-5563714:5563784:-
ACTB	ENSG00000075624;AF:7:5529663-5530524:5530601:5529663-5563714:5563784:-	-0.113593	0.0514486	-0.273936	0.00599401	0.0287213	AF	ENSG00000075624	7:5529663-5530524:5530601:5529663-5563714:5563784:-
ACTB	ENSG00000075624;SE:7:5528719-5529161:5529663-5530524:-	0.388966	0.044955	0.965482	0.0124875	0.0287213	SE	ENSG00000075624	7:5528719-5529161:5529663-5530524:-
BCAP29	ENSG00000075790;AF:7:107580265:107580301-107580759:107580306:107580366-107580759:+	0.313618	0.0194805	0.25093	0.028971	0.0242258	AF	ENSG00000075790	7:107580265:107580301-107580759:107580306:107580366-107580759:+
BCAP29	ENSG00000075790;AL:7:107613432-107618328:107618615:107613432-107621630:107621953:+	0.231061	0.00949051	0.34137	0.001998	0.00574426	AL	ENSG00000075790	7:107613432-107618328:107618615:107613432-107621630:107621953:+
BCAP29	ENSG00000075790;AL:7:107613432-107618328:107618615:107613432-107628822:107629170:+	0.315113	0.0354645	0.372389	0.0214785	0.0284715	AL	ENSG00000075790	7:107613432-107618328:107618615:107613432-107628822:107629170:+
BCAP29	ENSG00000075790;SE:7:107580301-107580759:107580864-107583882:+	-0.0941789	0.0204795	-0.150278	0.00649351	0.0134865	SE	ENSG00000075790	7:107580301-107580759:107580864-107583882:+
EXOSC7	ENSG00000075914;AF:3:44975241:44975476-44989140:44976264:44976334-44989140:+	0.190307	0.0509491	0.337684	0.0104895	0.0307193	AF	ENSG00000075914	3:44975241:44975476-44989140:44976264:44976334-44989140:+
EXOSC7	ENSG00000075914;AF:3:44975468:44975507-44989140:44976264:44976334-44989140:+	0.196737	0.0779221	0.514499	0.00649351	0.0422078	AF	ENSG00000075914	3:44975468:44975507-44989140:44976264:44976334-44989140:+
RGS11	ENSG00000076344;A5:16:275498-275838:275498-275849:-	0.689192	0.0354645	0.68886	0.0354645	0.0354645	A5	ENSG00000076344	16:275498-275838:275498-275849:-
TPD52	ENSG00000076554;AF:8:80064593-80080315:80080816:80064593-80171425:80171573:-	-0.109541	0.010989	-0.061244	0.028971	0.01998	AF	ENSG00000076554	8:80064593-80080315:80080816:80064593-80171425:80171573:-
NT5C2	ENSG00000076685;AF:10:103174982-103181185:103181320:103174982-103193236:103193272:-	-0.149384	0.021978	-0.1198	0.0334665	0.0277223	AF	ENSG00000076685	10:103174982-103181185:103181320:103174982-103193236:103193272:-
NT5C2	ENSG00000076685;AF:10:103174982-103181185:103181320:103174982-103193236:103193298:-	-0.272185	0.0124875	-0.119466	0.0674326	0.03996	AF	ENSG00000076685	10:103174982-103181185:103181320:103174982-103193236:103193298:-
NT5C2	ENSG00000076685;AF:10:103174982-103181185:103181320:103174982-103193236:103193306:-	-0.303137	0.0284715	-0.291395	0.0154845	0.021978	AF	ENSG00000076685	10:103174982-103181185:103181320:103174982-103193236:103193306:-
ARHGEF1	ENSG00000076928;AF:19:41883161:41883289-41888064:41884448:41884493-41888064:+	-0.128345	0.030969	0.0773164	0.0589411	0.044955	AF	ENSG00000076928	19:41883161:41883289-41888064:41884448:41884493-41888064:+
STXBP2	ENSG00000076944;A5:19:7647511-7647725:7647247-7647725:+	0.406059	0.038961	0.406059	0.0374625	0.0382118	A5	ENSG00000076944	19:7647511-7647725:7647247-7647725:+
STXBP2	ENSG00000076944;SE:19:7647247-7647354:7647511-7647725:+	0.0544429	0.0434565	0.0544429	0.0404595	0.041958	SE	ENSG00000076944	19:7647247-7647354:7647511-7647725:+
TOP2B	ENSG00000077097;SE:3:25615586-25618418:25618509-25618654:-	0.171766	0.0014985	0.111349	0.00649351	0.003996	SE	ENSG00000077097	3:25615586-25618418:25618509-25618654:-
TM9SF3	ENSG00000077147;AF:10:96576829-96586734:96587052:96576829-96587376:96587452:-	-0.213974	0.002997	-0.124314	0.00849151	0.00574426	AF	ENSG00000077147	10:96576829-96586734:96587052:96576829-96587376:96587452:-
DNAJC10	ENSG00000077232;MX:2:182752188-182752549:182752623-182755003:182752188-182754703:182754805-182755003:+	-0.169302	0.0274725	-0.147114	0.0414585	0.0344655	MX	ENSG00000077232	2:182752188-182752549:182752623-182755003:182752188-182754703:182754805-182755003:+
DNAJC10	ENSG00000077232;SE:2:182752188-182754703:182754805-182755003:+	0.102283	0.035964	0.108179	0.043956	0.03996	SE	ENSG00000077232	2:182752188-182754703:182754805-182755003:+
GTF3C1	ENSG00000077235;A5:16:27463592-27464320:27463592-27464395:-	-0.19757	0.00649351	-0.226138	0.0024975	0.0044955	A5	ENSG00000077235	16:27463592-27464320:27463592-27464395:-
DYNC1I2	ENSG00000077380;AF:2:171687409:171687627-171690147:171687672:171687873-171690147:+	0.0557271	0.0519481	0.148007	0.00999001	0.030969	AF	ENSG00000077380	2:171687409:171687627-171690147:171687672:171687873-171690147:+
DYNC1I2	ENSG00000077380;AF:2:171687501:171687627-171690147:171687708:171687873-171690147:+	-0.286186	0.035964	-0.288339	0.0374625	0.0367133	AF	ENSG00000077380	2:171687501:171687627-171690147:171687708:171687873-171690147:+
JADE1	ENSG00000077684;AF:4:128809623:128809877-128831733:128811270:128811396-128831733:+	0.368523	0.0709291	0.489577	0.0224775	0.0467033	AF	ENSG00000077684	4:128809623:128809877-128831733:128811270:128811396-128831733:+
PIK3C3	ENSG00000078142;AF:18:41955254:41955359-41962489:41957667:41957758-41962489:+	-0.601719	0.027972	-0.520623	0.0569431	0.0424575	AF	ENSG00000078142	18:41955254:41955359-41962489:41957667:41957758-41962489:+
PIK3C3	ENSG00000078142;SE:18:41955359-41957570:41957758-41962489:+	0.789776	0.02997	0.764072	0.0234765	0.0267233	SE	ENSG00000078142	18:41955359-41957570:41957758-41962489:+
GNB1	ENSG00000078369;SE:1:1825499-1839190:1839238-1890820:-	0.0536689	0.0324675	0.0283904	0.0664336	0.0494505	SE	ENSG00000078369	1:1825499-1839190:1839238-1890820:-
MLLT10	ENSG00000078403;A3:10:21670704-21673350:21670704-21673641:+	0.289724	0.0124875	0.22441	0.0234765	0.017982	A3	ENSG00000078403	10:21670704-21673350:21670704-21673641:+
MLLT10	ENSG00000078403;SE:10:21682257-21688491:21688538-21713772:+	-0.262344	0.0164835	-0.199723	0.0324675	0.0244755	SE	ENSG00000078403	10:21682257-21688491:21688538-21713772:+
KIF22	ENSG00000079616;A3:16:29804065-29804576:29804065-29804814:+	0.0551142	0.0324675	-0.0304818	0.0649351	0.0487013	A3	ENSG00000079616	16:29804065-29804576:29804065-29804814:+
DNM2	ENSG00000079805;AL:19:10830378-10830978:10831884:10830378-10832304:10833484:+	-0.23721	0.00999001	0.154829	0.00799201	0.00899101	AL	ENSG00000079805	19:10830378-10830978:10831884:10830378-10832304:10833484:+
DNM2	ENSG00000079805;SE:19:10805967-10808569:10808580-10812264:+	0.090278	0.015984	-0.0748786	0.018981	0.0174825	SE	ENSG00000079805	19:10805967-10808569:10808580-10812264:+
SLC35C2	ENSG00000080189;AF:20:46358958-46363086:46363174:46358958-46364371:46364401:-	-0.103425	0.032967	-0.18702	0.00549451	0.0192308	AF	ENSG00000080189	20:46358958-46363086:46363174:46358958-46364371:46364401:-
SMARCA2	ENSG00000080503;AF:9:2157680:2157890-2161686:2158513:2158594-2161686:+	-0.315857	0.0574426	-0.575211	0.00649351	0.031968	AF	ENSG00000080503	9:2157680:2157890-2161686:2158513:2158594-2161686:+
PSEN1	ENSG00000080815;A5:14:73136579-73147795:73136448-73147795:+	-0.192355	0.0529471	-0.211185	0.0444555	0.0487013	A5	ENSG00000080815	14:73136579-73147795:73136448-73147795:+
CLDND1	ENSG00000080822;A3:3:98521718-98522542:98521696-98522542:-	-0.737964	0.047952	-0.737964	0.045954	0.046953	A3	ENSG00000080822	3:98521718-98522542:98521696-98522542:-
PCNP	ENSG00000081154;A3:3:101574279-101579589:101574279-101579790:+	0.0524406	0.0354645	0.0401663	0.0529471	0.0442058	A3	ENSG00000081154	3:101574279-101579589:101574279-101579790:+
PCNP	ENSG00000081154;A3:3:101574279-101579790:101574279-101579842:+	-0.0806252	0.01998	-0.0610933	0.023976	0.021978	A3	ENSG00000081154	3:101574279-101579790:101574279-101579842:+
EXD2	ENSG00000081177;SE:14:69191591-69209424:69209803-69228816:+	0.102342	0.0809191	0.24577	0.016983	0.048951	SE	ENSG00000081177	14:69191591-69209424:69209803-69228816:+
MEF2C	ENSG00000081189;SE:5:88729347-88730211:88730234-88731729:-	-1	0	-1	0.0499501	0.024975	SE	ENSG00000081189	5:88729347-88730211:88730234-88731729:-
UBA5	ENSG00000081307;AF:3:132654446:132654670-132665823:132660343:132660698-132665823:+	-0.362191	0.0034965	-0.369695	0.002997	0.00324675	AF	ENSG00000081307	3:132654446:132654670-132665823:132660343:132660698-132665823:+
ZNF506	ENSG00000081665;SE:19:19792484-19793834:19795660-19806031:-	0.640431	0.020979	0.693093	0.0214785	0.0212288	SE	ENSG00000081665	19:19792484-19793834:19795660-19806031:-
DUSP12	ENSG00000081721;A3:1:161750145-161751655:161750145-161751668:+	0.0747922	0.0499501	0.0690507	0.044955	0.0474525	A3	ENSG00000081721	1:161750145-161751655:161750145-161751668:+
BZW1	ENSG00000082153;A5:2:200811990-200813208:200811727-200813208:+	-0.0539673	0.042957	-0.0603497	0.031968	0.0374625	A5	ENSG00000082153	2:200811990-200813208:200811727-200813208:+
BZW1	ENSG00000082153;AF:2:200810594:200810697-200813208:200811910:200811990-200813208:+	-0.330242	0.000999001	0.150041	0.034965	0.017982	AF	ENSG00000082153	2:200810594:200810697-200813208:200811910:200811990-200813208:+
BZW1	ENSG00000082153;AF:2:200811546:200811990-200813208:200812185:200812309-200813208:+	-0.0429855	0.027972	-0.022185	0.042957	0.0354645	AF	ENSG00000082153	2:200811546:200811990-200813208:200812185:200812309-200813208:+
BZW1	ENSG00000082153;AF:2:200811910:200811990-200813208:200812185:200812309-200813208:+	0.108323	0.00549451	0.0243604	0.0629371	0.0342158	AF	ENSG00000082153	2:200811910:200811990-200813208:200812185:200812309-200813208:+
C5orf22	ENSG00000082213;SE:5:31545712-31548490:31548687-31551293:+	-0.121898	0.0484515	-0.188734	0.013986	0.0312188	SE	ENSG00000082213	5:31545712-31548490:31548687-31551293:+
APLP2	ENSG00000084234;SE:11:130122513-130123612:130123779-130126700:+	-0.0880479	0.00549451	-0.0265653	0.0594406	0.0324675	SE	ENSG00000084234	11:130122513-130123612:130123779-130126700:+
RAB10	ENSG00000084733;AF:2:26034107:26034735-26098662:26098530:26098577-26098662:+	0.110005	0.021978	-0.0968218	0.0264735	0.0242258	AF	ENSG00000084733	2:26034107:26034735-26098662:26098530:26098577-26098662:+
SCAMP1	ENSG00000085365;MX:5:78418903-78421801:78421960-78459245:78418903-78449933:78450034-78459245:+	-0.182749	0.00749251	-0.117616	0.0174825	0.0124875	MX	ENSG00000085365	5:78418903-78421801:78421960-78459245:78418903-78449933:78450034-78459245:+
SCAMP1	ENSG00000085365;SE:5:78360728-78388837:78388914-78415520:+	0.0975984	0.0624376	0.179277	0.0174825	0.03996	SE	ENSG00000085365	5:78360728-78388837:78388914-78415520:+
SCAMP1	ENSG00000085365;SE:5:78418903-78421801:78421960-78449933:+	-0.179875	0.016983	-0.147436	0.031968	0.0244755	SE	ENSG00000085365	5:78418903-78421801:78421960-78449933:+
CPNE3	ENSG00000085719;AF:8:86514427:86514541-86515462:86514562:86514722-86515462:+	-0.0512992	0.031968	-0.0951542	0.00999001	0.020979	AF	ENSG00000085719	8:86514427:86514541-86515462:86514562:86514722-86515462:+
SEPHS1	ENSG00000086475;AF:10:13345028-13347277:13347358:13345028-13348000:13348297:-	0.12045	0.0044955	0.06623	0.0274725	0.015984	AF	ENSG00000086475	10:13345028-13347277:13347358:13345028-13348000:13348297:-
MRPL28	ENSG00000086504;A5:16:370225-370444:370225-370485:-	0.029616	0.0724276	0.111054	0.00649351	0.0394605	A5	ENSG00000086504	16:370225-370444:370225-370485:-
MRPL28	ENSG00000086504;A5:16:370225-370444:370225-370499:-	0.0408901	0.0694306	0.157224	0.003996	0.0367133	A5	ENSG00000086504	16:370225-370444:370225-370499:-
MRPL28	ENSG00000086504;AF:16:370225-370310:370338:370225-370444:370502:-	-0.0781374	0.0569431	-0.4557	0	0.0284715	AF	ENSG00000086504	16:370225-370310:370338:370225-370444:370502:-
MRPL28	ENSG00000086504;AF:16:370225-370310:370338:370225-370499:370509:-	-0.0925561	0.040959	-0.530079	0.000499501	0.0207293	AF	ENSG00000086504	16:370225-370310:370338:370225-370499:370509:-
ZFAND6	ENSG00000086666;AF:15:80059613:80059809-80120328:80072578:80072647-80120328:+	0.183913	0.0034965	0.270707	0.0024975	0.002997	AF	ENSG00000086666	15:80059613:80059809-80120328:80072578:80072647-80120328:+
ZFAND6	ENSG00000086666;SE:15:80122800-80131180:80131293-80137480:+	0.0665433	0.012987	0.0329766	0.0314685	0.0222278	SE	ENSG00000086666	15:80122800-80131180:80131293-80137480:+
TXLNG	ENSG00000086712;A5:X:16839975-16841428:16839916-16841428:+	-0.140048	0.02997	-0.0962953	0.0534466	0.0417083	A5	ENSG00000086712	X:16839975-16841428:16839916-16841428:+
HUWE1	ENSG00000086758;A5:X:53542539-53543841:53542539-53543886:-	0.135582	0.0214785	0.0705431	0.0544456	0.037962	A5	ENSG00000086758	X:53542539-53543841:53542539-53543886:-
SRRT	ENSG00000087087;SE:7:100888143-100888278:100888383-100888474:+	-0.40899	0.030969	-0.659052	0.00949051	0.0202298	SE	ENSG00000087087	7:100888143-100888278:100888383-100888474:+
BAX	ENSG00000087088;A3:19:48954962-48955548:48954962-48955687:+	-0.530874	0.000499501	-0.233818	0.00849151	0.0044955	A3	ENSG00000087088	19:48954962-48955548:48954962-48955687:+
BAX	ENSG00000087088;A5:19:48954964-48955687:48954962-48955687:+	-1	0	-1	0	0	A5	ENSG00000087088	19:48954964-48955687:48954962-48955687:+
BAX	ENSG00000087088;A5:19:48955599-48955687:48954962-48955687:+	-0.782513	0.000499501	-0.560839	0.00499501	0.00274725	A5	ENSG00000087088	19:48955599-48955687:48954962-48955687:+
BAX	ENSG00000087088;A5:19:48955599-48955687:48954964-48955687:+	0.392742	0.0394605	0.392742	0.0214785	0.0304695	A5	ENSG00000087088	19:48955599-48955687:48954964-48955687:+
BAX	ENSG00000087088;MX:19:48954962-48955548:48955599-48956198:48954962-48955687:48955833-48956198:+	-0.681265	0.000999001	-0.439265	0.00699301	0.003996	MX	ENSG00000087088	19:48954962-48955548:48955599-48956198:48954962-48955687:48955833-48956198:+
BAX	ENSG00000087088;RI:19:48960810:48960914-48961532:48961798:+	0.0346797	0.040959	0.0330002	0.0464535	0.0437063	RI	ENSG00000087088	19:48960810:48960914-48961532:48961798:+
BAX	ENSG00000087088;SE:19:48954962-48955548:48955599-48955687:+	-0.0622465	0.0154845	-0.0348309	0.0454545	0.0304695	SE	ENSG00000087088	19:48954962-48955548:48955599-48955687:+
GNAS	ENSG00000087460;AF:20:58839718:58840886-58895612:58892333:58892506-58895612:+	-0.423242	0.0394605	-0.365433	0.0564436	0.047952	AF	ENSG00000087460	20:58839718:58840886-58895612:58892333:58892506-58895612:+
GNAS	ENSG00000087460;AF:20:58840344:58840886-58895612:58841343:58841875-58895612:+	1	0	1	0	0	AF	ENSG00000087460	20:58840344:58840886-58895612:58841343:58841875-58895612:+
GNAS	ENSG00000087460;AF:20:58840344:58840886-58895612:58841618:58841875-58895612:+	0.832618	0.031968	1	0	0.015984	AF	ENSG00000087460	20:58840344:58840886-58895612:58841618:58841875-58895612:+
GNAS	ENSG00000087460;AF:20:58840344:58840886-58895612:58852714:58855333-58895612:+	0.577594	0.0314685	0.457955	0.0629371	0.0472028	AF	ENSG00000087460	20:58840344:58840886-58895612:58852714:58855333-58895612:+
GNAS	ENSG00000087460;AF:20:58840344:58840886-58895612:58855147:58855333-58895612:+	0.698617	0.033966	0.541368	0.0579421	0.045954	AF	ENSG00000087460	20:58840344:58840886-58895612:58855147:58855333-58895612:+
GNAS	ENSG00000087460;AF:20:58840344:58840886-58895612:58889160:58889332-58895612:+	0.668963	0.042957	0.820657	0.0324675	0.0377123	AF	ENSG00000087460	20:58840344:58840886-58895612:58889160:58889332-58895612:+
GNAS	ENSG00000087460;AF:20:58840344:58840886-58895612:58890643:58890789-58895612:+	0.714125	0.027972	0.586185	0.0404595	0.0342158	AF	ENSG00000087460	20:58840344:58840886-58895612:58890643:58890789-58895612:+
GNAS	ENSG00000087460;AF:20:58840504:58840886-58895612:58892333:58892506-58895612:+	-0.537281	0.0444555	-0.862712	0.025974	0.0352148	AF	ENSG00000087460	20:58840504:58840886-58895612:58892333:58892506-58895612:+
GNAS	ENSG00000087460;AF:20:58841343:58841875-58895612:58892333:58892506-58895612:+	-1	0	-1	0	0	AF	ENSG00000087460	20:58841343:58841875-58895612:58892333:58892506-58895612:+
GNAS	ENSG00000087460;AF:20:58841618:58841875-58895612:58892333:58892506-58895612:+	-0.777429	0.0274725	-1	0	0.0137363	AF	ENSG00000087460	20:58841618:58841875-58895612:58892333:58892506-58895612:+
GNAS	ENSG00000087460;AF:20:58855147:58855333-58895612:58892333:58892506-58895612:+	-0.737018	0.0264735	-0.470127	0.0734266	0.04995	AF	ENSG00000087460	20:58855147:58855333-58895612:58892333:58892506-58895612:+
GNAS	ENSG00000087460;AF:20:58888779:58888818-58895612:58889100:58889353-58895612:+	0.135066	0.002997	0.134149	0.003996	0.0034965	AF	ENSG00000087460	20:58888779:58888818-58895612:58889100:58889353-58895612:+
GNAS	ENSG00000087460;AF:20:58888779:58888818-58895612:58889160:58889353-58895612:+	0.0900926	0.0134865	0.0858227	0.0184815	0.015984	AF	ENSG00000087460	20:58888779:58888818-58895612:58889160:58889353-58895612:+
GNAS	ENSG00000087460;AF:20:58888779:58888818-58895612:58889171:58889353-58895612:+	0.293703	0	0.243431	0.000499501	0.00024975	AF	ENSG00000087460	20:58888779:58888818-58895612:58889171:58889353-58895612:+
GNAS	ENSG00000087460;AF:20:58888779:58888818-58895612:58891302:58891865-58895612:+	0.14909	0.0034965	0.0881363	0.00499501	0.00424575	AF	ENSG00000087460	20:58888779:58888818-58895612:58891302:58891865-58895612:+
GNAS	ENSG00000087460;AF:20:58888779:58888818-58895612:58891303:58891865-58895612:+	0.146728	0.002997	0.0967954	0.00599401	0.0044955	AF	ENSG00000087460	20:58888779:58888818-58895612:58891303:58891865-58895612:+
GNAS	ENSG00000087460;AF:20:58888779:58888818-58895612:58891364:58891865-58895612:+	0.212527	0.0014985	0.127307	0.0024975	0.001998	AF	ENSG00000087460	20:58888779:58888818-58895612:58891364:58891865-58895612:+
GNAS	ENSG00000087460;AF:20:58889100:58889353-58895612:58891716:58891865-58895612:+	-0.20751	0.0184815	-0.162208	0.0484515	0.0334665	AF	ENSG00000087460	20:58889100:58889353-58895612:58891716:58891865-58895612:+
GNAS	ENSG00000087460;AF:20:58889160:58889332-58895612:58892333:58892506-58895612:+	-0.733571	0.0304695	-0.897073	0.0274725	0.028971	AF	ENSG00000087460	20:58889160:58889332-58895612:58892333:58892506-58895612:+
GNAS	ENSG00000087460;AF:20:58889160:58889353-58895612:58891716:58891865-58895612:+	-0.295373	0.01998	-0.202957	0.0404595	0.0302198	AF	ENSG00000087460	20:58889160:58889353-58895612:58891716:58891865-58895612:+
GNAS	ENSG00000087460;AF:20:58889171:58889353-58895612:58891302:58891865-58895612:+	-0.013576	0.0539461	-0.0149945	0.041958	0.047952	AF	ENSG00000087460	20:58889171:58889353-58895612:58891302:58891865-58895612:+
GNAS	ENSG00000087460;AF:20:58889171:58889353-58895612:58891303:58891865-58895612:+	-0.0256086	0.0304695	-0.0245697	0.0254745	0.027972	AF	ENSG00000087460	20:58889171:58889353-58895612:58891303:58891865-58895612:+
GNAS	ENSG00000087460;AF:20:58889171:58889353-58895612:58891364:58891865-58895612:+	-0.0240096	0.0464535	-0.0265451	0.025974	0.0362138	AF	ENSG00000087460	20:58889171:58889353-58895612:58891364:58891865-58895612:+
GNAS	ENSG00000087460;AF:20:58889171:58889353-58895612:58891716:58891865-58895612:+	-0.227667	0.00849151	-0.101103	0.0474525	0.027972	AF	ENSG00000087460	20:58889171:58889353-58895612:58891716:58891865-58895612:+
GNAS	ENSG00000087460;AF:20:58890643:58890789-58895612:58892333:58892506-58895612:+	-0.768323	0.0204795	-0.50783	0.0524476	0.0364635	AF	ENSG00000087460	20:58890643:58890789-58895612:58892333:58892506-58895612:+
ERGIC2	ENSG00000087502;A5:12:29341816-29343120:29341816-29343163:-	0.103836	0.0174825	0.0732113	0.0374625	0.0274725	A5	ENSG00000087502	12:29341816-29343120:29341816-29343163:-
AURKA	ENSG00000087586;A5:20:56388202-56391943:56388202-56392154:-	0.236164	0.00999001	0.130392	0.0364635	0.0232268	A5	ENSG00000087586	20:56388202-56391943:56388202-56392154:-
AURKA	ENSG00000087586;A5:20:56388202-56391943:56388202-56392168:-	0.116092	0.0204795	0.135307	0.00999001	0.0152348	A5	ENSG00000087586	20:56388202-56391943:56388202-56392168:-
AURKA	ENSG00000087586;A5:20:56390665-56391943:56390665-56392168:-	-0.103413	0.0679321	-0.166159	0.028971	0.0484515	A5	ENSG00000087586	20:56390665-56391943:56390665-56392168:-
AURKA	ENSG00000087586;A5:20:56390665-56392154:56390665-56392168:-	-0.236471	0.0164835	-0.275792	0.011988	0.0142358	A5	ENSG00000087586	20:56390665-56392154:56390665-56392168:-
AURKA	ENSG00000087586;AF:20:56390665-56391943:56392131:56390665-56392154:56392295:-	0.336448	0.022977	0.245887	0.0434565	0.0332168	AF	ENSG00000087586	20:56390665-56391943:56392131:56390665-56392154:56392295:-
AURKA	ENSG00000087586;MX:20:56388202-56388687:56388784-56392168:56388202-56390556:56390665-56392168:-	-0.194748	0.0304695	-0.228869	0.0194805	0.024975	MX	ENSG00000087586	20:56388202-56388687:56388784-56392168:56388202-56390556:56390665-56392168:-
PTPN4	ENSG00000088179;A3:2:119967972-119976957:119967972-119976984:+	-0.407761	0.012987	-0.356917	0.014985	0.013986	A3	ENSG00000088179	2:119967972-119976957:119967972-119976984:+
EPB41L1	ENSG00000088367;MX:20:36092813-36112426:36112480-36175551:36092813-36173764:36173954-36175551:+	-0.231274	0.0374625	-0.263081	0.00849151	0.022977	MX	ENSG00000088367	20:36092813-36112426:36112480-36175551:36092813-36173764:36173954-36175551:+
ANKRD10	ENSG00000088448;AL:13:110904031:110904342-110906033:110905023:110905233-110906033:-	0.596765	0.0254745	0.573123	0.0274725	0.0264735	AL	ENSG00000088448	13:110904031:110904342-110906033:110905023:110905233-110906033:-
PPP1R13B	ENSG00000088808;AF:14:103742823-103743891:103744015:103742823-103746373:103746488:-	0.313363	0.0314685	0.41205	0.0154845	0.0234765	AF	ENSG00000088808	14:103742823-103743891:103744015:103742823-103746373:103746488:-
PPP1R13B	ENSG00000088808;SE:14:103736202-103737694:103737860-103738679:-	0.114339	0.035964	0.0982487	0.042957	0.0394605	SE	ENSG00000088808	14:103736202-103737694:103737860-103738679:-
SNX5	ENSG00000089006;A5:20:17957037-17968375:17957037-17968700:-	0.111233	0.0244755	0.0692875	0.0404595	0.0324675	A5	ENSG00000089006	20:17957037-17968375:17957037-17968700:-
RPL6	ENSG00000089009;A5:12:112408656-112409041:112408656-112409493:-	-0.0355583	0.0454545	-0.0420902	0.032967	0.0392108	A5	ENSG00000089009	12:112408656-112409041:112408656-112409493:-
RPL6	ENSG00000089009;A5:12:112408656-112409411:112408656-112409493:-	-0.321583	0.000999001	-0.383543	0.000499501	0.000749251	A5	ENSG00000089009	12:112408656-112409411:112408656-112409493:-
RPL6	ENSG00000089009;AF:12:112408656-112409203:112409311:112408656-112409411:112409596:-	0.104172	0.00599401	0.0628938	0.01998	0.012987	AF	ENSG00000089009	12:112408656-112409203:112409311:112408656-112409411:112409596:-
RPL6	ENSG00000089009;AF:12:112408656-112409203:112409311:112408656-112409493:112409574:-	-0.0683684	0.012987	-0.11618	0.00649351	0.00974026	AF	ENSG00000089009	12:112408656-112409203:112409311:112408656-112409493:112409574:-
RPL6	ENSG00000089009;AF:12:112408656-112409493:112409574:112408656-112409587:112409641:-	0.0552501	0.010989	0.0890103	0.002997	0.00699301	AF	ENSG00000089009	12:112408656-112409493:112409574:112408656-112409587:112409641:-
ANAPC5	ENSG00000089053;RI:12:121318277:121318404-121318501:121318608:-	0.480356	0.022977	0.259243	0.0624376	0.0427073	RI	ENSG00000089053	12:121318277:121318404-121318501:121318608:-
ANAPC5	ENSG00000089053;SE:12:121328497-121330583:121330672-121335533:-	-0.208455	0.0204795	-0.487666	0.001998	0.0112388	SE	ENSG00000089053	12:121328497-121330583:121330672-121335533:-
ANAPC5	ENSG00000089053;SE:12:121330672-121331347:121331428-121335533:-	0.1101	0.003996	0.0725049	0.016983	0.0104895	SE	ENSG00000089053	12:121330672-121331347:121331428-121335533:-
SLC8B1	ENSG00000089060;SE:12:113332960-113334443:113334838-113334993:-	-0.183246	0.0534466	-0.204263	0.0384615	0.045954	SE	ENSG00000089060	12:113332960-113334443:113334838-113334993:-
TMEM230	ENSG00000089063;A5:20:5111808-5112730:5111808-5112743:-	-0.420008	0.0314685	-0.93973	0.002997	0.0172328	A5	ENSG00000089063	20:5111808-5112730:5111808-5112743:-
RPLP0	ENSG00000089157;A3:12:120198799-120198854:120198770-120198854:-	-0.206683	0.0444555	-0.26387	0.024975	0.0347153	A3	ENSG00000089157	12:120198799-120198854:120198770-120198854:-
PXN	ENSG00000089159;MX:12:120224377-120224643:120224727-120265617:120224377-120226839:120227117-120265617:-	-0.337832	0.0424575	-0.344972	0.0284715	0.0354645	MX	ENSG00000089159	12:120224377-120224643:120224727-120265617:120224377-120226839:120227117-120265617:-
FUS	ENSG00000089280;RI:16:31184939:31185179-31188325:31188357:+	0.231762	0.00999001	0.258266	0.010989	0.0104895	RI	ENSG00000089280	16:31184939:31185179-31188325:31188357:+
GRAMD1A	ENSG00000089351;AF:19:34999387:34999436-35009119:35000323:35000486-35009119:+	0.286152	0.0034965	0.410765	0	0.00174825	AF	ENSG00000089351	19:34999387:34999436-35009119:35000323:35000486-35009119:+
GRAMD1A	ENSG00000089351;AF:19:34999387:34999436-35009119:35000426:35000486-35009119:+	0.175548	0.00849151	0.162184	0.0104895	0.00949051	AF	ENSG00000089351	19:34999387:34999436-35009119:35000426:35000486-35009119:+
GRAMD1A	ENSG00000089351;AF:19:34999387:34999436-35009119:35000456:35000486-35009119:+	0.164854	0.03996	0.195021	0.014985	0.0274725	AF	ENSG00000089351	19:34999387:34999436-35009119:35000456:35000486-35009119:+
GRAMD1A	ENSG00000089351;SE:19:35011554-35013256:35013368-35013541:+	0.0865572	0.046953	0.192481	0.00799201	0.0274725	SE	ENSG00000089351	19:35011554-35013256:35013368-35013541:+
FXYD3	ENSG00000089356;A5:19:35116040-35116264:35115959-35116264:+	-0.0643539	0.011988	-0.0342197	0.021978	0.016983	A5	ENSG00000089356	19:35116040-35116264:35115959-35116264:+
FXYD3	ENSG00000089356;SE:19:35116359-35119168:35119251-35119363:+	-0.054565	0.013986	-0.0282983	0.0314685	0.0227273	SE	ENSG00000089356	19:35116359-35119168:35119251-35119363:+
GANAB	ENSG00000089597;SE:11:62639110-62639359:62639467-62639627:-	0.0382439	0.042957	0.0323253	0.047952	0.0454545	SE	ENSG00000089597	11:62639110-62639359:62639467-62639627:-
LTBP4	ENSG00000090006;SE:19:40614446-40616889:40617020-40619347:+	0.0983677	0.045954	0.0972024	0.040959	0.0434565	SE	ENSG00000090006	19:40614446-40616889:40617020-40619347:+
LTBP4	ENSG00000090006;SE:19:40617020-40617100:40617225-40619347:+	-0.150295	0.0414585	-0.156764	0.0434565	0.0424575	SE	ENSG00000090006	19:40617020-40617100:40617225-40619347:+
PAPOLA	ENSG00000090060;AF:14:96501433:96501589-96520055:96502401:96502600-96520055:+	-0.361896	0.00499501	-0.236508	0.013986	0.00949051	AF	ENSG00000090060	14:96501433:96501589-96520055:96502401:96502600-96520055:+
PAPOLA	ENSG00000090060;AF:14:96501433:96501589-96520055:96502441:96502600-96520055:+	-0.263434	0.0154845	-0.130274	0.0554446	0.0354645	AF	ENSG00000090060	14:96501433:96501589-96520055:96502441:96502600-96520055:+
PAPOLA	ENSG00000090060;AF:14:96501433:96501589-96520055:96502558:96502600-96520055:+	-0.257451	0.0284715	-0.176778	0.0384615	0.0334665	AF	ENSG00000090060	14:96501433:96501589-96520055:96502558:96502600-96520055:+
PAPOLA	ENSG00000090060;SE:14:96525391-96527430:96527539-96527953:+	0.0433462	0.0509491	0.0852649	0.0134865	0.0322178	SE	ENSG00000090060	14:96525391-96527430:96527539-96527953:+
YPEL3	ENSG00000090238;A3:16:30095434-30096097:30095335-30096097:-	-0.0221202	0.0689311	-0.0551736	0.023976	0.0464535	A3	ENSG00000090238	16:30095434-30096097:30095335-30096097:-
MRPS33	ENSG00000090263;A3:7:141010660-141014911:141010617-141014911:-	0.0422623	0.0384615	0.0783754	0.0174825	0.027972	A3	ENSG00000090263	7:141010660-141014911:141010617-141014911:-
MRPS33	ENSG00000090263;AF:7:141010660-141014352:141014429:141010660-141014551:141014679:-	0.0677698	0.01998	0.156797	0.001998	0.010989	AF	ENSG00000090263	7:141010660-141014352:141014429:141010660-141014551:141014679:-
MRPS33	ENSG00000090263;AF:7:141010660-141014352:141014429:141010660-141014911:141014949:-	0.128816	0.0164835	0.270699	0.000999001	0.00874126	AF	ENSG00000090263	7:141010660-141014352:141014429:141010660-141014911:141014949:-
MRPS33	ENSG00000090263;AF:7:141010660-141014352:141014429:141010660-141014911:141014983:-	0.0867647	0.047952	0.206256	0.00599401	0.026973	AF	ENSG00000090263	7:141010660-141014352:141014429:141010660-141014911:141014983:-
MRPS33	ENSG00000090263;AF:7:141010660-141014352:141014429:141010660-141015095:141015228:-	0.177022	0.00599401	0.29281	0.0014985	0.00374625	AF	ENSG00000090263	7:141010660-141014352:141014429:141010660-141015095:141015228:-
MRPS33	ENSG00000090263;AF:7:141010660-141014551:141014679:141010660-141015095:141015228:-	0.0499071	0.03996	0.0351044	0.0564436	0.0482018	AF	ENSG00000090263	7:141010660-141014551:141014679:141010660-141015095:141015228:-
MRPS33	ENSG00000090263;AF:7:141010660-141014911:141014983:141010660-141015095:141015228:-	0.104382	0.036963	0.0813199	0.0549451	0.045954	AF	ENSG00000090263	7:141010660-141014911:141014983:141010660-141015095:141015228:-
NDUFB2	ENSG00000090266;AF:7:140696671:140696842-140702866:140697224:140697391-140702866:+	-0.11156	0.0494505	-0.118993	0.036963	0.0432068	AF	ENSG00000090266	7:140696671:140696842-140702866:140697224:140697391-140702866:+
SPG21	ENSG00000090487;AF:15:64983593-64987172:64987476:64983593-64989406:64989474:-	0.197686	0.0464535	0.423244	0.00949051	0.027972	AF	ENSG00000090487	15:64983593-64987172:64987476:64983593-64989406:64989474:-
SPG21	ENSG00000090487;AF:15:64983593-64989406:64989474:64983593-64989665:64989911:-	-0.202887	0.0534466	-0.378388	0.00499501	0.0292208	AF	ENSG00000090487	15:64983593-64989406:64989474:64983593-64989665:64989911:-
SPG21	ENSG00000090487;AF:15:64983593-64989406:64989474:64983593-64989665:64989936:-	-0.0698516	0.0214785	-0.0605978	0.027972	0.0247253	AF	ENSG00000090487	15:64983593-64989406:64989474:64983593-64989665:64989936:-
SPG21	ENSG00000090487;SE:15:64983593-64988619:64988816-64989406:-	0.205236	0.0504496	0.476733	0.00549451	0.027972	SE	ENSG00000090487	15:64983593-64988619:64988816-64989406:-
RAB11FIP3	ENSG00000090565;SE:16:489000-491134:491268-496824:+	0.163636	0.0424575	0.183225	0.0344655	0.0384615	SE	ENSG00000090565	16:489000-491134:491268-496824:+
ZNF268	ENSG00000090612;A5:12:133181686-133181946:133181627-133181946:+	-0.197297	0.0234765	-0.130471	0.0699301	0.0467033	A5	ENSG00000090612	12:133181686-133181946:133181627-133181946:+
ZNF268	ENSG00000090612;AL:12:133192003-133193428:133193537:133192003-133202144:133205023:+	-0.802833	0.0184815	-0.802833	0.0444555	0.0314685	AL	ENSG00000090612	12:133192003-133193428:133193537:133192003-133202144:133205023:+
PABPC4	ENSG00000090621;A5:1:39563922-39564423:39563922-39564471:-	-0.166601	0.003996	-0.0634797	0.047952	0.025974	A5	ENSG00000090621	1:39563922-39564423:39563922-39564471:-
PABPC4	ENSG00000090621;A5:1:39564542-39564686:39564542-39564701:-	0.133689	0.010989	0.0752693	0.0274725	0.0192308	A5	ENSG00000090621	1:39564542-39564686:39564542-39564701:-
PABPC4	ENSG00000090621;SE:1:39563741-39563836:39563922-39564423:-	0.135055	0.00799201	0.0818195	0.0294705	0.0187313	SE	ENSG00000090621	1:39563741-39563836:39563922-39564423:-
PABPC4	ENSG00000090621;SE:1:39563741-39563836:39563922-39564471:-	0.725511	0.000499501	0.569741	0.0194805	0.00999001	SE	ENSG00000090621	1:39563741-39563836:39563922-39564471:-
GLG1	ENSG00000090863;SE:16:74508925-74532121:74532153-74606657:-	-0.111327	0.0164835	-0.0806947	0.030969	0.0237263	SE	ENSG00000090863	16:74508925-74532121:74532153-74606657:-
DTX2	ENSG00000091073;SE:7:76492253-76497337:76497477-76500441:+	-0.213004	0.012987	-0.0990091	0.0614386	0.0372128	SE	ENSG00000091073	7:76492253-76497337:76497477-76500441:+
DLD	ENSG00000091140;SE:7:107901817-107902325:107902393-107903478:+	0.0742849	0.0194805	0.130045	0.00649351	0.012987	SE	ENSG00000091140	7:107901817-107902325:107902393-107903478:+
SEL1L3	ENSG00000091490;A5:4:25847864-25863434:25847864-25863456:-	0.543523	0.0184815	0.632508	0.0114885	0.014985	A5	ENSG00000091490	4:25847864-25863434:25847864-25863456:-
SEL1L3	ENSG00000091490;AF:4:25847864-25862675:25862959:25847864-25863456:25863595:-	0.171574	0.0799201	0.307799	0.01998	0.04995	AF	ENSG00000091490	4:25847864-25862675:25862959:25847864-25863456:25863595:-
CDV3	ENSG00000091527;A3:3:133586722-133587162:133586722-133588353:+	-0.0985365	0.031968	-0.0630649	0.0669331	0.0494505	A3	ENSG00000091527	3:133586722-133587162:133586722-133588353:+
CDV3	ENSG00000091527;AF:3:133574457:133574592-133575039:133574648:133574756-133575039:+	-0.0985365	0.031968	-0.0630649	0.0669331	0.0494505	AF	ENSG00000091527	3:133574457:133574592-133575039:133574648:133574756-133575039:+
CDV3	ENSG00000091527;AL:3:133586722-133587159:133587418:133586722-133587896:133590261:+	0.0409092	0.0559441	0.0450491	0.0364635	0.0462038	AL	ENSG00000091527	3:133586722-133587159:133587418:133586722-133587896:133590261:+
OSGEP	ENSG00000092094;A5:14:20449266-20451974:20449266-20451995:-	-0.197453	0.012987	-0.125467	0.033966	0.0234765	A5	ENSG00000092094	14:20449266-20451974:20449266-20451995:-
SCFD1	ENSG00000092108;SE:14:30622399-30628209:30628279-30630477:+	0.083712	0.0344655	0.0658933	0.048951	0.0417083	SE	ENSG00000092108	14:30622399-30628209:30628279-30630477:+
HECTD1	ENSG00000092148;A5:14:31121505-31122914:31121505-31122920:-	0.195339	0.00799201	0.0627525	0.0614386	0.0347153	A5	ENSG00000092148	14:31121505-31122914:31121505-31122920:-
HNRNPC	ENSG00000092199;A5:14:21230366-21230958:21230366-21230997:-	0.0303807	0.026973	0.00988149	0.0719281	0.0494505	A5	ENSG00000092199	14:21230366-21230958:21230366-21230997:-
HNRNPC	ENSG00000092199;AF:14:21234229-21262601:21262677:21234229-21269298:21269425:-	-0.0200773	0.03996	-0.040856	0.0124875	0.0262238	AF	ENSG00000092199	14:21234229-21262601:21262677:21234229-21269298:21269425:-
HNRNPC	ENSG00000092199;AF:14:21234229-21262601:21265516:21234229-21269298:21269400:-	0.249766	0.030969	0.133366	0.0629371	0.046953	AF	ENSG00000092199	14:21234229-21262601:21265516:21234229-21269298:21269400:-
HNRNPC	ENSG00000092199;AF:14:21234229-21262601:21265516:21234229-21269298:21269494:-	-0.473682	0.003996	-0.284703	0.023976	0.013986	AF	ENSG00000092199	14:21234229-21262601:21265516:21234229-21269298:21269494:-
TOX4	ENSG00000092203;AF:14:21476597:21476747-21477496:21477176:21477284-21477496:+	0.177325	0.012987	0.129146	0.0304695	0.0217283	AF	ENSG00000092203	14:21476597:21476747-21477496:21477176:21477284-21477496:+
TOX4	ENSG00000092203;AF:14:21476597:21476747-21477496:21477182:21477284-21477496:+	0.824784	0.0154845	0.746058	0.032967	0.0242258	AF	ENSG00000092203	14:21476597:21476747-21477496:21477182:21477284-21477496:+
TOX4	ENSG00000092203;AF:14:21476597:21476747-21477496:21477203:21477284-21477496:+	0.144125	0.012987	0.113567	0.030969	0.021978	AF	ENSG00000092203	14:21476597:21476747-21477496:21477203:21477284-21477496:+
TOX4	ENSG00000092203;AF:14:21476597:21476747-21477496:21477224:21477284-21477496:+	0.799708	0.0174825	0.942931	0.00799201	0.0127373	AF	ENSG00000092203	14:21476597:21476747-21477496:21477224:21477284-21477496:+
TOX4	ENSG00000092203;AF:14:21476597:21476747-21477496:21477233:21477284-21477496:+	0.267915	0.010989	0.293349	0.010989	0.010989	AF	ENSG00000092203	14:21476597:21476747-21477496:21477233:21477284-21477496:+
GEMIN2	ENSG00000092208;A5:14:39114420-39114829:39114395-39114829:+	-0.47121	0.012987	-0.466412	0.022977	0.017982	A5	ENSG00000092208	14:39114420-39114829:39114395-39114829:+
GEMIN2	ENSG00000092208;A5:14:39114475-39114829:39114395-39114829:+	-0.0926324	0.024975	-0.104266	0.0234765	0.0242258	A5	ENSG00000092208	14:39114475-39114829:39114395-39114829:+
GEMIN2	ENSG00000092208;SE:14:39132068-39133661:39133719-39136440:+	0.0536256	0.0729271	0.142558	0.011988	0.0424575	SE	ENSG00000092208	14:39132068-39133661:39133719-39136440:+
MYL6	ENSG00000092841;RI:12:56158684:56158711-56159623:56159730:+	-0.2873	0.03996	-0.401088	0.0244755	0.0322178	RI	ENSG00000092841	12:56158684:56158711-56159623:56159730:+
MYL6	ENSG00000092841;SE:12:56160320-56160626:56160670-56161387:+	0.0560208	0.0104895	-0.0341875	0.013986	0.0122378	SE	ENSG00000092841	12:56160320-56160626:56160670-56161387:+
UNC13D	ENSG00000092929;AF:17:75828983-75830028:75830147:75828983-75830362:75830437:-	-0.728341	0.0114885	-0.363837	0.0519481	0.0317183	AF	ENSG00000092929	17:75828983-75830028:75830147:75828983-75830362:75830437:-
MFSD11	ENSG00000092931;AF:17:76736853:76737091-76738282:76738071:76738165-76738282:+	0.467448	0.0364635	0.510691	0.033966	0.0352148	AF	ENSG00000092931	17:76736853:76737091-76738282:76738071:76738165-76738282:+
CDC45	ENSG00000093009;AF:22:19479482:19479571-19480158:19479901:19480019-19480158:+	-0.463183	0.0134865	-0.392997	0.0334665	0.0234765	AF	ENSG00000093009	22:19479482:19479571-19480158:19479901:19480019-19480158:+
ECHDC1	ENSG00000093144;SE:6:127314896-127316450:127316502-127327002:-	0.108704	0.0104895	0.0417208	0.0709291	0.0407093	SE	ENSG00000093144	6:127314896-127316450:127316502-127327002:-
LRRFIP2	ENSG00000093167;SE:3:37083806-37091467:37091538-37094792:-	-0.200256	0.00599401	-0.113386	0.031968	0.018981	SE	ENSG00000093167	3:37083806-37091467:37091538-37094792:-
SEC22C	ENSG00000093183;A3:3:42563980-42568865:42563880-42568865:-	-0.295263	0.040959	-0.307651	0.0484515	0.0447053	A3	ENSG00000093183	3:42563980-42568865:42563880-42568865:-
SEC22C	ENSG00000093183;AF:3:42569073-42581846:42582028:42569073-42582193:42582327:-	-0.111567	0.0564436	-0.160152	0.0264735	0.0414585	AF	ENSG00000093183	3:42569073-42581846:42582028:42569073-42582193:42582327:-
SEC22C	ENSG00000093183;AL:3:42548183:42548657-42555930:42552924:42553448-42555930:-	0.651814	0.032967	0.474941	0.0594406	0.0462038	AL	ENSG00000093183	3:42548183:42548657-42555930:42552924:42553448-42555930:-
SEC22C	ENSG00000093183;AL:3:42563547:42563686-42568865:42563845:42563888-42568865:-	0.980408	0.0274725	0.783488	0.0699301	0.0487013	AL	ENSG00000093183	3:42563547:42563686-42568865:42563845:42563888-42568865:-
MAP3K1	ENSG00000095015;RI:5:56887378:56887520-56888226:56888357:+	-0.319389	0.00999001	-0.159574	0.0494505	0.0297203	RI	ENSG00000095015	5:56887378:56887520-56888226:56888357:+
CREM	ENSG00000095794;A3:10:35207051-35211254:35207051-35211656:+	-0.13864	0.0519481	-0.204532	0.0214785	0.0367133	A3	ENSG00000095794	10:35207051-35211254:35207051-35211656:+
CREM	ENSG00000095794;AF:10:35126923:35127193-35148368:35137836:35137879-35148368:+	0.188743	0.01998	0.13733	0.045954	0.032967	AF	ENSG00000095794	10:35126923:35127193-35148368:35137836:35137879-35148368:+
CREM	ENSG00000095794;AL:10:35207051-35211254:35211398:35207051-35211656:35211758:+	-0.171359	0.0884116	-0.522751	0.00549451	0.046953	AL	ENSG00000095794	10:35207051-35211254:35211398:35207051-35211656:35211758:+
NUBP2	ENSG00000095906;AF:16:1782956:1783036-1786537:1783853:1784066-1786537:+	0.5	0.0749251	0.82427	0.0164835	0.0457043	AF	ENSG00000095906	16:1782956:1783036-1786537:1783853:1784066-1786537:+
DSP	ENSG00000096696;A5:6:7581569-7582642:7579772-7582642:+	0.0754809	0.0334665	0.0866399	0.0264735	0.02997	A5	ENSG00000096696	6:7581569-7582642:7579772-7582642:+
HNRNPH3	ENSG00000096746;A5:10:68338687-68339140:68338642-68339140:+	0.0964775	0.010989	0.0377541	0.0514486	0.0312188	A5	ENSG00000096746	10:68338687-68339140:68338642-68339140:+
ABL1	ENSG00000097007;A3:9:130714455-130854064:130714455-130854067:+	0.340415	0.00999001	0.160147	0.046953	0.0284715	A3	ENSG00000097007	9:130714455-130854064:130714455-130854067:+
TMED1	ENSG00000099203;AF:19:10835353-10835603:10835632:10835353-10836009:10836318:-	0.25886	0.003996	0.235964	0.011988	0.00799201	AF	ENSG00000099203	19:10835353-10835603:10835632:10835353-10836009:10836318:-
TMED1	ENSG00000099203;SE:19:10833213-10834934:10835117-10835256:-	0.0796	0.030969	0.0952621	0.0174825	0.0242258	SE	ENSG00000099203	19:10833213-10834934:10835117-10835256:-
CIRBP	ENSG00000099622;AL:19:1272051-1272427:1272582:1272051-1274307:1274595:+	-0.724949	0.011988	-0.724949	0.010989	0.0114885	AL	ENSG00000099622	19:1272051-1272427:1272582:1272051-1274307:1274595:+
CIRBP	ENSG00000099622;RI:19:1271981:1272051-1274307:1274440:+	0.220429	0.0499501	0.321384	0.0174825	0.0337163	RI	ENSG00000099622	19:1271981:1272051-1274307:1274440:+
CDC34	ENSG00000099804;AF:19:536953:537147-541339:541217:541252-541339:+	-0.149578	0.0524476	-0.194296	0.018981	0.0357143	AF	ENSG00000099804	19:536953:537147-541339:541217:541252-541339:+
CEP170B	ENSG00000099814;A3:14:104887978-104889515:104887978-104889620:+	-0.290435	0.0034965	-0.0704888	0.0594406	0.0314685	A3	ENSG00000099814	14:104887978-104889515:104887978-104889620:+
CEP170B	ENSG00000099814;SE:14:104865513-104868424:104868555-104876256:+	0.260228	0.0044955	0.107324	0.031968	0.0182318	SE	ENSG00000099814	14:104865513-104868424:104868555-104876256:+
POLR2E	ENSG00000099817;A3:19:1088720-1089472:1086988-1089472:-	-0.235491	0.012987	-0.129088	0.037962	0.0254745	A3	ENSG00000099817	19:1088720-1089472:1086988-1089472:-
POLR2E	ENSG00000099817;AL:19:1086579:1086988-1089472:1087645:1088681-1089472:-	0.472805	0.0284715	0.551581	0.021978	0.0252248	AL	ENSG00000099817	19:1086579:1086988-1089472:1087645:1088681-1089472:-
POLR2E	ENSG00000099817;AL:19:1086579:1086988-1089472:1088163:1088720-1089472:-	0.0751647	0.0529471	0.0927053	0.045954	0.0494505	AL	ENSG00000099817	19:1086579:1086988-1089472:1088163:1088720-1089472:-
RANBP1	ENSG00000099901;AF:22:20115938:20116395-20119013:20117875:20117912-20119013:+	0.757753	0.012987	0.373882	0.0314685	0.0222278	AF	ENSG00000099901	22:20115938:20116395-20119013:20117875:20117912-20119013:+
RANBP1	ENSG00000099901;AF:22:20117557:20117664-20119013:20117934:20118016-20119013:+	-0.589271	0.0174825	-0.296729	0.0394605	0.0284715	AF	ENSG00000099901	22:20117557:20117664-20119013:20117934:20118016-20119013:+
RANBP1	ENSG00000099901;AF:22:20117875:20117912-20119013:20117934:20118016-20119013:+	-0.978789	0.00849151	-0.604269	0.0114885	0.00999001	AF	ENSG00000099901	22:20117875:20117912-20119013:20117934:20118016-20119013:+
RANBP1	ENSG00000099901;AF:22:20117875:20117912-20119013:20117953:20118313-20119013:+	-0.718143	0.0254745	-0.390993	0.0354645	0.0304695	AF	ENSG00000099901	22:20117875:20117912-20119013:20117953:20118313-20119013:+
SMARCB1	ENSG00000099956;A5:22:23801135-23803295:23801081-23803295:+	-0.233535	0.044955	-0.236722	0.0334665	0.0392108	A5	ENSG00000099956	22:23801135-23803295:23801081-23803295:+
PES1	ENSG00000100029;A3:22:30578998-30579137:30578995-30579137:-	0.0458235	0.0544456	0.0673022	0.0254745	0.03996	A3	ENSG00000100029	22:30578998-30579137:30578995-30579137:-
LGALS1	ENSG00000100097;AF:22:37675652:37675711-37676986:37676125:37676188-37676986:+	0.432489	0.0254745	0.448801	0.0444555	0.034965	AF	ENSG00000100097	22:37675652:37675711-37676986:37676125:37676188-37676986:+
LGALS1	ENSG00000100097;AF:22:37675682:37675711-37676986:37676125:37676188-37676986:+	0.79593	0.00849151	0.852514	0.018981	0.0137363	AF	ENSG00000100097	22:37675682:37675711-37676986:37676125:37676188-37676986:+
TFIP11	ENSG00000100109;SE:22:26510281-26510617:26510702-26512099:-	0.427455	0.001998	0.352122	0.0044955	0.00324675	SE	ENSG00000100109	22:26510281-26510617:26510702-26512099:-
EIF3L	ENSG00000100129;A5:22:37850063-37851280:37849482-37851280:+	-0.640521	0.02997	-0.63806	0.032967	0.0314685	A5	ENSG00000100129	22:37850063-37851280:37849482-37851280:+
EIF3L	ENSG00000100129;SE:22:37849482-37850015:37850063-37851280:+	-0.0370974	0.0474525	-0.0362557	0.045954	0.0467033	SE	ENSG00000100129	22:37849482-37850015:37850063-37851280:+
PICK1	ENSG00000100151;A5:22:38057587-38057753:38057489-38057753:+	-0.10643	0.0594406	-0.119789	0.035964	0.0477023	A5	ENSG00000100151	22:38057587-38057753:38057489-38057753:+
DDX17	ENSG00000100201;A5:22:38486440-38487873:38486440-38487879:-	-0.0562032	0.041958	-0.0660491	0.0354645	0.0387113	A5	ENSG00000100201	22:38486440-38487873:38486440-38487879:-
DDX17	ENSG00000100201;RI:22:38487879:38488115-38492056:38492115:-	0.11254	0.01998	0.0501941	0.0639361	0.041958	RI	ENSG00000100201	22:38487879:38488115-38492056:38492115:-
HSCB	ENSG00000100209;AF:22:28742055:28742331-28743882:28742701:28742728-28743882:+	-0.133389	0.0434565	-0.272974	0.0134865	0.0284715	AF	ENSG00000100209	22:28742055:28742331-28743882:28742701:28742728-28743882:+
HSCB	ENSG00000100209;AF:22:28742061:28742331-28743882:28742701:28742728-28743882:+	-0.0706524	0.0544456	-0.0997875	0.024975	0.0397103	AF	ENSG00000100209	22:28742061:28742331-28743882:28742701:28742728-28743882:+
XBP1	ENSG00000100219;AF:22:28799153-28799960:28800133:28799153-28800298:28800558:-	0.0995297	0.020979	0.119751	0.00799201	0.0144855	AF	ENSG00000100219	22:28799153-28799960:28800133:28799153-28800298:28800558:-
SBF1	ENSG00000100241;A3:22:50467693-50467786:50467690-50467786:-	0.246707	0.0164835	0.10431	0.0779221	0.0472028	A3	ENSG00000100241	22:50467693-50467786:50467690-50467786:-
SBF1	ENSG00000100241;SE:22:50456673-50457034:50457111-50459255:-	-0.246707	0.0164835	-0.10431	0.0779221	0.0472028	SE	ENSG00000100241	22:50456673-50457034:50457111-50459255:-
CHKB	ENSG00000100288;RI:22:50580190:50580271-50580358:50580416:-	0.139418	0.0294705	0.105568	0.0574426	0.0434565	RI	ENSG00000100288	22:50580190:50580271-50580358:50580416:-
MCM5	ENSG00000100297;SE:22:35403333-35403414:35403542-35406553:+	0.0901325	0.027972	0.0989485	0.0224775	0.0252248	SE	ENSG00000100297	22:35403333-35403414:35403542-35406553:+
RPL3	ENSG00000100316;AF:22:39318592-39319028:39319111:39318592-39319499:39319595:-	0.644373	0.032967	0.644373	0.0344655	0.0337163	AF	ENSG00000100316	22:39318592-39319028:39319111:39318592-39319499:39319595:-
FOXRED2	ENSG00000100350;A3:22:36506695-36507009:36506423-36507009:-	0.14288	0.0384615	0.122244	0.045954	0.0422078	A3	ENSG00000100350	22:36506695-36507009:36506423-36507009:-
ST13	ENSG00000100380;AF:22:40850880-40854538:40854598:40850880-40856431:40857022:-	0.0704185	0.0204795	0.0304466	0.0639361	0.0422078	AF	ENSG00000100380	22:40850880-40854538:40854598:40850880-40856431:40857022:-
SDR39U1	ENSG00000100445;AF:14:24442452-24442754:24442765:24442452-24442818:24442904:-	0.236699	0.0539461	0.213803	0.0434565	0.0487013	AF	ENSG00000100445	14:24442452-24442754:24442765:24442452-24442818:24442904:-
SDR39U1	ENSG00000100445;AF:14:24442452-24442754:24442803:24442452-24442818:24442904:-	0.175357	0.0174825	0.166397	0.0184815	0.017982	AF	ENSG00000100445	14:24442452-24442754:24442803:24442452-24442818:24442904:-
POLE2	ENSG00000100479;SE:14:49654214-49654784:49654838-49655005:-	0.141177	0.028971	0.0975659	0.0689311	0.048951	SE	ENSG00000100479	14:49654214-49654784:49654838-49655005:-
VCPKMT	ENSG00000100483;A5:14:50115911-50116069:50115911-50116080:-	-0.242265	0.00849151	-0.167773	0.0204795	0.0144855	A5	ENSG00000100483	14:50115911-50116069:50115911-50116080:-
CDKL1	ENSG00000100490;AF:14:50396329-50396743:50396881:50396329-50397218:50397404:-	-0.59735	0.03996	-0.588096	0.031968	0.035964	AF	ENSG00000100490	14:50396329-50396743:50396881:50396329-50397218:50397404:-
CGRRF1	ENSG00000100532;AF:14:54509902:54510063-54522454:54510126:54510267-54522454:+	0.431473	0.0174825	0.359329	0.0194805	0.0184815	AF	ENSG00000100532	14:54509902:54510063-54522454:54510126:54510267-54522454:+
CGRRF1	ENSG00000100532;AF:14:54509906:54510063-54522454:54510126:54510267-54522454:+	0.625938	0.0114885	0.358075	0.0634366	0.0374625	AF	ENSG00000100532	14:54509906:54510063-54522454:54510126:54510267-54522454:+
TIMM9	ENSG00000100575;A3:14:58409084-58410843:58409081-58410843:-	0.775968	0.0024975	0.538563	0.0034965	0.002997	A3	ENSG00000100575	14:58409084-58410843:58409081-58410843:-
TIMM9	ENSG00000100575;A3:14:58409099-58410843:58409081-58410843:-	0.490119	0.00749251	0.162855	0.0709291	0.0392108	A3	ENSG00000100575	14:58409099-58410843:58409081-58410843:-
TIMM9	ENSG00000100575;A3:14:58409099-58410843:58409084-58410843:-	-0.580916	0.01998	-0.711151	0.00549451	0.0127373	A3	ENSG00000100575	14:58409099-58410843:58409084-58410843:-
TIMM9	ENSG00000100575;A3:14:58409168-58410843:58409084-58410843:-	-0.0381395	0.0559441	-0.0585897	0.033966	0.044955	A3	ENSG00000100575	14:58409168-58410843:58409084-58410843:-
TIMM9	ENSG00000100575;AF:14:58411971-58427054:58427187:58411971-58427392:58427505:-	0.0971213	0.036963	0.321392	0.002997	0.01998	AF	ENSG00000100575	14:58411971-58427054:58427187:58411971-58427392:58427505:-
ITPK1	ENSG00000100605;A3:14:93115217-93115772:93115184-93115772:-	0.0999627	0.0324675	0.115742	0.024975	0.0287213	A3	ENSG00000100605	14:93115217-93115772:93115184-93115772:-
ITPK1	ENSG00000100605;A3:14:93115305-93115772:93115217-93115772:-	-0.377454	0.045954	-0.604177	0.0104895	0.0282218	A3	ENSG00000100605	14:93115305-93115772:93115217-93115772:-
PPM1A	ENSG00000100614;A5:14:60283537-60285624:60282794-60285624:+	0.0646404	0.034965	0.0539559	0.044955	0.03996	A5	ENSG00000100614	14:60283537-60285624:60282794-60285624:+
HIF1A	ENSG00000100644;A3:14:61695839-61720379:61695839-61720382:+	0.0504766	0.034965	0.0348677	0.0484515	0.0417083	A3	ENSG00000100644	14:61695839-61720379:61695839-61720382:+
SRSF5	ENSG00000100650;A5:14:69767380-69768138:69767255-69768138:+	0.0229403	0.0514486	0.0439989	0.0174825	0.0344655	A5	ENSG00000100650	14:69767380-69768138:69767255-69768138:+
SRSF5	ENSG00000100650;AF:14:69767093:69767255-69768138:69767940:69767987-69768138:+	0.496043	0.026973	0.774622	0.0144855	0.0207293	AF	ENSG00000100650	14:69767093:69767255-69768138:69767940:69767987-69768138:+
SRSF5	ENSG00000100650;AF:14:69767157:69767251-69768138:69767940:69767987-69768138:+	0.118508	0.0674326	0.176043	0.0214785	0.0444555	AF	ENSG00000100650	14:69767157:69767251-69768138:69767940:69767987-69768138:+
SRSF5	ENSG00000100650;AF:14:69767172:69767380-69768138:69767940:69767987-69768138:+	0.276647	0.00899101	0.309013	0.00499501	0.00699301	AF	ENSG00000100650	14:69767172:69767380-69768138:69767940:69767987-69768138:+
SRSF5	ENSG00000100650;AF:14:69767182:69767380-69768138:69767940:69767987-69768138:+	0.154259	0.0749251	0.246758	0.024975	0.04995	AF	ENSG00000100650	14:69767182:69767380-69768138:69767940:69767987-69768138:+
SRSF5	ENSG00000100650;AF:14:69767186:69767255-69768138:69767940:69767987-69768138:+	0.305517	0.0364635	0.441165	0.0154845	0.025974	AF	ENSG00000100650	14:69767186:69767255-69768138:69767940:69767987-69768138:+
SRSF5	ENSG00000100650;RI:14:69769182:69769251-69769511:69770540:+	0.178163	0.0254745	0.171267	0.0224775	0.023976	RI	ENSG00000100650	14:69769182:69769251-69769511:69770540:+
SRSF5	ENSG00000100650;RI:14:69769182:69769251-69770467:69770540:+	0.0556907	0.0194805	0.0508813	0.014985	0.0172328	RI	ENSG00000100650	14:69769182:69769251-69770467:69770540:+
EIF5	ENSG00000100664;AF:14:103333544:103333663-103334389:103334002:103334260-103334389:+	0.412632	0.013986	0.401383	0.00999001	0.011988	AF	ENSG00000100664	14:103333544:103333663-103334389:103334002:103334260-103334389:+
EIF5	ENSG00000100664;AF:14:103334237:103334597-103335653:103334861:103335185-103335653:+	-0.142887	0.015984	-0.0905265	0.0384615	0.0272228	AF	ENSG00000100664	14:103334237:103334597-103335653:103334861:103335185-103335653:+
EIF5	ENSG00000100664;AF:14:103334387:103334597-103335653:103334803:103334836-103335653:+	-0.41709	0.0609391	-0.776468	0.00849151	0.0347153	AF	ENSG00000100664	14:103334387:103334597-103335653:103334803:103334836-103335653:+
PSMC1	ENSG00000100764;SE:14:90259213-90260115:90260211-90263318:+	0.0244942	0.043956	0.0175009	0.0559441	0.04995	SE	ENSG00000100764	14:90259213-90260115:90260211-90263318:+
ACIN1	ENSG00000100813;A3:14:23064488-23065966:23064485-23065966:-	-0.0723433	0.027972	-0.066664	0.0304695	0.0292208	A3	ENSG00000100813	14:23064488-23065966:23064485-23065966:-
ACIN1	ENSG00000100813;AF:14:23069617-23071125:23071201:23069617-23071427:23071555:-	0.295267	0.034965	0.317371	0.017982	0.0264735	AF	ENSG00000100813	14:23069617-23071125:23071201:23069617-23071427:23071555:-
ACIN1	ENSG00000100813;AF:14:23069617-23071125:23071201:23069617-23071427:23071557:-	0.249919	0.025974	0.248726	0.034965	0.0304695	AF	ENSG00000100813	14:23069617-23071125:23071201:23069617-23071427:23071557:-
ACIN1	ENSG00000100813;AF:14:23069617-23071125:23071201:23069617-23071427:23071561:-	0.09519	0.040959	0.0873472	0.041958	0.0414585	AF	ENSG00000100813	14:23069617-23071125:23071201:23069617-23071427:23071561:-
CCNB1IP1	ENSG00000100814;AF:14:20326793-20329174:20329374:20326793-20333254:20333312:-	0.103381	0.0384615	-0.125555	0.017982	0.0282218	AF	ENSG00000100814	14:20326793-20329174:20329374:20326793-20333254:20333312:-
CCNB1IP1	ENSG00000100814;SE:14:20316560-20320288:20320392-20325539:-	0.0533907	0.036963	0.0561036	0.0384615	0.0377123	SE	ENSG00000100814	14:20316560-20320288:20320392-20325539:-
APEX1	ENSG00000100823;A3:14:20455394-20455578:20455394-20455738:+	-0.382308	0.0184815	0.271674	0.0454545	0.031968	A3	ENSG00000100823	14:20455394-20455578:20455394-20455738:+
APEX1	ENSG00000100823;A5:14:20455394-20455578:20455338-20455578:+	-0.0269421	0.042957	-0.0316665	0.023976	0.0334665	A5	ENSG00000100823	14:20455394-20455578:20455338-20455578:+
APEX1	ENSG00000100823;SE:14:20455394-20455738:20455773-20455914:+	0.294366	0.036963	-0.329867	0.046953	0.041958	SE	ENSG00000100823	14:20455394-20455738:20455773-20455914:+
DCAF11	ENSG00000100897;A5:14:24115749-24116972:24115726-24116972:+	0.165547	0.022977	0.103701	0.0354645	0.0292208	A5	ENSG00000100897	14:24115749-24116972:24115726-24116972:+
DCAF11	ENSG00000100897;AF:14:24114627:24114924-24115543:24115326:24115392-24115543:+	0.120976	0.046953	0.102666	0.0509491	0.048951	AF	ENSG00000100897	14:24114627:24114924-24115543:24115326:24115392-24115543:+
DCAF11	ENSG00000100897;AF:14:24114777:24114924-24115515:24115326:24115392-24115515:+	0.38502	0.0609391	0.624026	0.036963	0.048951	AF	ENSG00000100897	14:24114777:24114924-24115515:24115326:24115392-24115515:+
DCAF11	ENSG00000100897;SE:14:24115293-24115382:24115392-24115543:+	-0.437149	0.0669331	-0.696709	0.01998	0.0434565	SE	ENSG00000100897	14:24115293-24115382:24115392-24115543:+
NFKBIA	ENSG00000100906;RI:14:35402394:35402534-35402771:35402859:-	0.226014	0.0554446	0.289264	0.040959	0.0482018	RI	ENSG00000100906	14:35402394:35402534-35402771:35402859:-
PSME2	ENSG00000100911;A3:14:24146240-24146534:24145772-24146534:-	0.300895	0.0534466	0.338137	0.0444555	0.048951	A3	ENSG00000100911	14:24146240-24146534:24145772-24146534:-
TRPC4AP	ENSG00000100991;A3:20:35021356-35035123:35021332-35035123:-	0.100128	0.0344655	0.0730738	0.0519481	0.0432068	A3	ENSG00000100991	20:35021356-35035123:35021332-35035123:-
ZMYND8	ENSG00000101040;AF:20:47347926-47356380:47356414:47347926-47356657:47356706:-	-0.112283	0.0344655	-0.182879	0.013986	0.0242258	AF	ENSG00000101040	20:47347926-47356380:47356414:47347926-47356657:47356706:-
ZMYND8	ENSG00000101040;AF:20:47347926-47356380:47356414:47347926-47356657:47356889:-	-0.0915431	0.0634366	-0.208873	0.012987	0.0382118	AF	ENSG00000101040	20:47347926-47356380:47356414:47347926-47356657:47356889:-
SLA2	ENSG00000101082;A3:20:36614437-36615225:36614387-36615225:-	-0.5	0.0784216	-1	0	0.0392108	A3	ENSG00000101082	20:36614437-36615225:36614387-36615225:-
ADNP	ENSG00000101126;AF:20:50904001-50909500:50909791:50904001-50930826:50930990:-	-0.170567	0.00599401	-0.075684	0.0509491	0.0284715	AF	ENSG00000101126	20:50904001-50909500:50909791:50904001-50930826:50930990:-
NELFCD	ENSG00000101158;RI:20:58993624:58993675-58994110:58994239:+	0.167002	0.015984	0.105203	0.035964	0.025974	RI	ENSG00000101158	20:58993624:58993675-58994110:58994239:+
PRELID3B	ENSG00000101166;SE:20:59036760-59037191:59037280-59038466:-	-0.0261679	0.0529471	-0.0387134	0.0394605	0.0462038	SE	ENSG00000101166	20:59036760-59037191:59037280-59038466:-
NDUFAF5	ENSG00000101247;A3:20:13788652-13793160:13788652-13793180:+	0.0954168	0.038961	0.264715	0.000999001	0.01998	A3	ENSG00000101247	20:13788652-13793160:13788652-13793180:+
IDH3B	ENSG00000101365;RI:20:2658395:2658522-2658638:2658837:-	0.0790254	0.044955	0.0725765	0.0394605	0.0422078	RI	ENSG00000101365	20:2658395:2658522-2658638:2658837:-
MYOM1	ENSG00000101605;SE:18:3126897-3129232:3129519-3131375:-	-1	0	-0.709784	0.0629371	0.0314685	SE	ENSG00000101605	18:3126897-3129232:3129519-3131375:-
MYL12A	ENSG00000101608;AF:18:3247801:3247909-3253233:3252218:3252482-3253233:+	-0.615233	0.035964	-0.58456	0.0494505	0.0427073	AF	ENSG00000101608	18:3247801:3247909-3253233:3252218:3252482-3253233:+
ANKRD12	ENSG00000101745;AF:18:9136228:9136355-9182382:9136796:9137096-9182382:+	-0.210218	0.013986	-0.133561	0.0294705	0.0217283	AF	ENSG00000101745	18:9136228:9136355-9182382:9136796:9137096-9182382:+
POLI	ENSG00000101751;SE:18:54283015-54283743:54283815-54283922:+	-0.362995	0.003996	-0.421733	0.001998	0.002997	SE	ENSG00000101751	18:54283015-54283743:54283815-54283922:+
RBBP8	ENSG00000101773;SE:18:23001729-23006363:23006432-23016828:+	0.112325	0.025974	0.0975548	0.0354645	0.0307193	SE	ENSG00000101773	18:23001729-23006363:23006432-23016828:+
GPR143	ENSG00000101850;AF:X:9760826-9765568:9765964:9760826-9766120:9766189:-	-0.150863	0.0454545	-0.180369	0.0404595	0.042957	AF	ENSG00000101850	X:9760826-9765568:9765964:9760826-9766120:9766189:-
ALG13	ENSG00000101901;A5:X:111681424-111682236:111681299-111682236:+	-0.163222	0.0144855	-0.0830731	0.0754246	0.044955	A5	ENSG00000101901	X:111681424-111682236:111681299-111682236:+
ALG13	ENSG00000101901;AF:X:111665811:111665971-111682132:111681195:111681299-111682132:+	-0.481178	0.013986	-0.491697	0.014985	0.0144855	AF	ENSG00000101901	X:111665811:111665971-111682132:111681195:111681299-111682132:+
ALG13	ENSG00000101901;AF:X:111681189:111681299-111682132:111681663:111681826-111682132:+	-0.103602	0.0524476	-0.243065	0.00699301	0.0297203	AF	ENSG00000101901	X:111681189:111681299-111682132:111681663:111681826-111682132:+
ALG13	ENSG00000101901;AF:X:111681192:111681424-111682236:111681813:111681826-111682236:+	-0.136511	0.032967	0.218791	0.023976	0.0284715	AF	ENSG00000101901	X:111681192:111681424-111682236:111681813:111681826-111682236:+
ALG13	ENSG00000101901;AF:X:111681194:111681299-111682236:111681813:111681826-111682236:+	0.0565815	0.0834166	0.271688	0.00599401	0.0447053	AF	ENSG00000101901	X:111681194:111681299-111682236:111681813:111681826-111682236:+
ALG13	ENSG00000101901;AF:X:111681195:111681299-111682132:111681663:111681826-111682132:+	0.401901	0.00599401	0.337587	0.00899101	0.00749251	AF	ENSG00000101901	X:111681195:111681299-111682132:111681663:111681826-111682132:+
XIAP	ENSG00000101966;AF:X:123859812:123859905-123885631:123860027:123860293-123885631:+	-0.199976	0.0539461	-0.449421	0.00899101	0.0314685	AF	ENSG00000101966	X:123859812:123859905-123885631:123860027:123860293-123885631:+
PLS3	ENSG00000102024;AF:X:115561182:115561260-115610243:115593608:115593632-115610243:+	0.106432	0.0454545	0.10039	0.0444555	0.044955	AF	ENSG00000102024	X:115561182:115561260-115610243:115593608:115593632-115610243:+
NAA10	ENSG00000102030;A5:X:153930847-153932071:153930847-153932316:-	0.202	0.0164835	0.0934483	0.0764236	0.0464535	A5	ENSG00000102030	X:153930847-153932071:153930847-153932316:-
RBBP7	ENSG00000102054;A3:X:16858849-16862955:16858822-16862955:-	0.0328216	0.0474525	0.0277608	0.0454545	0.0464535	A3	ENSG00000102054	X:16858849-16862955:16858822-16862955:-
RBBP7	ENSG00000102054;RI:X:16845828:16845938-16849244:16849301:-	-0.0644219	0.01998	-0.0650315	0.0154845	0.0177323	RI	ENSG00000102054	X:16845828:16845938-16849244:16849301:-
PQBP1	ENSG00000102103;A3:X:48902042-48902233:48902042-48902732:+	0.16127	0.0394605	0.213926	0.0174825	0.0284715	A3	ENSG00000102103	X:48902042-48902233:48902042-48902732:+
PQBP1	ENSG00000102103;A5:X:48898093-48898492:48898014-48898492:+	0.0908444	0.025974	0.08913	0.030969	0.0284715	A5	ENSG00000102103	X:48898093-48898492:48898014-48898492:+
PQBP1	ENSG00000102103;A5:X:48898093-48898492:48898082-48898492:+	0.0515545	0.030969	0.0535563	0.0314685	0.0312188	A5	ENSG00000102103	X:48898093-48898492:48898082-48898492:+
PQBP1	ENSG00000102103;A5:X:48902517-48902732:48902384-48902732:+	-0.0757908	0.0124875	-0.0850177	0.0134865	0.012987	A5	ENSG00000102103	X:48902517-48902732:48902384-48902732:+
PQBP1	ENSG00000102103;SE:X:48902042-48902233:48902384-48902732:+	0.14778	0.0144855	0.154066	0.00849151	0.0114885	SE	ENSG00000102103	X:48902042-48902233:48902384-48902732:+
EMD	ENSG00000102119;AF:X:154379273:154379566-154379942:154379625:154379794-154379942:+	0.0856931	0.0104895	-0.0646962	0.0274725	0.018981	AF	ENSG00000102119	X:154379273:154379566-154379942:154379625:154379794-154379942:+
PGK1	ENSG00000102144;AF:X:78065216:78065272-78109867:78104174:78104405-78109867:+	0.0933732	0.00599401	0.143853	0.000499501	0.00324675	AF	ENSG00000102144	X:78065216:78065272-78109867:78104174:78104405-78109867:+
MAGED2	ENSG00000102316;AF:X:54807747:54807802-54809303:54808338:54808433-54809303:+	-0.158701	0.015984	-0.278014	0.003996	0.00999001	AF	ENSG00000102316	X:54807747:54807802-54809303:54808338:54808433-54809303:+
MAGED2	ENSG00000102316;AF:X:54807747:54807802-54809303:54809060:54809223-54809303:+	-0.053133	0.0654346	-0.162754	0.0104895	0.037962	AF	ENSG00000102316	X:54807747:54807802-54809303:54809060:54809223-54809303:+
MAGED2	ENSG00000102316;AF:X:54808338:54808433-54809303:54809060:54809223-54809303:+	0.100397	0.0334665	0.0973562	0.0444555	0.038961	AF	ENSG00000102316	X:54808338:54808433-54809303:54809060:54809223-54809303:+
RBM3	ENSG00000102317;A3:X:48575667-48575815:48575667-48575922:+	0.048691	0.0494505	0.0698977	0.0424575	0.045954	A3	ENSG00000102317	X:48575667-48575815:48575667-48575922:+
RBM3	ENSG00000102317;A5:X:48576083-48576314:48575630-48576314:+	0.151456	0.036963	0.251935	0.011988	0.0244755	A5	ENSG00000102317	X:48576083-48576314:48575630-48576314:+
RBM3	ENSG00000102317;SE:X:48575283-48575561:48575630-48576314:+	-0.176437	0.0034965	-0.0775935	0.0554446	0.0294705	SE	ENSG00000102317	X:48575283-48575561:48575630-48576314:+
RUBCNL	ENSG00000102445;SE:13:46372210-46377890:46378005-46387134:-	-0.576186	0.0874126	-1	0	0.0437063	SE	ENSG00000102445	13:46372210-46377890:46378005-46387134:-
STK24	ENSG00000102572;AF:13:98519473-98521775:98521998:98519473-98577909:98577940:-	-0.171288	0.0034965	-0.0801994	0.0324675	0.017982	AF	ENSG00000102572	13:98519473-98521775:98521998:98519473-98577909:98577940:-
STK24	ENSG00000102572;AF:13:98519473-98575995:98576204:98519473-98577909:98577940:-	-0.993601	0.00999001	-0.881482	0.0204795	0.0152348	AF	ENSG00000102572	13:98519473-98575995:98576204:98519473-98577909:98577940:-
STK24	ENSG00000102572;AF:13:98519473-98576745:98576863:98519473-98577909:98577940:-	-0.923459	0.001998	-0.751681	0.00999001	0.00599401	AF	ENSG00000102572	13:98519473-98576745:98576863:98519473-98577909:98577940:-
STK24	ENSG00000102572;AF:13:98519473-98576745:98577151:98519473-98577909:98577940:-	-0.659356	0.0014985	-0.380987	0.014985	0.00824176	AF	ENSG00000102572	13:98519473-98576745:98577151:98519473-98577909:98577940:-
SUPT20H	ENSG00000102710;AF:13:37051583-37059362:37059451:37051583-37059480:37059650:-	-0.33389	0.030969	-0.32602	0.033966	0.0324675	AF	ENSG00000102710	13:37051583-37059362:37059451:37051583-37059480:37059650:-
SUPT20H	ENSG00000102710;AF:13:37051583-37059362:37059451:37051583-37059559:37059686:-	-0.320685	0.010989	-0.215948	0.036963	0.023976	AF	ENSG00000102710	13:37051583-37059362:37059451:37051583-37059559:37059686:-
MGRN1	ENSG00000102858;AF:16:4616493:4616575-4650365:4624824:4625048-4650365:+	-0.660792	0.021978	-0.837559	0.00849151	0.0152348	AF	ENSG00000102858	16:4616493:4616575-4650365:4624824:4625048-4650365:+
MGRN1	ENSG00000102858;AF:16:4616493:4616575-4650365:4624846:4625048-4650365:+	-0.65105	0.0214785	-0.843509	0.012987	0.0172328	AF	ENSG00000102858	16:4616493:4616575-4650365:4624846:4625048-4650365:+
MGRN1	ENSG00000102858;AF:16:4616493:4616575-4650365:4624961:4625048-4650365:+	-0.254222	0.046953	-0.327286	0.0114885	0.0292208	AF	ENSG00000102858	16:4616493:4616575-4650365:4624961:4625048-4650365:+
MAPK3	ENSG00000102882;AF:16:30122006-30122927:30122990:30122006-30123040:30123209:-	0.431799	0.036963	0.499981	0.0474525	0.0422078	AF	ENSG00000102882	16:30122006-30122927:30122990:30122006-30123040:30123209:-
NUP93	ENSG00000102900;SE:16:56841833-56842578:56842695-56844499:+	0.118821	0.022977	0.141754	0.0104895	0.0167333	SE	ENSG00000102900	16:56841833-56842578:56842695-56844499:+
CENPT	ENSG00000102901;A3:16:67835300-67847580:67835295-67847580:-	-0.718683	0.0499501	-0.76877	0.043956	0.046953	A3	ENSG00000102901	16:67835300-67847580:67835295-67847580:-
CENPT	ENSG00000102901;A5:16:67832108-67832228:67832108-67832455:-	0.228377	0.0234765	0.162986	0.0714286	0.0474525	A5	ENSG00000102901	16:67832108-67832228:67832108-67832455:-
CENPT	ENSG00000102901;AF:16:67835658-67846772:67846823:67835658-67847580:67847752:-	-0.526408	0.0564436	-0.74768	0.0364635	0.0464535	AF	ENSG00000102901	16:67835658-67846772:67846823:67835658-67847580:67847752:-
ZNF821	ENSG00000102984;AF:16:71883273-71883908:71884125:71883273-71894889:71895336:-	-0.391518	0.0414585	-0.61595	0.0184815	0.02997	AF	ENSG00000102984	16:71883273-71883908:71884125:71883273-71894889:71895336:-
ZNF821	ENSG00000102984;AF:16:71883273-71883908:71884158:71883273-71894889:71895336:-	-0.513231	0.0474525	-0.593882	0.036963	0.0422078	AF	ENSG00000102984	16:71883273-71883908:71884158:71883273-71894889:71895336:-
ZNF821	ENSG00000102984;AF:16:71883273-71883908:71884172:71883273-71894889:71895336:-	-0.441088	0.0354645	-0.390984	0.041958	0.0387113	AF	ENSG00000102984	16:71883273-71883908:71884172:71883273-71894889:71895336:-
NME3	ENSG00000103024;RI:16:1771070:1771191-1771280:1771410:-	0.138723	0.0549451	0.19042	0.033966	0.0444555	RI	ENSG00000103024	16:1771070:1771191-1771280:1771410:-
PSMD7	ENSG00000103035;A3:16:74304394-74305289:74304394-74305446:+	-0.0789461	0.00849151	-0.059487	0.011988	0.0102398	A3	ENSG00000103035	16:74304394-74305289:74304394-74305446:+
VAC14	ENSG00000103043;SE:16:70688090-70692821:70692971-70695544:-	0.122142	0.0254745	0.166905	0.0044955	0.014985	SE	ENSG00000103043	16:70688090-70692821:70692971-70695544:-
ESRP2	ENSG00000103067;AF:16:68235762-68235848:68236584:68235762-68237935:68238102:-	-0.0403672	0.0619381	-0.0939363	0.0124875	0.0372128	AF	ENSG00000103067	16:68235762-68235848:68236584:68235762-68237935:68238102:-
WDR59	ENSG00000103091;AF:16:74965822-74984603:74984826:74965822-74984964:74985083:-	0.166678	0.0494505	0.155492	0.0474525	0.0484515	AF	ENSG00000103091	16:74965822-74984603:74984826:74965822-74984964:74985083:-
WDR59	ENSG00000103091;AF:16:74965822-74984603:74984826:74965822-74984964:74985148:-	0.116626	0.040959	0.107945	0.0549451	0.047952	AF	ENSG00000103091	16:74965822-74984603:74984826:74965822-74984964:74985148:-
WDR59	ENSG00000103091;AL:16:74912005:74912362-74915870:74915460:74915717-74915870:-	0.45198	0.026973	0.50628	0.0184815	0.0227273	AL	ENSG00000103091	16:74912005:74912362-74915870:74915460:74915717-74915870:-
MON1B	ENSG00000103111;AF:16:77190835:77190934-77191476:77191031:77191258-77191476:+	-0.537784	0.0404595	-0.708341	0.022977	0.0317183	AF	ENSG00000103111	16:77190835:77190934-77191476:77191031:77191258-77191476:+
MON1B	ENSG00000103111;AF:16:77190835:77190934-77191476:77191192:77191258-77191476:+	-0.29884	0.0679321	-0.597458	0.0214785	0.0447053	AF	ENSG00000103111	16:77190835:77190934-77191476:77191192:77191258-77191476:+
CMC2	ENSG00000103121;AF:16:80981877-80983182:80983335:80981877-80991754:80991955:-	0.179775	0.0114885	0.379034	0.000499501	0.00599401	AF	ENSG00000103121	16:80981877-80983182:80983335:80981877-80991754:80991955:-
CMC2	ENSG00000103121;AF:16:80981877-80983182:80983335:80981877-80997314:80997372:-	0.401251	0.000999001	0.435299	0.001998	0.0014985	AF	ENSG00000103121	16:80981877-80983182:80983335:80981877-80997314:80997372:-
CMC2	ENSG00000103121;AF:16:80981877-80983182:80983335:80981877-80997314:80997607:-	0.509894	0.000499501	0.473826	0.002997	0.00174825	AF	ENSG00000103121	16:80981877-80983182:80983335:80981877-80997314:80997607:-
CMC2	ENSG00000103121;AF:16:80981877-80983182:80983335:80981877-80997314:80998949:-	0.466395	0.0014985	0.452283	0.001998	0.00174825	AF	ENSG00000103121	16:80981877-80983182:80983335:80981877-80997314:80998949:-
CMC2	ENSG00000103121;AF:16:80981877-80983182:80983335:80981877-81006734:81006897:-	0.0368684	0.0749251	0.223761	0.000999001	0.037962	AF	ENSG00000103121	16:80981877-80983182:80983335:80981877-81006734:81006897:-
CMC2	ENSG00000103121;AF:16:80997429-80998285:80998659:80997429-81006734:81006895:-	0.109651	0.014985	-0.0559677	0.0729271	0.043956	AF	ENSG00000103121	16:80997429-80998285:80998659:80997429-81006734:81006895:-
CMC2	ENSG00000103121;MX:16:80976179-80980770:80980879-80997314:80976179-80981806:80981877-80997314:-	-0.037148	0.0629371	0.0898205	0.0154845	0.0392108	MX	ENSG00000103121	16:80976179-80980770:80980879-80997314:80976179-80981806:80981877-80997314:-
CMC2	ENSG00000103121;MX:16:80997429-80998285:80998351-81006734:80997429-81001248:81001334-81006734:-	-0.13848	0.030969	-0.215667	0.0184815	0.0247253	MX	ENSG00000103121	16:80997429-80998285:80998351-81006734:80997429-81001248:81001334-81006734:-
TAF1C	ENSG00000103168;RI:16:84180170:84180344-84181043:84181186:-	0.125651	0.0214785	0.0992436	0.047952	0.0347153	RI	ENSG00000103168	16:84180170:84180344-84181043:84181186:-
NME4	ENSG00000103202;AF:16:396769:397079-398208:397192:397313-398208:+	0.150593	0.014985	0.171478	0.00999001	0.0124875	AF	ENSG00000103202	16:396769:397079-398208:397192:397313-398208:+
NME4	ENSG00000103202;AF:16:396769:397079-398208:397199:397313-398208:+	-0.341083	0.0024975	-0.405817	0.000499501	0.0014985	AF	ENSG00000103202	16:396769:397079-398208:397199:397313-398208:+
NME4	ENSG00000103202;AF:16:397237:397313-398990:397742:398179-398990:+	-0.111922	0.031968	-0.122911	0.021978	0.026973	AF	ENSG00000103202	16:397237:397313-398990:397742:398179-398990:+
LMF1	ENSG00000103227;AF:16:954666-964047:964122:954666-970788:970866:-	-0.83004	0.018981	-0.963921	0.027972	0.0234765	AF	ENSG00000103227	16:954666-964047:964122:954666-970788:970866:-
LMF1	ENSG00000103227;AF:16:954666-964047:964122:954666-970788:970963:-	-0.696017	0.0354645	-0.866674	0.0334665	0.0344655	AF	ENSG00000103227	16:954666-964047:964122:954666-970788:970963:-
LMF1	ENSG00000103227;AF:16:954666-970788:970866:954666-981145:981297:-	0.978583	0.011988	0.541935	0.0604396	0.0362138	AF	ENSG00000103227	16:954666-970788:970866:954666-981145:981297:-
LMF1	ENSG00000103227;AF:16:954666-970788:970963:954666-981145:981297:-	0.913487	0.0164835	0.545657	0.0649351	0.0407093	AF	ENSG00000103227	16:954666-970788:970963:954666-981145:981297:-
ANTKMT	ENSG00000103254;A5:16:722083-722309:721941-722309:+	-0.0961989	0.034965	-0.147654	0.0124875	0.0237263	A5	ENSG00000103254	16:722083-722309:721941-722309:+
ANTKMT	ENSG00000103254;SE:16:721941-722084:722134-722309:+	-0.0649998	0.0294705	-0.0372413	0.0559441	0.0427073	SE	ENSG00000103254	16:721941-722084:722134-722309:+
SLC7A5	ENSG00000103257;AF:16:87851849-87863590:87863639:87851849-87868885:87869488:-	-0.201251	0.0024975	-0.0742537	0.00799201	0.00524476	AF	ENSG00000103257	16:87851849-87863590:87863639:87851849-87868885:87869488:-
METRN	ENSG00000103260;AF:16:715641:715984-716933:716427:716715-716933:+	-0.374961	0.0024975	-0.536105	0	0.00124875	AF	ENSG00000103260	16:715641:715984-716933:716427:716715-716933:+
METRN	ENSG00000103260;AF:16:715641:715984-716933:716574:716715-716933:+	-0.115711	0.0124875	-0.130267	0.003996	0.00824176	AF	ENSG00000103260	16:715641:715984-716933:716574:716715-716933:+
PIEZO1	ENSG00000103335;A5:16:88715854-88715933:88715854-88715971:-	0.0485062	0.03996	0.0440347	0.033966	0.036963	A5	ENSG00000103335	16:88715854-88715933:88715854-88715971:-
GSPT1	ENSG00000103342;A3:16:11896785-11897840:11896782-11897840:-	-0.0731107	0.014985	-0.036517	0.037962	0.0264735	A3	ENSG00000103342	16:11896785-11897840:11896782-11897840:-
CLUAP1	ENSG00000103351;AF:16:3500924:3501089-3504720:3502044:3502084-3504720:+	-0.422977	0.0384615	-0.44477	0.0264735	0.0324675	AF	ENSG00000103351	16:3500924:3501089-3504720:3502044:3502084-3504720:+
CLUAP1	ENSG00000103351;AF:16:3500981:3501089-3504720:3502044:3502084-3504720:+	-0.671696	0.036963	-0.692567	0.030969	0.033966	AF	ENSG00000103351	16:3500981:3501089-3504720:3502044:3502084-3504720:+
CLUAP1	ENSG00000103351;AF:16:3501012:3501089-3504720:3502044:3502084-3504720:+	-0.267757	0.0264735	-0.30238	0.014985	0.0207293	AF	ENSG00000103351	16:3501012:3501089-3504720:3502044:3502084-3504720:+
ELOB	ENSG00000103363;RI:16:2771414:2771604-2771994:2772102:-	0.0137707	0.0519481	0.0354521	0.0184815	0.0352148	RI	ENSG00000103363	16:2771414:2771604-2771994:2772102:-
HMOX2	ENSG00000103415;SE:16:4476487-4483637:4483754-4505484:+	0.111639	0.014985	0.124769	0.0134865	0.0142358	SE	ENSG00000103415	16:4476487-4483637:4483754-4505484:+
RBL2	ENSG00000103479;SE:16:53453769-53454226:53454347-53454656:+	-0.135795	0.0334665	-0.0917686	0.0544456	0.043956	SE	ENSG00000103479	16:53453769-53454226:53454347-53454656:+
MAZ	ENSG00000103495;SE:16:29808741-29809540:29809764-29810077:+	-0.0340911	0.030969	-0.0474347	0.0134865	0.0222278	SE	ENSG00000103495	16:29808741-29809540:29809764-29810077:+
STX4	ENSG00000103496;RI:16:31039541:31039651-31039723:31039818:+	0.0698579	0.0414585	0.0523819	0.043956	0.0427073	RI	ENSG00000103496	16:31039541:31039651-31039723:31039818:+
RNF40	ENSG00000103549;SE:16:30765499-30766379:30766558-30766741:+	0.122894	0.0404595	0.116671	0.028971	0.0347153	SE	ENSG00000103549	16:30765499-30766379:30766558-30766741:+
RAB11A	ENSG00000103769;AF:15:65869456:65869625-65877332:65870013:65870085-65877332:+	0.0458899	0.027972	0.069055	0.0114885	0.0197303	AF	ENSG00000103769	15:65869456:65869625-65877332:65870013:65870085-65877332:+
RAB11A	ENSG00000103769;AF:15:65869464:65869625-65877332:65870013:65870085-65877332:+	0.0432666	0.021978	0.034328	0.026973	0.0244755	AF	ENSG00000103769	15:65869464:65869625-65877332:65870013:65870085-65877332:+
DTWD1	ENSG00000104047;A3:15:49625431-49630824:49625431-49630956:+	0.229326	0.028971	0.321433	0.014985	0.021978	A3	ENSG00000104047	15:49625431-49630824:49625431-49630956:+
DTWD1	ENSG00000104047;A3:15:49625431-49630824:49625431-49631001:+	0.141916	0.028971	0.207626	0.014985	0.021978	A3	ENSG00000104047	15:49625431-49630824:49625431-49631001:+
MYEF2	ENSG00000104177;SE:15:48166128-48167349:48167401-48168631:-	-0.100502	0.0564436	-0.187223	0.014985	0.0357143	SE	ENSG00000104177	15:48166128-48167349:48167401-48168631:-
ZFAND1	ENSG00000104231;AF:8:81718224-81721227:81721287:81718224-81732199:81732345:-	0.37245	0.0114885	0.61196	0.00649351	0.00899101	AF	ENSG00000104231	8:81718224-81721227:81721287:81718224-81732199:81732345:-
ZFAND1	ENSG00000104231;AF:8:81718224-81721227:81721287:81718224-81732199:81732387:-	0.430598	0.0194805	0.517919	0.017982	0.0187313	AF	ENSG00000104231	8:81718224-81721227:81721287:81718224-81732199:81732387:-
ZFAND1	ENSG00000104231;AF:8:81718224-81721227:81721287:81718224-81732199:81732619:-	0.38497	0.0264735	0.401214	0.0364635	0.0314685	AF	ENSG00000104231	8:81718224-81721227:81721287:81718224-81732199:81732619:-
ZFAND1	ENSG00000104231;AF:8:81718224-81721227:81721287:81718224-81732753:81732903:-	0.530763	0.028971	0.516741	0.030969	0.02997	AF	ENSG00000104231	8:81718224-81721227:81721287:81718224-81732753:81732903:-
ZFAND1	ENSG00000104231;AF:8:81718224-81721227:81721288:81718224-81732199:81732345:-	0.232262	0.0404595	0.519105	0.00649351	0.0234765	AF	ENSG00000104231	8:81718224-81721227:81721288:81718224-81732199:81732345:-
ZFAND1	ENSG00000104231;AF:8:81718224-81721227:81721300:81718224-81732199:81732345:-	0.0773556	0.0679321	0.166558	0.0224775	0.0452048	AF	ENSG00000104231	8:81718224-81721227:81721300:81718224-81732199:81732345:-
ZFAND1	ENSG00000104231;AF:8:81718224-81721249:81721295:81718224-81732199:81732345:-	0.171841	0.0589411	0.357032	0.0164835	0.0377123	AF	ENSG00000104231	8:81718224-81721249:81721295:81718224-81732199:81732345:-
CA2	ENSG00000104267;SE:8:85465469-85473693:85473811-85474324:+	0.0259135	0.0619381	0.0449797	0.0294705	0.0457043	SE	ENSG00000104267	8:85465469-85473693:85473811-85474324:+
DECR1	ENSG00000104325;A3:8:90001561-90017203:90001561-90017302:+	-0.0896058	0.0609391	-0.133146	0.0314685	0.0462038	A3	ENSG00000104325	8:90001561-90017203:90001561-90017302:+
DECR1	ENSG00000104325;MX:8:90001561-90005292:90005369-90017124:90001561-90005448:90005731-90017124:+	0.199698	0.0529471	0.209395	0.022977	0.037962	MX	ENSG00000104325	8:90001561-90005292:90005369-90017124:90001561-90005448:90005731-90017124:+
DECR1	ENSG00000104325;SE:8:90001561-90017124:90017326-90018909:+	0.0381561	0.0234765	0.0243846	0.0314685	0.0274725	SE	ENSG00000104325	8:90001561-90017124:90017326-90018909:+
IKBKB	ENSG00000104365;RI:8:42319270:42319421-42320735:42320844:+	0.761548	0.028971	0.66979	0.0354645	0.0322178	RI	ENSG00000104365	8:42319270:42319421-42320735:42320844:+
EIF3E	ENSG00000104408;MX:8:108236203-108239958:108240075-108248613:108236203-108241799:108241913-108248613:-	-0.129529	0.0014985	-0.0298605	0.0484515	0.024975	MX	ENSG00000104408	8:108236203-108239958:108240075-108248613:108236203-108241799:108241913-108248613:-
ESRP1	ENSG00000104413;MX:8:94678371-94692677:94692827-94705925:94678371-94696852:94696961-94705925:+	0.176991	0.00949051	0.0798535	0.048951	0.0292208	MX	ENSG00000104413	8:94678371-94692677:94692827-94705925:94678371-94696852:94696961-94705925:+
ARMC1	ENSG00000104442;SE:8:65613433-65622263:65622354-65627216:-	-0.137131	0.0104895	-0.140801	0.0104895	0.0104895	SE	ENSG00000104442	8:65613433-65622263:65622354-65627216:-
SPAG1	ENSG00000104450;AF:8:100158035:100158118-100162279:100158335:100158616-100162279:+	0.368905	0.0254745	0.37131	0.031968	0.0287213	AF	ENSG00000104450	8:100158035:100158118-100162279:100158335:100158616-100162279:+
SPAG1	ENSG00000104450;AF:8:100158035:100158118-100162279:100158428:100158616-100162279:+	0.417003	0.0044955	0.125645	0.0604396	0.0324675	AF	ENSG00000104450	8:100158035:100158118-100162279:100158428:100158616-100162279:+
SPAG1	ENSG00000104450;AL:8:100240771-100240891:100241903:100240771-100259042:100259278:+	0.367134	0.021978	0.396081	0.0244755	0.0232268	AL	ENSG00000104450	8:100240771-100240891:100241903:100240771-100259042:100259278:+
CHRAC1	ENSG00000104472;AF:8:140511311:140511646-140515126:140514294:140514495-140515126:+	-0.467659	0.0024975	-0.158109	0.0484515	0.0254745	AF	ENSG00000104472	8:140511311:140511646-140515126:140514294:140514495-140515126:+
UBR5	ENSG00000104517;A3:8:102265278-102266947:102265275-102266947:-	0.171832	0.00549451	0.0670025	0.0384615	0.021978	A3	ENSG00000104517	8:102265278-102266947:102265275-102266947:-
UBR5	ENSG00000104517;SE:8:102257717-102258316:102258424-102258985:-	-0.120716	0.010989	-0.0871802	0.0264735	0.0187313	SE	ENSG00000104517	8:102257717-102258316:102258424-102258985:-
EEF1D	ENSG00000104529;A3:8:143592893-143597348:143592797-143597348:-	-0.394115	0.036963	-0.487282	0.0104895	0.0237263	A3	ENSG00000104529	8:143592893-143597348:143592797-143597348:-
EEF1D	ENSG00000104529;A3:8:143592942-143597348:143592797-143597348:-	-0.313733	0.0604396	-0.379143	0.013986	0.0372128	A3	ENSG00000104529	8:143592942-143597348:143592797-143597348:-
EEF1D	ENSG00000104529;A5:8:143586852-143592647:143586852-143592715:-	0.383875	0.017982	0.509049	0.00499501	0.0114885	A5	ENSG00000104529	8:143586852-143592647:143586852-143592715:-
EEF1D	ENSG00000104529;AF:8:143586849-143588828:143589316:143586849-143597348:143597399:-	0.1585	0.041958	0.291314	0.00849151	0.0252248	AF	ENSG00000104529	8:143586849-143588828:143589316:143586849-143597348:143597399:-
EEF1D	ENSG00000104529;AF:8:143586849-143588828:143589316:143586849-143597348:143597744:-	0.129836	0.0264735	0.156218	0.00699301	0.0167333	AF	ENSG00000104529	8:143586849-143588828:143589316:143586849-143597348:143597744:-
EEF1D	ENSG00000104529;AF:8:143586852-143588991:143589222:143586852-143596088:143596754:-	-0.364851	0.0374625	-0.515503	0.011988	0.0247253	AF	ENSG00000104529	8:143586852-143588991:143589222:143586852-143596088:143596754:-
EEF1D	ENSG00000104529;AF:8:143586852-143588991:143589222:143586852-143596879:143597388:-	-0.244694	0.0574426	-0.342697	0.0194805	0.0384615	AF	ENSG00000104529	8:143586852-143588991:143589222:143586852-143596879:143597388:-
EEF1D	ENSG00000104529;AF:8:143586852-143588991:143589222:143586852-143597348:143597387:-	-0.122823	0.0604396	-0.168434	0.031968	0.0462038	AF	ENSG00000104529	8:143586852-143588991:143589222:143586852-143597348:143597387:-
EEF1D	ENSG00000104529;AF:8:143586852-143588991:143589222:143586852-143597348:143597400:-	-0.285836	0.0384615	-0.359093	0.0144855	0.0264735	AF	ENSG00000104529	8:143586852-143588991:143589222:143586852-143597348:143597400:-
EEF1D	ENSG00000104529;AF:8:143586852-143588991:143590460:143586852-143596879:143597388:-	0.209072	0.0414585	0.25734	0.011988	0.0267233	AF	ENSG00000104529	8:143586852-143588991:143590460:143586852-143596879:143597388:-
EEF1D	ENSG00000104529;AF:8:143586852-143588991:143590460:143586852-143597348:143597387:-	0.138147	0.045954	0.233967	0.00599401	0.025974	AF	ENSG00000104529	8:143586852-143588991:143590460:143586852-143597348:143597387:-
EEF1D	ENSG00000104529;AF:8:143586852-143588991:143590460:143586852-143597348:143597400:-	0.149849	0.0689311	0.208348	0.0244755	0.0467033	AF	ENSG00000104529	8:143586852-143588991:143590460:143586852-143597348:143597400:-
EEF1D	ENSG00000104529;AF:8:143586852-143588991:143590460:143586852-143597348:143597413:-	0.12241	0.0214785	0.130931	0.013986	0.0177323	AF	ENSG00000104529	8:143586852-143588991:143590460:143586852-143597348:143597413:-
EEF1D	ENSG00000104529;AF:8:143586852-143588991:143590460:143586852-143597348:143597425:-	0.128102	0.0194805	0.216209	0.0044955	0.011988	AF	ENSG00000104529	8:143586852-143588991:143590460:143586852-143597348:143597425:-
EEF1D	ENSG00000104529;AF:8:143586852-143588991:143590460:143586852-143599281:143599541:-	0.26815	0.0414585	0.26815	0.027972	0.0347153	AF	ENSG00000104529	8:143586852-143588991:143590460:143586852-143599281:143599541:-
EEF1D	ENSG00000104529;AF:8:143586852-143596088:143596754:143586852-143596879:143597388:-	0.203529	0.0709291	0.284013	0.017982	0.0444555	AF	ENSG00000104529	8:143586852-143596088:143596754:143586852-143596879:143597388:-
EEF1D	ENSG00000104529;AF:8:143586852-143596088:143596754:143586852-143597348:143597387:-	0.101363	0.0799201	0.20938	0.0114885	0.0457043	AF	ENSG00000104529	8:143586852-143596088:143596754:143586852-143597348:143597387:-
EEF1D	ENSG00000104529;AF:8:143586852-143596088:143596754:143586852-143597348:143597413:-	0.0903774	0.0544456	0.100018	0.0264735	0.0404595	AF	ENSG00000104529	8:143586852-143596088:143596754:143586852-143597348:143597413:-
EEF1D	ENSG00000104529;AF:8:143586852-143596088:143596754:143586852-143597348:143597425:-	0.0943859	0.041958	0.166699	0.0044955	0.0232268	AF	ENSG00000104529	8:143586852-143596088:143596754:143586852-143597348:143597425:-
EEF1D	ENSG00000104529;AF:8:143586852-143596088:143596754:143586852-143599281:143599541:-	0.396601	0.0424575	0.396601	0.01998	0.0312188	AF	ENSG00000104529	8:143586852-143596088:143596754:143586852-143599281:143599541:-
EEF1D	ENSG00000104529;AF:8:143590081-143590608:143590893:143590081-143597348:143597442:-	0.156059	0.0739261	0.223951	0.0184815	0.0462038	AF	ENSG00000104529	8:143590081-143590608:143590893:143590081-143597348:143597442:-
EEF1D	ENSG00000104529;AF:8:143590081-143592089:143592169:143590081-143597348:143597442:-	0.266179	0.0174825	0.353862	0.003996	0.0107393	AF	ENSG00000104529	8:143590081-143592089:143592169:143590081-143597348:143597442:-
EEF1D	ENSG00000104529;AL:8:143580513:143580632-143581054:143580642:143580727-143581054:-	-0.133562	0.048951	-0.161719	0.0384615	0.0437063	AL	ENSG00000104529	8:143580513:143580632-143581054:143580642:143580727-143581054:-
EEF1D	ENSG00000104529;MX:8:143586852-143592647:143592797-143597348:143586852-143593893:143594071-143597348:-	0.25705	0.0434565	0.539634	0.0024975	0.022977	MX	ENSG00000104529	8:143586852-143592647:143592797-143597348:143586852-143593893:143594071-143597348:-
EEF1D	ENSG00000104529;MX:8:143590081-143590608:143590735-143597348:143590081-143592647:143592942-143597348:-	-0.363204	0.0604396	-0.564743	0.011988	0.0362138	MX	ENSG00000104529	8:143590081-143590608:143590735-143597348:143590081-143592647:143592942-143597348:-
EEF1D	ENSG00000104529;MX:8:143590081-143590608:143590738-143597348:143590081-143592647:143592942-143597348:-	-0.114788	0.0474525	-0.1747	0.00899101	0.0282218	MX	ENSG00000104529	8:143590081-143590608:143590738-143597348:143590081-143592647:143592942-143597348:-
EEF1D	ENSG00000104529;MX:8:143590081-143590645:143590738-143597348:143590081-143592647:143592942-143597348:-	-0.348299	0.041958	-0.387998	0.017982	0.02997	MX	ENSG00000104529	8:143590081-143590645:143590738-143597348:143590081-143592647:143592942-143597348:-
EEF1D	ENSG00000104529;SE:8:143590081-143592647:143592942-143597348:-	0.147275	0.0754246	0.351343	0.0044955	0.03996	SE	ENSG00000104529	8:143590081-143592647:143592942-143597348:-
SQLE	ENSG00000104549;A5:8:124999694-125003176:124998605-125003176:+	0.100974	0.00599401	0.0532856	0.0294705	0.0177323	A5	ENSG00000104549	8:124999694-125003176:124998605-125003176:+
LEPROTL1	ENSG00000104660;AF:8:30095398:30095528-30101898:30095649:30095888-30101898:+	0.10631	0.0494505	0.22354	0.00999001	0.0297203	AF	ENSG00000104660	8:30095398:30095528-30101898:30095649:30095888-30101898:+
LEPROTL1	ENSG00000104660;AL:8:30104486-30105746:30106028:30104486-30131976:30132183:+	-0.0630317	0.0779221	0.2023	0.010989	0.0444555	AL	ENSG00000104660	8:30104486-30105746:30106028:30104486-30131976:30132183:+
LEPROTL1	ENSG00000104660;AL:8:30104486-30105746:30108524:30104486-30131976:30132183:+	-0.0657618	0.0699301	0.198236	0.00699301	0.0384615	AL	ENSG00000104660	8:30104486-30105746:30108524:30104486-30131976:30132183:+
HNRNPL	ENSG00000104824;AF:19:38847434-38849700:38850333:38847434-38851068:38851155:-	0.154945	0.00649351	0.0479937	0.0779221	0.0422078	AF	ENSG00000104824	19:38847434-38849700:38850333:38847434-38851068:38851155:-
HNRNPL	ENSG00000104824;AF:19:38847434-38849871:38849940:38847434-38851068:38851155:-	0.225282	0.00649351	0.0763894	0.0609391	0.0337163	AF	ENSG00000104824	19:38847434-38849871:38849940:38847434-38851068:38851155:-
HNRNPL	ENSG00000104824;AF:19:38847434-38851068:38851155:38847434-38852296:38852338:-	-0.108981	0.002997	-0.0268433	0.0834166	0.0432068	AF	ENSG00000104824	19:38847434-38851068:38851155:38847434-38852296:38852338:-
HNRNPL	ENSG00000104824;AF:19:38847434-38851068:38851155:38847434-38852296:38852347:-	-0.253599	0.0024975	-0.107973	0.0334665	0.017982	AF	ENSG00000104824	19:38847434-38851068:38851155:38847434-38852296:38852347:-
CLASRP	ENSG00000104859;A5:19:45068058-45068420:45068054-45068420:+	0.132931	0.024975	0.0929685	0.045954	0.0354645	A5	ENSG00000104859	19:45068058-45068420:45068054-45068420:+
PPP1R13L	ENSG00000104881;AL:19:45379638:45380228-45385562:45382564:45382726-45385562:-	-0.195426	0.0334665	-0.197985	0.0314685	0.0324675	AL	ENSG00000104881	19:45379638:45380228-45385562:45382564:45382726-45385562:-
C19orf53	ENSG00000104979;A5:19:13774707-13778052:13774574-13778052:+	-0.0969241	0.0204795	-0.376271	0	0.0102398	A5	ENSG00000104979	19:13774707-13778052:13774574-13778052:+
C19orf53	ENSG00000104979;AF:19:13774561:13774707-13778052:13774824:13774903-13778052:+	-0.062049	0.0284715	-0.0798645	0.031968	0.0302198	AF	ENSG00000104979	19:13774561:13774707-13778052:13774824:13774903-13778052:+
C19orf53	ENSG00000104979;SE:19:13774574-13774652:13774707-13778052:+	-0.0235983	0.0524476	-0.0525325	0.0134865	0.032967	SE	ENSG00000104979	19:13774574-13774652:13774707-13778052:+
VRK3	ENSG00000105053;AF:19:50020647-50025267:50025327:50020647-50025346:50025439:-	0.343033	0.0234765	0.351727	0.021978	0.0227273	AF	ENSG00000105053	19:50020647-50025267:50025327:50020647-50025346:50025439:-
ZNF419	ENSG00000105136;SE:19:57491597-57492113:57492211-57492856:+	0.269861	0.0589411	0.359698	0.035964	0.0474525	SE	ENSG00000105136	19:57491597-57492113:57492211-57492856:+
POP4	ENSG00000105171;A5:19:29606489-29608657:29606325-29608657:+	-0.0418135	0.0799201	-0.135756	0.00899101	0.0444555	A5	ENSG00000105171	19:29606489-29608657:29606325-29608657:+
GPI	ENSG00000105220;SE:19:34368702-34377503:34377586-34377735:+	-0.0497943	0.01998	-0.100437	0.00949051	0.0147353	SE	ENSG00000105220	19:34368702-34377503:34377586-34377735:+
AKT2	ENSG00000105221;AF:19:40265351-40280782:40280832:40265351-40285049:40285092:-	0.199055	0.00549451	0.113298	0.0244755	0.014985	AF	ENSG00000105221	19:40265351-40280782:40280832:40265351-40285049:40285092:-
AKT2	ENSG00000105221;AF:19:40265351-40285049:40285092:40265351-40285181:40285395:-	-0.241246	0.00999001	-0.102062	0.0589411	0.0344655	AF	ENSG00000105221	19:40265351-40285049:40285092:40265351-40285181:40285395:-
TBCB	ENSG00000105254;AF:19:36115519:36115674-36116041:36115838:36115928-36116041:+	0.337385	0.025974	0.241856	0.0499501	0.037962	AF	ENSG00000105254	19:36115519:36115674-36116041:36115838:36115928-36116041:+
POLR2I	ENSG00000105258;A5:19:36114066-36114151:36114066-36114177:-	-0.01749	0.0659341	-0.0327538	0.0264735	0.0462038	A5	ENSG00000105258	19:36114066-36114151:36114066-36114177:-
SLC1A5	ENSG00000105281;AF:19:46784559-46787239:46787342:46784559-46787400:46788594:-	-0.0653476	0.015984	-0.0455266	0.0144855	0.0152348	AF	ENSG00000105281	19:46784559-46787239:46787342:46784559-46787400:46788594:-
TJP3	ENSG00000105289;A3:19:3746695-3746776:3746695-3746817:+	0.13228	0.00799201	0.198131	0.001998	0.00499501	A3	ENSG00000105289	19:3746695-3746776:3746695-3746817:+
HNRNPUL1	ENSG00000105323;AF:19:41262496:41262582-41268223:41264331:41264798-41268223:+	-0.0648585	0.021978	0.0312229	0.0569431	0.0394605	AF	ENSG00000105323	19:41262496:41262582-41268223:41264331:41264798-41268223:+
DMAC2	ENSG00000105341;AL:19:41431318:41432408-41433537:41433224:41433434-41433537:-	-0.249952	0.018981	-0.23935	0.0184815	0.0187313	AL	ENSG00000105341	19:41431318:41432408-41433537:41433224:41433434-41433537:-
DMAC2	ENSG00000105341;AL:19:41431872:41432408-41433537:41433224:41433434-41433537:-	-0.236132	0.0334665	-0.282462	0.034965	0.0342158	AL	ENSG00000105341	19:41431872:41432408-41433537:41433224:41433434-41433537:-
RPS19	ENSG00000105372;A3:19:41860289-41860775:41860289-41860785:+	-0.133338	0.0024975	-0.0344615	0.0154845	0.00899101	A3	ENSG00000105372	19:41860289-41860775:41860289-41860785:+
BABAM1	ENSG00000105393;A3:19:17267527-17268756:17267527-17268794:+	0.0341366	0.0634366	0.0641951	0.0214785	0.0424575	A3	ENSG00000105393	19:17267527-17268756:17267527-17268794:+
BABAM1	ENSG00000105393;A5:19:17267527-17268756:17267516-17268756:+	0.130266	0.043956	0.153781	0.02997	0.036963	A5	ENSG00000105393	19:17267527-17268756:17267516-17268756:+
TYK2	ENSG00000105397;AF:19:10350968-10352434:10352492:10350968-10352926:10353256:-	-0.244897	0.0154845	-0.151034	0.0464535	0.030969	AF	ENSG00000105397	19:10350968-10352434:10352492:10350968-10352926:10353256:-
NAPA	ENSG00000105402;SE:19:47495596-47500633:47500749-47514843:-	0.287401	0.0564436	0.452403	0.0334665	0.044955	SE	ENSG00000105402	19:47495596-47500633:47500749-47514843:-
NAPA	ENSG00000105402;SE:19:47500749-47503393:47503502-47514843:-	-0.801023	0.016983	-0.54849	0.0344655	0.0257243	SE	ENSG00000105402	19:47500749-47503393:47503502-47514843:-
RABAC1	ENSG00000105404;AL:19:41956681:41956934-41958286:41957034:41957119-41958286:-	0.417059	0.038961	0.674278	0.0194805	0.0292208	AL	ENSG00000105404	19:41956681:41956934-41958286:41957034:41957119-41958286:-
CARD8	ENSG00000105483;AL:19:48231729:48231810-48234403:48233410:48233980-48234403:-	-1	0	-0.744235	0.0669331	0.0334665	AL	ENSG00000105483	19:48231729:48231810-48234403:48233410:48233980-48234403:-
TNPO2	ENSG00000105576;A3:19:12715739-12719029:12715710-12719029:-	-0.119949	0.033966	-0.0985916	0.032967	0.0334665	A3	ENSG00000105576	19:12715739-12719029:12715710-12719029:-
TNPO2	ENSG00000105576;AF:19:12720990-12722134:12722355:12720990-12722477:12722537:-	-0.152056	0.024975	-0.140128	0.0254745	0.0252248	AF	ENSG00000105576	19:12720990-12722134:12722355:12720990-12722477:12722537:-
TNPO2	ENSG00000105576;AF:19:12720990-12722477:12722537:12720990-12723249:12723613:-	0.540121	0.017982	0.615314	0.00949051	0.0137363	AF	ENSG00000105576	19:12720990-12722477:12722537:12720990-12723249:12723613:-
GCDH	ENSG00000105607;SE:19:12892178-12892387:12892434-12893483:+	-0.0920622	0.0504496	0.164805	0.00849151	0.0294705	SE	ENSG00000105607	19:12892178-12892387:12892434-12893483:+
DNASE2	ENSG00000105612;SE:19:12878579-12878670:12878834-12880802:-	-0.0507235	0.0474525	-0.0571952	0.0344655	0.040959	SE	ENSG00000105612	19:12878579-12878670:12878834-12880802:-
ISYNA1	ENSG00000105655;RI:19:18436330:18436479-18436973:18437105:-	0.334296	0.0194805	0.373889	0.0234765	0.0214785	RI	ENSG00000105655	19:18436330:18436479-18436973:18437105:-
TMEM147	ENSG00000105677;SE:19:35546585-35546672:35547029-35547119:+	-0.160677	0.0204795	-0.139005	0.02997	0.0252248	SE	ENSG00000105677	19:35546585-35546672:35547029-35547119:+
LSR	ENSG00000105699;AF:19:35248392:35249131-35250315:35249347:35249368-35250315:+	-0.13836	0.0589411	-0.331752	0.00599401	0.0324675	AF	ENSG00000105699	19:35248392:35249131-35250315:35249347:35249368-35250315:+
LSR	ENSG00000105699;AF:19:35249019:35249131-35250315:35249347:35249368-35250315:+	-0.0684213	0.0799201	-0.173277	0.00949051	0.0447053	AF	ENSG00000105699	19:35249019:35249131-35250315:35249347:35249368-35250315:+
LSR	ENSG00000105699;SE:19:35259064-35262546:35262692-35266359:+	-0.164771	0.000999001	-0.0706372	0.021978	0.0114885	SE	ENSG00000105699	19:35259064-35262546:35262692-35266359:+
KXD1	ENSG00000105700;AF:19:18557888:18557914-18562036:18558539:18558604-18562036:+	-0.172882	0.0434565	-0.143312	0.0524476	0.047952	AF	ENSG00000105700	19:18557888:18557914-18562036:18558539:18558604-18562036:+
ERF	ENSG00000105722;AF:19:42250565-42253842:42253899:42250565-42254537:42254635:-	0.120135	0.0244755	0.0707552	0.0589411	0.0417083	AF	ENSG00000105722	19:42250565-42253842:42253899:42250565-42254537:42254635:-
ERF	ENSG00000105722;AF:19:42250565-42253842:42253899:42250565-42254978:42255157:-	0.135552	0.00799201	0.0918307	0.0214785	0.0147353	AF	ENSG00000105722	19:42250565-42253842:42253899:42250565-42254978:42255157:-
ERF	ENSG00000105722;AF:19:42250565-42254537:42254635:42250565-42254978:42255157:-	0.0636281	0.0434565	0.0630963	0.03996	0.0417083	AF	ENSG00000105722	19:42250565-42254537:42254635:42250565-42254978:42255157:-
ATP13A1	ENSG00000105726;AF:19:19659987-19662075:19662116:19659987-19663271:19663693:-	-0.185934	0.00649351	-0.107398	0.0164835	0.0114885	AF	ENSG00000105726	19:19659987-19662075:19662116:19659987-19663271:19663693:-
ETHE1	ENSG00000105755;SE:19:43511566-43526201:43526349-43526515:-	-0.100885	0.028971	-0.0558958	0.0709291	0.04995	SE	ENSG00000105755	19:43511566-43526201:43526349-43526515:-
SMG9	ENSG00000105771;AF:19:43750747-43754542:43754634:43750747-43754654:43754867:-	0.670867	0.0314685	0.641621	0.035964	0.0337163	AF	ENSG00000105771	19:43750747-43754542:43754634:43750747-43754654:43754867:-
SMG9	ENSG00000105771;AF:19:43750747-43754542:43754634:43750747-43754654:43754962:-	0.198855	0.0204795	0.157513	0.038961	0.0297203	AF	ENSG00000105771	19:43750747-43754542:43754634:43750747-43754654:43754962:-
SMG9	ENSG00000105771;AF:19:43750747-43754542:43754634:43750747-43754654:43754990:-	0.409073	0.0214785	0.298952	0.0284715	0.024975	AF	ENSG00000105771	19:43750747-43754542:43754634:43750747-43754654:43754990:-
DNAJC2	ENSG00000105821;RI:7:103322511:103322632-103322703:103322794:-	0.104386	0.033966	0.137916	0.00899101	0.0214785	RI	ENSG00000105821	7:103322511:103322632-103322703:103322794:-
DNAJC2	ENSG00000105821;SE:7:103326684-103327332:103327378-103327656:-	0.0955678	0.036963	0.132028	0.002997	0.01998	SE	ENSG00000105821	7:103326684-103327332:103327378-103327656:-
NAMPT	ENSG00000105835;A3:7:106284981-106285541:106284931-106285541:-	0.693209	0.00499501	0.280117	0.0214785	0.0132368	A3	ENSG00000105835	7:106284981-106285541:106284931-106285541:-
OGDH	ENSG00000105953;MX:7:44645518-44647444:44647534-44666736:44645518-44647657:44647759-44666736:+	0.11523	0.032967	0.0979502	0.028971	0.030969	MX	ENSG00000105953	7:44645518-44647444:44647534-44666736:44645518-44647657:44647759-44666736:+
ADAP1	ENSG00000105963;AF:7:935505-945762:945816:935505-954396:954697:-	-0.165474	0.027972	-0.195506	0.015984	0.021978	AF	ENSG00000105963	7:935505-945762:945816:935505-954396:954697:-
H2AZ2	ENSG00000105968;AL:7:44834239:44834562-44840899:44834925:44835658-44840899:-	0.137712	0.018981	0.29627	0	0.00949051	AL	ENSG00000105968	7:44834239:44834562-44840899:44834925:44835658-44840899:-
CAV2	ENSG00000105971;SE:7:116427486-116432959:116433119-116497769:+	0.838232	0.0604396	1	0	0.0302198	SE	ENSG00000105971	7:116427486-116432959:116433119-116497769:+
LMBR1	ENSG00000105983;A3:7:156834595-156836813:156834575-156836813:-	0.278243	0.03996	0.27778	0.0284715	0.0342158	A3	ENSG00000105983	7:156834595-156836813:156834575-156836813:-
LMBR1	ENSG00000105983;AF:7:156836885-156892470:156892590:156836885-156892928:156893159:-	-0.419602	0.0284715	-0.358075	0.023976	0.0262238	AF	ENSG00000105983	7:156836885-156892470:156892590:156836885-156892928:156893159:-
LMBR1	ENSG00000105983;AL:7:156680877:156684163-156724112:156688114:156688191-156724112:-	-0.17455	0.002997	0.1135	0.023976	0.0134865	AL	ENSG00000105983	7:156680877:156684163-156724112:156688114:156688191-156724112:-
LMBR1	ENSG00000105983;AL:7:156681520:156684163-156724112:156688114:156688191-156724112:-	-0.124086	0.0264735	0.169157	0.0414585	0.033966	AL	ENSG00000105983	7:156681520:156684163-156724112:156688114:156688191-156724112:-
LMBR1	ENSG00000105983;SE:7:156684163-156688030:156688191-156724112:-	0.133553	0.001998	0.0437519	0.0604396	0.0312188	SE	ENSG00000105983	7:156684163-156688030:156688191-156724112:-
LMBR1	ENSG00000105983;SE:7:156734257-156736493:156736615-156756393:-	0.110245	0.0024975	-0.0354984	0.0809191	0.0417083	SE	ENSG00000105983	7:156734257-156736493:156736615-156756393:-
LMBR1	ENSG00000105983;SE:7:156833792-156834478:156834595-156836813:-	0.0354709	0.0639361	0.102432	0.0114885	0.0377123	SE	ENSG00000105983	7:156833792-156834478:156834595-156836813:-
DNAJB6	ENSG00000105993;A5:7:157337811-157358547:157337628-157358547:+	-0.220265	0.042957	-0.161589	0.0554446	0.0492008	A5	ENSG00000105993	7:157337811-157358547:157337628-157358547:+
DNAJB6	ENSG00000105993;AF:7:157337010:157337150-157358547:157337525:157337628-157358547:+	-0.378834	0.018981	-0.4721	0.00649351	0.0127373	AF	ENSG00000105993	7:157337010:157337150-157358547:157337525:157337628-157358547:+
DNAJB6	ENSG00000105993;AF:7:157337023:157337144-157358547:157337525:157337628-157358547:+	-0.459467	0.038961	-0.378983	0.0534466	0.0462038	AF	ENSG00000105993	7:157337023:157337144-157358547:157337525:157337628-157358547:+
IQCE	ENSG00000106012;AF:7:2559048:2559217-2567116:2566559:2566602-2567116:+	0.442959	0.0344655	0.442959	0.0609391	0.0477023	AF	ENSG00000106012	7:2559048:2559217-2567116:2566559:2566602-2567116:+
SSBP1	ENSG00000106028;A5:7:141738503-141739124:141738410-141739124:+	-0.0348274	0.026973	0.0331819	0.0234765	0.0252248	A5	ENSG00000106028	7:141738503-141739124:141738410-141739124:+
TAX1BP1	ENSG00000106052;AF:7:27739373:27739550-27748518:27740095:27740269-27748518:+	0.0888817	0.026973	0.118092	0.015984	0.0214785	AF	ENSG00000106052	7:27739373:27739550-27748518:27740095:27740269-27748518:+
TAX1BP1	ENSG00000106052;AF:7:27739373:27739550-27748518:27740189:27740269-27748518:+	0.144945	0.024975	0.193813	0.0124875	0.0187313	AF	ENSG00000106052	7:27739373:27739550-27748518:27740189:27740269-27748518:+
TAX1BP1	ENSG00000106052;SE:7:27758133-27765834:27766021-27769676:+	0.109449	0.0134865	0.0943879	0.011988	0.0127373	SE	ENSG00000106052	7:27758133-27765834:27766021-27769676:+
STX1A	ENSG00000106089;A3:7:73700840-73702845:73700794-73702845:-	0.193824	0.0529471	-0.354261	0.00849151	0.0307193	A3	ENSG00000106089	7:73700840-73702845:73700794-73702845:-
STX1A	ENSG00000106089;A3:7:73700931-73702845:73700840-73702845:-	-0.1062	0.0669331	0.177609	0.021978	0.0444555	A3	ENSG00000106089	7:73700931-73702845:73700840-73702845:-
SNX8	ENSG00000106266;AF:7:2278305-2314328:2314441:2278305-2354222:2354309:-	0.49651	0.003996	0.534845	0.00549451	0.00474525	AF	ENSG00000106266	7:2278305-2314328:2314441:2278305-2354222:2354309:-
SNX8	ENSG00000106266;SE:7:2278305-2337116:2337281-2354222:-	0.483373	0.00749251	0.426214	0.018981	0.0132368	SE	ENSG00000106266	7:2278305-2337116:2337281-2354222:-
NUDT1	ENSG00000106268;A5:7:2243048-2244563:2242975-2244563:+	-0.104146	0.0364635	-0.102888	0.037962	0.0372128	A5	ENSG00000106268	7:2243048-2244563:2242975-2244563:+
TAF6	ENSG00000106290;A5:7:100114268-100118880:100114268-100119329:-	0.52715	0.000999001	0.120121	0.030969	0.015984	A5	ENSG00000106290	7:100114268-100118880:100114268-100119329:-
TAF6	ENSG00000106290;A5:7:100114268-100119204:100114268-100119329:-	0.313743	0.000499501	0.166335	0.00599401	0.00324675	A5	ENSG00000106290	7:100114268-100119204:100114268-100119329:-
IMPDH1	ENSG00000106348;AF:7:128403754-128405767:128405939:128403754-128409756:128409986:-	-0.207189	0.0034965	-0.0815248	0.0404595	0.021978	AF	ENSG00000106348	7:128403754-128405767:128405939:128403754-128409756:128409986:-
IMPDH1	ENSG00000106348;AF:7:128403754-128405767:128405948:128403754-128409756:128409986:-	-0.166959	0.00549451	-0.132874	0.00599401	0.00574426	AF	ENSG00000106348	7:128403754-128405767:128405948:128403754-128409756:128409986:-
IMPDH1	ENSG00000106348;SE:7:128400539-128400817:128400891-128401015:-	0.0513265	0.0354645	0.0704575	0.022977	0.0292208	SE	ENSG00000106348	7:128400539-128400817:128400891-128401015:-
IMPDH1	ENSG00000106348;SE:7:128403754-128405767:128405865-128409756:-	-0.0983238	0.013986	-0.0396199	0.0729271	0.0434565	SE	ENSG00000106348	7:128403754-128405767:128405865-128409756:-
LSM5	ENSG00000106355;AF:7:32489344-32490025:32490100:32489344-32490320:32490380:-	-0.0632015	0.0214785	-0.0806604	0.0164835	0.018981	AF	ENSG00000106355	7:32489344-32490025:32490100:32489344-32490320:32490380:-
LSM5	ENSG00000106355;AF:7:32489344-32490025:32490100:32489344-32490320:32490418:-	-0.129272	0.0014985	-0.0349147	0.047952	0.0247253	AF	ENSG00000106355	7:32489344-32490025:32490100:32489344-32490320:32490418:-
LSM5	ENSG00000106355;AF:7:32489344-32490025:32490100:32489344-32495230:32495283:-	-0.265637	0.000499501	-0.0989309	0.00899101	0.00474525	AF	ENSG00000106355	7:32489344-32490025:32490100:32489344-32495230:32495283:-
LSM5	ENSG00000106355;AF:7:32489344-32490131:32490361:32489344-32495230:32495283:-	-0.0649436	0.0324675	-0.0560269	0.0574426	0.044955	AF	ENSG00000106355	7:32489344-32490131:32490361:32489344-32495230:32495283:-
LSM5	ENSG00000106355;AF:7:32489344-32490320:32490418:32489344-32495230:32495283:-	-0.141842	0.0034965	-0.0743009	0.016983	0.0102398	AF	ENSG00000106355	7:32489344-32490320:32490418:32489344-32495230:32495283:-
GLCCI1	ENSG00000106415;AF:7:7968794:7969807-8003908:7970441:7970505-8003908:+	-0.244199	0.033966	-0.143721	0.0539461	0.043956	AF	ENSG00000106415	7:7968794:7969807-8003908:7970441:7970505-8003908:+
EZH2	ENSG00000106462;SE:7:148829848-148832634:148832750-148846470:-	0.124881	0.01998	0.103004	0.0344655	0.0272228	SE	ENSG00000106462	7:148829848-148832634:148832750-148846470:-
URGCP	ENSG00000106608;AL:7:43875913:43879260-43881659:43881138:43881275-43881659:-	-0.22387	0.03996	-0.4411	0.00599401	0.022977	AL	ENSG00000106608	7:43875913:43879260-43881659:43881138:43881275-43881659:-
URGCP	ENSG00000106608;AL:7:43875915:43879260-43881659:43881138:43881275-43881659:-	-0.120688	0.0834166	-0.228399	0.0144855	0.048951	AL	ENSG00000106608	7:43875915:43879260-43881659:43881138:43881275-43881659:-
URGCP	ENSG00000106608;SE:7:43887485-43887790:43887811-43906562:-	-0.171354	0.0679321	-0.275777	0.020979	0.0444555	SE	ENSG00000106608	7:43887485-43887790:43887811-43906562:-
TMEM248	ENSG00000106609;SE:7:66948694-66950952:66951135-66953226:+	-0.0734177	0.0374625	-0.166249	0.00699301	0.0222278	SE	ENSG00000106609	7:66948694-66950952:66951135-66953226:+
TBL2	ENSG00000106638;AF:7:73574513-73576541:73576748:73574513-73578420:73578576:-	-0.443459	0.023976	-0.492276	0.0314685	0.0277223	AF	ENSG00000106638	7:73574513-73576541:73576748:73574513-73578420:73578576:-
TBL2	ENSG00000106638;AF:7:73574513-73578290:73578336:73574513-73578420:73578576:-	-0.158861	0.0584416	-0.297293	0.0384615	0.0484515	AF	ENSG00000106638	7:73574513-73578290:73578336:73574513-73578420:73578576:-
TLE4	ENSG00000106829;AF:9:79572592:79572835-79573689:79573262:79573370-79573689:+	1	0	0.758638	0.0679321	0.033966	AF	ENSG00000106829	9:79572592:79572835-79573689:79573262:79573370-79573689:+
RIC1	ENSG00000107036;SE:9:5753238-5753536:5753646-5754841:+	0.324313	0.028971	0.310416	0.034965	0.031968	SE	ENSG00000107036	9:5753238-5753536:5753646-5754841:+
NCS1	ENSG00000107130;AF:9:130172578:130172727-130200958:130200432:130200611-130200958:+	-0.158522	0.00849151	-0.0906361	0.040959	0.0247253	AF	ENSG00000107130	9:130172578:130172727-130200958:130200432:130200611-130200958:+
KCNT1	ENSG00000107147;RI:9:135757156:135757230-135757298:135757381:+	-0.867301	0.046953	-0.958999	0.0364635	0.0417083	RI	ENSG00000107147	9:135757156:135757230-135757298:135757381:+
SETX	ENSG00000107290;SE:9:132264985-132266127:132266249-132269615:-	-0.429178	0.0124875	-0.216003	0.0584416	0.0354645	SE	ENSG00000107290	9:132264985-132266127:132266249-132269615:-
ABCA2	ENSG00000107331;SE:9:137023052-137023838:137023840-137024143:-	-0.189624	0.021978	-0.123596	0.03996	0.030969	SE	ENSG00000107331	9:137023052-137023838:137023840-137024143:-
GATA3	ENSG00000107485;A3:10:8058841-8063993:8058841-8063996:+	0.0243735	0.032967	0.0376932	0.015984	0.0244755	A3	ENSG00000107485	10:8058841-8063993:8058841-8063996:+
RASSF4	ENSG00000107551;RI:10:44970165:44970264-44971773:44971848:+	0.934611	0.042957	1	0	0.0214785	RI	ENSG00000107551	10:44970165:44970264-44971773:44971848:+
ATE1	ENSG00000107669;AF:10:121924329-121927844:121928036:121924329-121928347:121928801:-	0.332406	0.0294705	0.214541	0.0639361	0.0467033	AF	ENSG00000107669	10:121924329-121927844:121928036:121924329-121928347:121928801:-
ACBD5	ENSG00000107897;AF:10:27240484-27240674:27240815:27240484-27242059:27242130:-	0.130619	0.0434565	0.140118	0.0294705	0.0364635	AF	ENSG00000107897	10:27240484-27240674:27240815:27240484-27242059:27242130:-
SHOC2	ENSG00000108061;SE:10:110965061-110985628:110985765-111000415:+	0.327912	0.003996	0.240172	0.00849151	0.00624376	SE	ENSG00000108061	10:110965061-110985628:110985765-111000415:+
TFAM	ENSG00000108064;SE:10:58388819-58390765:58390860-58394358:+	-0.100042	0.0324675	-0.0670925	0.0464535	0.0394605	SE	ENSG00000108064	10:58388819-58390765:58390860-58394358:+
RPL28	ENSG00000108107;AL:19:55388048-55388243:55388343:55388048-55402943:55403250:+	-0.110296	0.028971	0.0897256	0.0434565	0.0362138	AL	ENSG00000108107	19:55388048-55388243:55388343:55388048-55402943:55403250:+
TSPAN14	ENSG00000108219;SE:10:80489314-80504728:80504778-80507228:+	0.0622307	0.045954	0.0571079	0.047952	0.046953	SE	ENSG00000108219	10:80489314-80504728:80504778-80507228:+
UBTF	ENSG00000108312;AF:17:44218296-44219445:44219498:44218296-44221201:44221626:-	-0.197315	0.0164835	-0.0992384	0.0639361	0.0402098	AF	ENSG00000108312	17:44218296-44219445:44219498:44218296-44221201:44221626:-
RAD51C	ENSG00000108384;SE:17:58695189-58696693:58696859-58703196:+	0.0546759	0.0224775	0.0389653	0.0344655	0.0284715	SE	ENSG00000108384	17:58695189-58696693:58696859-58703196:+
TUBD1	ENSG00000108423;AF:17:59886230-59890831:59891003:59886230-59892697:59892935:-	0.14957	0.0134865	0.0821292	0.0474525	0.0304695	AF	ENSG00000108423	17:59886230-59890831:59891003:59886230-59892697:59892935:-
TUBD1	ENSG00000108423;SE:17:59866749-59874539:59874703-59878103:-	-0.0365536	0.0779221	-0.134028	0.00599401	0.041958	SE	ENSG00000108423	17:59866749-59874539:59874703-59878103:-
CDK5RAP3	ENSG00000108465;A5:17:47973696-47973931:47973693-47973931:+	-0.373025	0.0609391	-0.335865	0.038961	0.04995	A5	ENSG00000108465	17:47973696-47973931:47973693-47973931:+
CDK5RAP3	ENSG00000108465;RI:17:47973519:47973693-47973931:47974031:+	-0.310991	0.0639361	-0.560787	0.017982	0.040959	RI	ENSG00000108465	17:47973519:47973693-47973931:47974031:+
CDK5RAP3	ENSG00000108465;RI:17:47974400:47974448-47975159:47975337:+	0.091228	0.0204795	0.0683333	0.0304695	0.0254745	RI	ENSG00000108465	17:47974400:47974448-47975159:47975337:+
CDK5RAP3	ENSG00000108465;RI:17:47975514:47975653-47975869:47976013:+	0.107727	0.00949051	0.0791233	0.022977	0.0162338	RI	ENSG00000108465	17:47975514:47975653-47975869:47976013:+
INTS2	ENSG00000108506;AF:17:61926662-61927100:61927105:61926662-61927654:61927991:-	-0.710816	0.011988	-0.394436	0.02997	0.020979	AF	ENSG00000108506	17:61926662-61927100:61927105:61926662-61927654:61927991:-
SLC25A11	ENSG00000108528;A5:17:4939212-4939816:4939212-4939849:-	-0.0684732	0.031968	-0.109007	0.00899101	0.0204795	A5	ENSG00000108528	17:4939212-4939816:4939212-4939849:-
CCDC47	ENSG00000108588;RI:17:63756240:63756266-63756269:63756350:-	0.0417227	0.0474525	0.0380582	0.0344655	0.040959	RI	ENSG00000108588	17:63756240:63756266-63756269:63756350:-
CCDC47	ENSG00000108588;SE:17:63766194-63772777:63772863-63773412:-	-0.0474915	0.0414585	0.0308695	0.048951	0.0452048	SE	ENSG00000108588	17:63766194-63772777:63772863-63773412:-
SMARCD2	ENSG00000108604;A5:17:63837625-63842381:63837625-63842459:-	0.0193006	0.0559441	0.0317218	0.026973	0.0414585	A5	ENSG00000108604	17:63837625-63842381:63837625-63842459:-
SMARCD2	ENSG00000108604;AF:17:63837625-63838610:63838728:63837625-63842381:63842466:-	-0.12713	0.042957	-0.223515	0.014985	0.028971	AF	ENSG00000108604	17:63837625-63838610:63838728:63837625-63842381:63842466:-
DDX5	ENSG00000108654;AF:17:64504842-64505746:64505956:64504842-64506514:64506626:-	0.112194	0.00549451	0.137123	0.0024975	0.003996	AF	ENSG00000108654	17:64504842-64505746:64505956:64504842-64506514:64506626:-
DDX5	ENSG00000108654;AF:17:64504842-64506076:64506323:64504842-64506514:64506626:-	0.0863745	0.00799201	0.101781	0.00549451	0.00674326	AF	ENSG00000108654	17:64504842-64506076:64506323:64504842-64506514:64506626:-
DDX5	ENSG00000108654;MX:17:64504116-64504222:64504318-64506076:64504116-64504677:64504842-64506076:-	-0.138106	0.0044955	-0.0364606	0.0234765	0.013986	MX	ENSG00000108654	17:64504116-64504222:64504318-64506076:64504116-64504677:64504842-64506076:-
DDX5	ENSG00000108654;RI:17:64500549:64500773-64502010:64502069:-	0.0884899	0.00649351	0.0705019	0.00849151	0.00749251	RI	ENSG00000108654	17:64500549:64500773-64502010:64502069:-
C17orf75	ENSG00000108666;AL:17:32331596:32331978-32334469:32333458:32333520-32334469:-	0.215154	0.0244755	0.229696	0.018981	0.0217283	AL	ENSG00000108666	17:32331596:32331978-32334469:32333458:32333520-32334469:-
C17orf75	ENSG00000108666;SE:17:32331978-32333417:32333520-32334469:-	-0.29053	0.030969	-0.414811	0.01998	0.0254745	SE	ENSG00000108666	17:32331978-32333417:32333520-32334469:-
ABCC3	ENSG00000108846;RI:17:50677744:50677943-50678093:50678219:+	0.292751	0.0374625	0.252479	0.0354645	0.0364635	RI	ENSG00000108846	17:50677744:50677943-50678093:50678219:+
SMURF2	ENSG00000108854;AF:17:64561603-64562771:64563165:64561603-64660747:64660862:-	0.957761	0.00699301	0.957761	0.0114885	0.00924076	AF	ENSG00000108854	17:64561603-64562771:64563165:64561603-64660747:64660862:-
SMURF2	ENSG00000108854;AL:17:64557641:64557722-64561500:64560840:64560958-64561500:-	0.957761	0.00699301	0.957761	0.0114885	0.00924076	AL	ENSG00000108854	17:64557641:64557722-64561500:64560840:64560958-64561500:-
PRKAR1A	ENSG00000108946;AF:17:68512032:68512142-68515394:68512430:68512548-68515394:+	-0.0546282	0.026973	-0.0293514	0.0444555	0.0357143	AF	ENSG00000108946	17:68512032:68512142-68515394:68512430:68512548-68515394:+
PRKAR1A	ENSG00000108946;AF:17:68512467:68512579-68515394:68512882:68512978-68515394:+	-0.198961	0.0744256	-0.617264	0.00649351	0.0404595	AF	ENSG00000108946	17:68512467:68512579-68515394:68512882:68512978-68515394:+
PRKAR1A	ENSG00000108946;AF:17:68512467:68512579-68515394:68512921:68513271-68515394:+	-0.261876	0.044955	-0.453238	0.020979	0.032967	AF	ENSG00000108946	17:68512467:68512579-68515394:68512921:68513271-68515394:+
MAP2K6	ENSG00000108984;A5:17:69502685-69505780:69502684-69505780:+	-0.3993	0.0589411	-0.863983	0.0024975	0.0307193	A5	ENSG00000108984	17:69502685-69505780:69502684-69505780:+
SLC9A3R1	ENSG00000109062;AF:17:74748652:74749287-74768147:74763428:74763520-74768147:+	0.0879314	0.02997	0.0842623	0.0294705	0.0297203	AF	ENSG00000109062	17:74748652:74749287-74768147:74763428:74763520-74768147:+
TMEM104	ENSG00000109066;A3:17:74776577-74777264:74776577-74777267:+	0.252447	0.0504496	0.251329	0.0314685	0.040959	A3	ENSG00000109066	17:74776577-74777264:74776577-74777267:+
OCIAD1	ENSG00000109180;A5:4:48831253-48832620:48831141-48832620:+	-0.428752	0.012987	-0.683046	0.0104895	0.0117383	A5	ENSG00000109180	4:48831253-48832620:48831141-48832620:+
OCIAD1	ENSG00000109180;AF:4:48831066:48831141-48832620:48831227:48831496-48832620:+	0.68454	0.00699301	0.908603	0.0014985	0.00424575	AF	ENSG00000109180	4:48831066:48831141-48832620:48831227:48831496-48832620:+
OCIAD1	ENSG00000109180;AF:4:48831066:48831141-48832620:48831306:48831531-48832620:+	0.776809	0.00499501	0.364649	0.0434565	0.0242258	AF	ENSG00000109180	4:48831066:48831141-48832620:48831306:48831531-48832620:+
OCIAD1	ENSG00000109180;AF:4:48831108:48831249-48832620:48831306:48831531-48832620:+	0.718684	0.022977	0.651853	0.00549451	0.0142358	AF	ENSG00000109180	4:48831108:48831249-48832620:48831306:48831531-48832620:+
OCIAD1	ENSG00000109180;AF:4:48831118:48831253-48832620:48831306:48831531-48832620:+	0.228081	0.0629371	-0.429141	0.0224775	0.0427073	AF	ENSG00000109180	4:48831118:48831253-48832620:48831306:48831531-48832620:+
OCIAD1	ENSG00000109180;AF:4:48831223:48831249-48832620:48831306:48831531-48832620:+	0.517397	0.00799201	0.22724	0.0769231	0.0424575	AF	ENSG00000109180	4:48831223:48831249-48832620:48831306:48831531-48832620:+
OCIAD1	ENSG00000109180;SE:4:48831141-48831227:48831249-48832620:+	-0.5	0.0344655	-0.5	0.047952	0.0412088	SE	ENSG00000109180	4:48831141-48831227:48831249-48832620:+
OCIAD1	ENSG00000109180;SE:4:48831141-48831227:48831398-48832620:+	-0.599115	0.030969	-0.626716	0.0364635	0.0337163	SE	ENSG00000109180	4:48831141-48831227:48831398-48832620:+
OCIAD1	ENSG00000109180;SE:4:48831141-48831227:48831433-48832620:+	-0.705294	0.022977	-0.671694	0.0334665	0.0282218	SE	ENSG00000109180	4:48831141-48831227:48831433-48832620:+
OCIAD1	ENSG00000109180;SE:4:48831141-48831227:48831496-48832620:+	-0.773589	0.022977	-0.773589	0.0204795	0.0217283	SE	ENSG00000109180	4:48831141-48831227:48831496-48832620:+
NFKB1	ENSG00000109320;A3:4:102529914-102533845:102529914-102533848:+	0.133545	0.0549451	0.167934	0.021978	0.0384615	A3	ENSG00000109320	4:102529914-102533845:102529914-102533848:+
NFKB1	ENSG00000109320;AF:4:102501329:102501788-102525512:102501898:102502167-102525512:+	0.224391	0.0254745	0.254592	0.0104895	0.017982	AF	ENSG00000109320	4:102501329:102501788-102525512:102501898:102502167-102525512:+
NFKB1	ENSG00000109320;AF:4:102501331:102501788-102525512:102501898:102502167-102525512:+	0.298477	0.0294705	0.3079	0.0234765	0.0264735	AF	ENSG00000109320	4:102501331:102501788-102525512:102501898:102502167-102525512:+
UBE2D3	ENSG00000109332;AF:4:102826636-102827427:102827551:102826636-102827592:102827948:-	0.0674646	0.0214785	-0.0403543	0.0599401	0.0407093	AF	ENSG00000109332	4:102826636-102827427:102827551:102826636-102827592:102827948:-
UBE2D3	ENSG00000109332;AF:4:102826636-102827427:102827551:102826636-102827735:102827849:-	0.0891002	0.014985	-0.0420828	0.0669331	0.040959	AF	ENSG00000109332	4:102826636-102827427:102827551:102826636-102827735:102827849:-
RPL34	ENSG00000109475;AF:4:108620566:108620600-108621951:108620656:108620712-108621951:+	0.00820225	0.0519481	-0.0104741	0.038961	0.0454545	AF	ENSG00000109475	4:108620566:108620600-108621951:108620656:108620712-108621951:+
GAR1	ENSG00000109534;AF:4:109815510:109815545-109816153:109815553:109815804-109816153:+	0.433099	0	0.487752	0	0	AF	ENSG00000109534	4:109815510:109815545-109816153:109815553:109815804-109816153:+
GAR1	ENSG00000109534;AF:4:109815510:109815545-109816153:109815635:109815804-109816153:+	0.187342	0.001998	0.199392	0.0024975	0.00224775	AF	ENSG00000109534	4:109815510:109815545-109816153:109815635:109815804-109816153:+
MFSD10	ENSG00000109736;A5:4:2931465-2931555:2931465-2931825:-	0.133303	0.0564436	0.161536	0.037962	0.0472028	A5	ENSG00000109736	4:2931465-2931555:2931465-2931825:-
MFSD10	ENSG00000109736;RI:4:2931375:2931465-2931825:2931936:-	0.301774	0.0204795	0.251938	0.0334665	0.026973	RI	ENSG00000109736	4:2931375:2931465-2931825:2931936:-
UFSP2	ENSG00000109775;AL:4:185400338:185400478-185403494:185402262:185402344-185403494:-	-0.299853	0.0504496	-0.425073	0.0274725	0.038961	AL	ENSG00000109775	4:185400338:185400478-185403494:185402262:185402344-185403494:-
UGDH	ENSG00000109814;SE:4:39514184-39521351:39521519-39527283:-	-0.0481597	0.0434565	-0.0586831	0.024975	0.0342158	SE	ENSG00000109814	4:39514184-39521351:39521519-39527283:-
ZPR1	ENSG00000109917;A3:11:116787643-116787820:116787602-116787820:-	-0.193715	0.0294705	-0.205944	0.0204795	0.024975	A3	ENSG00000109917	11:116787643-116787820:116787602-116787820:-
ZPR1	ENSG00000109917;SE:11:116787059-116787482:116787602-116787820:-	0.252444	0.0204795	0.291552	0.0124875	0.0164835	SE	ENSG00000109917	11:116787059-116787482:116787602-116787820:-
MTCH2	ENSG00000109919;SE:11:47634734-47635545:47635571-47638699:-	0.0656374	0.0214785	0.0711496	0.0224775	0.021978	SE	ENSG00000109919	11:47634734-47635545:47635571-47638699:-
FNBP4	ENSG00000109920;AL:11:47724504:47724778-47731374:47729968:47730190-47731374:-	-0.318121	0.0509491	-0.375796	0.0424575	0.0467033	AL	ENSG00000109920	11:47724504:47724778-47731374:47729968:47730190-47731374:-
SC5D	ENSG00000109929;AF:11:121292771:121292816-121303366:121292852:121293078-121303366:+	-0.122435	0.0244755	-0.0813606	0.0494505	0.036963	AF	ENSG00000109929	11:121292771:121292816-121303366:121292852:121293078-121303366:+
PUS3	ENSG00000110060;SE:11:125896330-125900679:125900844-125903170:-	-0.41223	0.0549451	-0.41223	0.0354645	0.0452048	SE	ENSG00000110060	11:125896330-125900679:125900844-125903170:-
DCPS	ENSG00000110063;SE:11:126331550-126338286:126338399-126343307:+	0.27903	0.0184815	0.318305	0.00949051	0.013986	SE	ENSG00000110063	11:126331550-126338286:126338399-126343307:+
KMT5B	ENSG00000110066;AF:11:68185928-68189917:68190076:68185928-68213477:68213678:-	0.333378	0.0144855	0.324136	0.017982	0.0162338	AF	ENSG00000110066	11:68185928-68189917:68190076:68185928-68213477:68213678:-
KMT5B	ENSG00000110066;AF:11:68185928-68213138:68213317:68185928-68213477:68213678:-	0.396393	0.0404595	0.328534	0.0554446	0.047952	AF	ENSG00000110066	11:68185928-68213138:68213317:68185928-68213477:68213678:-
KMT5B	ENSG00000110066;AF:11:68190152-68213138:68213286:68190152-68213477:68213595:-	-0.517317	0.00949051	-0.162985	0.0629371	0.0362138	AF	ENSG00000110066	11:68190152-68213138:68213286:68190152-68213477:68213595:-
KMT5B	ENSG00000110066;AF:11:68190152-68213138:68213286:68190152-68213477:68213828:-	-0.250396	0.010989	-0.139572	0.0364635	0.0237263	AF	ENSG00000110066	11:68190152-68213138:68213286:68190152-68213477:68213828:-
KMT5B	ENSG00000110066;SE:11:68185928-68189917:68190152-68213477:-	0.13414	0.042957	0.136135	0.031968	0.0374625	SE	ENSG00000110066	11:68185928-68189917:68190152-68213477:-
PPP6R3	ENSG00000110075;A5:11:68505271-68519501:68505249-68519501:+	0.387921	0.031968	0.254243	0.0509491	0.0414585	A5	ENSG00000110075	11:68505271-68519501:68505249-68519501:+
PPP6R3	ENSG00000110075;SE:11:68564432-68566999:68567166-68569748:+	0.886849	0.001998	0.555758	0.0124875	0.00724276	SE	ENSG00000110075	11:68564432-68566999:68567166-68569748:+
ST3GAL4	ENSG00000110080;AF:11:126355660:126355842-126406096:126355974:126356302-126406096:+	-0.19641	0.026973	-0.219939	0.0184815	0.0227273	AF	ENSG00000110080	11:126355660:126355842-126406096:126355974:126356302-126406096:+
ST3GAL4	ENSG00000110080;AF:11:126355974:126356302-126406096:126403416:126403486-126406096:+	0.722766	0.0014985	0.189431	0.032967	0.0172328	AF	ENSG00000110080	11:126355974:126356302-126406096:126403416:126403486-126406096:+
ST3GAL4	ENSG00000110080;SE:11:126355842-126358415:126358511-126406096:+	0.092248	0.0294705	0.0651963	0.047952	0.0387113	SE	ENSG00000110080	11:126355842-126358415:126358511-126406096:+
ANAPC15	ENSG00000110200;AF:11:72111496-72111924:72112068:72111496-72112650:72112766:-	0.797706	0.013986	0.377613	0.044955	0.0294705	AF	ENSG00000110200	11:72111496-72111924:72112068:72111496-72112650:72112766:-
ANAPC15	ENSG00000110200;AF:11:72111496-72111924:72112232:72111496-72112650:72112766:-	0.470019	0.00799201	0.155273	0.0764236	0.0422078	AF	ENSG00000110200	11:72111496-72111924:72112232:72111496-72112650:72112766:-
ANAPC15	ENSG00000110200;AF:11:72111496-72111924:72112262:72111496-72112650:72112766:-	1	0	0.509034	0.046953	0.0234765	AF	ENSG00000110200	11:72111496-72111924:72112262:72111496-72112650:72112766:-
ANAPC15	ENSG00000110200;AL:11:72106378:72107605-72110088:72109583:72109940-72110088:-	0.889648	0.014985	0.45152	0.0364635	0.0257243	AL	ENSG00000110200	11:72106378:72107605-72110088:72109583:72109940-72110088:-
RNF141	ENSG00000110315;AF:11:10534205-10540753:10540906:10534205-10541122:10541217:-	0.124481	0.036963	-0.132157	0.034965	0.035964	AF	ENSG00000110315	11:10534205-10540753:10540906:10534205-10541122:10541217:-
EIF4G2	ENSG00000110321;A5:11:10799756-10800090:10799756-10800244:-	0.127734	0.001998	0.147358	0.0014985	0.00174825	A5	ENSG00000110321	11:10799756-10800090:10799756-10800244:-
BIRC2	ENSG00000110330;RI:11:102348598:102348764-102349878:102350749:+	0.286978	0.003996	0.229524	0.00949051	0.00674326	RI	ENSG00000110330	11:102348598:102348764-102349878:102350749:+
BIRC2	ENSG00000110330;SE:11:102347376-102348598:102348764-102350001:+	1	0	0.5	0.0969031	0.0484515	SE	ENSG00000110330	11:102347376-102348598:102348764-102350001:+
DDX6	ENSG00000110367;AF:11:118786518-118790855:118790948:118786518-118791098:118791136:-	0.0982572	0.0364635	0.0735879	0.048951	0.0427073	AF	ENSG00000110367	11:118786518-118790855:118790948:118786518-118791098:118791136:-
NECTIN1	ENSG00000110400;AL:11:119660992:119665297-119675159:119674592:119674647-119675159:-	-0.1383	0.01998	-0.130228	0.01998	0.01998	AL	ENSG00000110400	11:119660992:119665297-119675159:119674592:119674647-119675159:-
MDK	ENSG00000110492;AF:11:46380756:46381183-46382057:46381207:46381288-46382057:+	-0.204474	0.0324675	-0.223148	0.0234765	0.027972	AF	ENSG00000110492	11:46380756:46381183-46382057:46381207:46381288-46382057:+
MDK	ENSG00000110492;AF:11:46380756:46381183-46382057:46381711:46381885-46382057:+	0.112353	0.0729271	0.294076	0.00599401	0.0394605	AF	ENSG00000110492	11:46380756:46381183-46382057:46381711:46381885-46382057:+
MDK	ENSG00000110492;AF:11:46381061:46381183-46382057:46381207:46381288-46382057:+	-0.464445	0.015984	-0.37749	0.0254745	0.0207293	AF	ENSG00000110492	11:46381061:46381183-46382057:46381207:46381288-46382057:+
MDK	ENSG00000110492;AF:11:46381068:46381288-46382057:46381737:46381885-46382057:+	-0.339248	0.0464535	-0.339248	0.032967	0.0397103	AF	ENSG00000110492	11:46381068:46381288-46382057:46381737:46381885-46382057:+
MDK	ENSG00000110492;AF:11:46381207:46381288-46382057:46381669:46381758-46382057:+	0.627033	0.034965	0.433438	0.0549451	0.044955	AF	ENSG00000110492	11:46381207:46381288-46382057:46381669:46381758-46382057:+
MDK	ENSG00000110492;AF:11:46381207:46381288-46382057:46381711:46381885-46382057:+	0.353428	0.020979	0.596405	0.003996	0.0124875	AF	ENSG00000110492	11:46381207:46381288-46382057:46381711:46381885-46382057:+
MDK	ENSG00000110492;AF:11:46381207:46381288-46382057:46381737:46381885-46382057:+	0.382115	0.032967	0.33816	0.026973	0.02997	AF	ENSG00000110492	11:46381207:46381288-46382057:46381737:46381885-46382057:+
MDK	ENSG00000110492;RI:11:46381711:46381885-46382057:46382133:+	0.120706	0.0624376	0.233035	0.0144855	0.0384615	RI	ENSG00000110492	11:46381711:46381885-46382057:46382133:+
MADD	ENSG00000110514;AF:11:47269161:47269283-47273827:47269376:47269644-47273827:+	-0.44437	0.0559441	-0.594808	0.036963	0.0464535	AF	ENSG00000110514	11:47269161:47269283-47273827:47269376:47269644-47273827:+
MADD	ENSG00000110514;AF:11:47269161:47269283-47273827:47269684:47269750-47273827:+	-0.467718	0.0414585	-0.512926	0.044955	0.0432068	AF	ENSG00000110514	11:47269161:47269283-47273827:47269684:47269750-47273827:+
MADD	ENSG00000110514;AF:11:47269161:47269283-47273827:47270148:47270246-47273827:+	-0.465529	0.0544456	-0.639045	0.0284715	0.0414585	AF	ENSG00000110514	11:47269161:47269283-47273827:47270148:47270246-47273827:+
CD81	ENSG00000110651;AF:11:2384663:2384682-2390412:2390095:2390183-2390412:+	0.456889	0.0104895	0.47094	0.00899101	0.00974026	AF	ENSG00000110651	11:2384663:2384682-2390412:2390095:2390183-2390412:+
C11orf58	ENSG00000110696;SE:11:16752894-16753884:16754035-16754871:+	-0.0890736	0.0114885	-0.0434346	0.043956	0.0277223	SE	ENSG00000110696	11:16752894-16753884:16754035-16754871:+
NUP98	ENSG00000110713;AL:11:3671083:3671416-3676509:3676017:3676376-3676509:-	-0.5	0.025974	-0.476626	0.01998	0.022977	AL	ENSG00000110713	11:3671083:3671416-3676509:3676017:3676376-3676509:-
NDUFS8	ENSG00000110717;AF:11:68030617:68030733-68032152:68030743:68030961-68032152:+	0.0963875	0.040959	0.0907912	0.0474525	0.0442058	AF	ENSG00000110717	11:68030617:68030733-68032152:68030743:68030961-68032152:+
NDUFS8	ENSG00000110717;AF:11:68030743:68030877-68032152:68030966:68031150-68032152:+	0.142652	0.0539461	0.169959	0.0354645	0.0447053	AF	ENSG00000110717	11:68030743:68030877-68032152:68030966:68031150-68032152:+
KCTD10	ENSG00000110906;SE:12:109457682-109457992:109458078-109460636:-	-0.168526	0.013986	-0.107897	0.0314685	0.0227273	SE	ENSG00000110906	12:109457682-109457992:109458078-109460636:-
KCTD10	ENSG00000110906;SE:12:109458078-109460636:109460805-109469515:-	-0.110181	0.02997	-0.220361	0.003996	0.016983	SE	ENSG00000110906	12:109458078-109460636:109460805-109469515:-
SLC11A2	ENSG00000110911;AF:12:51010766-51026310:51026384:51010766-51028177:51028275:-	-0.153151	0.0244755	-0.167577	0.016983	0.0207293	AF	ENSG00000110911	12:51010766-51026310:51026384:51010766-51028177:51028275:-
CAMKK2	ENSG00000110931;A3:12:121240869-121244573:121240542-121244573:-	0.231265	0.0174825	0.199835	0.0254745	0.0214785	A3	ENSG00000110931	12:121240869-121244573:121240542-121244573:-
CAMKK2	ENSG00000110931;AF:12:121274585-121296638:121296753:121274585-121297539:121298057:-	0.114105	0.0569431	0.147141	0.030969	0.043956	AF	ENSG00000110931	12:121274585-121296638:121296753:121274585-121297539:121298057:-
VPS29	ENSG00000111237;A5:12:110496203-110499457:110496203-110499535:-	-0.124361	0.001998	0.0277601	0.0619381	0.031968	A5	ENSG00000111237	12:110496203-110499457:110496203-110499535:-
VPS29	ENSG00000111237;MX:12:110496203-110498820:110498859-110502049:110496203-110499457:110499546-110502049:-	-0.113718	0.00549451	0.0309188	0.0894106	0.0474525	MX	ENSG00000111237	12:110496203-110498820:110498859-110502049:110496203-110499457:110499546-110502049:-
VPS29	ENSG00000111237;MX:12:110496203-110498820:110498859-110502049:110496203-110499535:110499546-110502049:-	-0.175084	0.001998	0.0566676	0.02997	0.015984	MX	ENSG00000111237	12:110496203-110498820:110498859-110502049:110496203-110499535:110499546-110502049:-
VPS29	ENSG00000111237;SE:12:110496203-110499535:110499546-110502049:-	0.121764	0.001998	-0.0421687	0.033966	0.017982	SE	ENSG00000111237	12:110496203-110499535:110499546-110502049:-
RAD51AP1	ENSG00000111247;AL:12:4553147-4556353:4556511:4553147-4558857:4559682:+	-0.630821	0.014985	-0.464852	0.0519481	0.0334665	AL	ENSG00000111247	12:4553147-4556353:4556511:4553147-4558857:4559682:+
MGP	ENSG00000111341;SE:12:14884245-14884813:14884887-14885731:-	-0.0771539	0.00599401	-0.0363968	0.0184815	0.0122378	SE	ENSG00000111341	12:14884245-14884813:14884887-14885731:-
COPZ1	ENSG00000111481;SE:12:54325181-54340547:54340615-54342206:+	-0.0289987	0.0394605	0.0264822	0.033966	0.0367133	SE	ENSG00000111481	12:54325181-54340547:54340615-54342206:+
COPZ1	ENSG00000111481;SE:12:54340615-54342206:54342287-54345460:+	0.100177	0.0804196	-0.207052	0.00999001	0.0452048	SE	ENSG00000111481	12:54340615-54342206:54342287-54345460:+
RAB5B	ENSG00000111540;AF:12:55973913:55974000-55986869:55974074:55974139-55986869:+	0.0792651	0.0164835	0.043693	0.0384615	0.0274725	AF	ENSG00000111540	12:55973913:55974000-55986869:55974074:55974139-55986869:+
RAB5B	ENSG00000111540;AF:12:55973913:55974000-55986869:55974078:55974139-55986869:+	-0.110469	0.00549451	-0.0621732	0.025974	0.0157343	AF	ENSG00000111540	12:55973913:55974000-55986869:55974078:55974139-55986869:+
RAB5B	ENSG00000111540;SE:12:55987123-55989947:55990098-55990682:+	0.0798451	0.016983	0.0446529	0.043956	0.0304695	SE	ENSG00000111540	12:55987123-55989947:55990098-55990682:+
NUP107	ENSG00000111581;A3:12:68689619-68690603:68689619-68690631:+	-0.105693	0.0174825	-0.0559247	0.0669331	0.0422078	A3	ENSG00000111581	12:68689619-68690603:68689619-68690631:+
NUP107	ENSG00000111581;AF:12:68687000:68687073-68688962:68687455:68687591-68688962:+	0.229348	0.0034965	0.142295	0.0104895	0.00699301	AF	ENSG00000111581	12:68687000:68687073-68688962:68687455:68687591-68688962:+
NUP107	ENSG00000111581;SE:12:68696922-68700726:68700853-68702736:+	-0.153837	0.00799201	-0.105967	0.0124875	0.0102398	SE	ENSG00000111581	12:68696922-68700726:68700853-68702736:+
CNOT2	ENSG00000111596;AF:12:70243448:70243480-70278132:70243748:70244189-70278132:+	-0.428735	0.035964	-0.513189	0.030969	0.0334665	AF	ENSG00000111596	12:70243448:70243480-70278132:70243748:70244189-70278132:+
TIMELESS	ENSG00000111602;A3:12:56432524-56433026:56432521-56433026:-	0.108621	0.028971	0.0623061	0.0434565	0.0362138	A3	ENSG00000111602	12:56432524-56433026:56432521-56433026:-
MRPL51	ENSG00000111639;A5:12:6492972-6493459:6492972-6493717:-	-0.107007	0.0044955	-0.0662924	0.0114885	0.00799201	A5	ENSG00000111639	12:6492972-6493459:6492972-6493717:-
MRPL51	ENSG00000111639;AF:12:6492972-6493058:6493598:6492972-6493717:6493841:-	-0.0747242	0.00699301	-0.0523889	0.0134865	0.0102398	AF	ENSG00000111639	12:6492972-6493058:6493598:6492972-6493717:6493841:-
COPS7A	ENSG00000111652;A5:12:6724250-6724614:6724179-6724614:+	-0.0825199	0.045954	-0.104345	0.025974	0.035964	A5	ENSG00000111652	12:6724250-6724614:6724179-6724614:+
TPD52L1	ENSG00000111907;AF:6:125119049:125119388-125220078:125154381:125154532-125220078:+	0.492555	0.003996	0.589708	0.00499501	0.0044955	AF	ENSG00000111907	6:125119049:125119388-125220078:125154381:125154532-125220078:+
TPD52L1	ENSG00000111907;AF:6:125153733:125153970-125220078:125154189:125154532-125220078:+	-0.0274403	0.0519481	-0.0426402	0.0264735	0.0392108	AF	ENSG00000111907	6:125153733:125153970-125220078:125154189:125154532-125220078:+
TPD52L1	ENSG00000111907;AF:6:125153733:125153970-125220078:125154381:125154532-125220078:+	0.0487847	0.0244755	0.0809897	0.00999001	0.0172328	AF	ENSG00000111907	6:125153733:125153970-125220078:125154381:125154532-125220078:+
TPD52L1	ENSG00000111907;AF:6:125153733:125153970-125220078:125203639:125203777-125220078:+	-0.0543779	0.0114885	-0.100783	0.003996	0.00774226	AF	ENSG00000111907	6:125153733:125153970-125220078:125203639:125203777-125220078:+
TPD52L1	ENSG00000111907;AF:6:125153765:125153970-125220078:125154381:125154532-125220078:+	0.511259	0.000999001	0.697526	0	0.000499501	AF	ENSG00000111907	6:125153765:125153970-125220078:125154381:125154532-125220078:+
TPD52L1	ENSG00000111907;AF:6:125153793:125153970-125220078:125154381:125154532-125220078:+	0.116425	0.00549451	0.170621	0.001998	0.00374625	AF	ENSG00000111907	6:125153793:125153970-125220078:125154381:125154532-125220078:+
TPD52L1	ENSG00000111907;AF:6:125153849:125153970-125220078:125154189:125154532-125220078:+	0.065949	0.026973	0.118935	0.00849151	0.0177323	AF	ENSG00000111907	6:125153849:125153970-125220078:125154189:125154532-125220078:+
TPD52L1	ENSG00000111907;AF:6:125153849:125153970-125220078:125154381:125154532-125220078:+	0.245205	0.0024975	0.368292	0	0.00124875	AF	ENSG00000111907	6:125153849:125153970-125220078:125154381:125154532-125220078:+
TPD52L1	ENSG00000111907;AF:6:125153849:125153970-125220078:125203639:125203777-125220078:+	0.021618	0.0579421	0.0339014	0.024975	0.0414585	AF	ENSG00000111907	6:125153849:125153970-125220078:125203639:125203777-125220078:+
TPD52L1	ENSG00000111907;AF:6:125153900:125153970-125220078:125154381:125154532-125220078:+	0.254347	0.001998	0.449161	0	0.000999001	AF	ENSG00000111907	6:125153900:125153970-125220078:125154381:125154532-125220078:+
TPD52L1	ENSG00000111907;AF:6:125154381:125154532-125220078:125203639:125203777-125220078:+	-0.0429287	0.0234765	-0.0626487	0.010989	0.0172328	AF	ENSG00000111907	6:125154381:125154532-125220078:125203639:125203777-125220078:+
TPD52L1	ENSG00000111907;AF:6:125229067:125229266-125248282:125231207:125231237-125248282:+	0.0247888	0.0669331	0.0605144	0.022977	0.044955	AF	ENSG00000111907	6:125229067:125229266-125248282:125231207:125231237-125248282:+
TPD52L1	ENSG00000111907;AL:6:125248383-125252022:125253799:125248383-125262834:125263125:+	0.497603	0.0024975	0.536527	0.00849151	0.00549451	AL	ENSG00000111907	6:125248383-125252022:125253799:125248383-125262834:125263125:+
TPD52L1	ENSG00000111907;MX:6:125248383-125253717:125253755-125262834:125248383-125257098:125257158-125262834:+	-0.0605722	0.012987	-0.149799	0.001998	0.00749251	MX	ENSG00000111907	6:125248383-125253717:125253755-125262834:125248383-125257098:125257158-125262834:+
TPD52L1	ENSG00000111907;SE:6:125248383-125253717:125253755-125257098:+	-0.0638319	0.0114885	-0.0960803	0.00599401	0.00874126	SE	ENSG00000111907	6:125248383-125253717:125253755-125257098:+
TPD52L1	ENSG00000111907;SE:6:125248383-125253717:125253755-125262834:+	-0.039082	0.017982	-0.0857598	0.00599401	0.011988	SE	ENSG00000111907	6:125248383-125253717:125253755-125262834:+
TPD52L1	ENSG00000111907;SE:6:125248383-125257098:125257158-125262834:+	0.0166017	0.0539461	0.0436351	0.0134865	0.0337163	SE	ENSG00000111907	6:125248383-125257098:125257158-125262834:+
MTRF1L	ENSG00000112031;A3:6:152995319-152998550:152995294-152998550:-	0.145966	0.041958	0.135461	0.0464535	0.0442058	A3	ENSG00000112031	6:152995319-152998550:152995294-152998550:-
SRSF3	ENSG00000112081;AF:6:36594367:36594481-36596761:36594592:36594755-36596761:+	0.014994	0.0899101	-0.100944	0.00749251	0.0487013	AF	ENSG00000112081	6:36594367:36594481-36596761:36594592:36594755-36596761:+
ALDH5A1	ENSG00000112294;SE:6:24495350-24502523:24502606-24503263:+	-0.112087	0.040959	-0.0938594	0.045954	0.0434565	SE	ENSG00000112294	6:24495350-24502523:24502606-24503263:+
GMNN	ENSG00000112312;A5:6:24775244-24777222:24775112-24777222:+	-0.0979347	0.0044955	-0.0652324	0.0254745	0.014985	A5	ENSG00000112312	6:24775244-24777222:24775112-24777222:+
HBS1L	ENSG00000112339;SE:6:135002842-135039573:135039767-135050582:-	0.0943343	0.0414585	0.12971	0.024975	0.0332168	SE	ENSG00000112339	6:135002842-135039573:135039767-135050582:-
CUTA	ENSG00000112514;AF:6:33417695-33417869:33417931:33417695-33417959:33418122:-	-0.084601	0.00549451	-0.0561777	0.022977	0.0142358	AF	ENSG00000112514	6:33417695-33417869:33417931:33417695-33417959:33418122:-
CCND3	ENSG00000112576;AF:6:41937394-41940370:41940585:41937394-42048501:42048894:-	0.749207	0.0144855	0.792504	0.0304695	0.0224775	AF	ENSG00000112576	6:41937394-41940370:41940585:41937394-42048501:42048894:-
FAM120B	ENSG00000112584;AF:6:170295321:170295453-170317370:170306756:170306842-170317370:+	0.280048	0.047952	0.28065	0.0434565	0.0457043	AF	ENSG00000112584	6:170295321:170295453-170317370:170306756:170306842-170317370:+
COX7A2	ENSG00000112695;MX:6:75237988-75240301:75240385-75243717:75237988-75241176:75241265-75243717:-	-0.101923	0.026973	-0.0823844	0.0654346	0.0462038	MX	ENSG00000112695	6:75237988-75240301:75240385-75243717:75237988-75241176:75241265-75243717:-
COX7A2	ENSG00000112695;SE:6:75240385-75241123:75241265-75243717:-	0.117233	0.02997	0.209577	0.00749251	0.0187313	SE	ENSG00000112695	6:75240385-75241123:75241265-75243717:-
BRD8	ENSG00000112983;AL:5:138169263:138169358-138170345:138169363:138169388-138170345:-	-0.49558	0.0104895	-0.24907	0.0784216	0.0444555	AL	ENSG00000112983	5:138169263:138169358-138170345:138169363:138169388-138170345:-
NNT	ENSG00000112992;SE:5:43603294-43609143:43609346-43612908:+	0.355136	0.0264735	0.679813	0.010989	0.0187313	SE	ENSG00000112992	5:43603294-43609143:43609346-43612908:+
HSPA9	ENSG00000113013;A3:5:138574169-138575238:138574126-138575238:-	0.0582002	0.0214785	0.0474302	0.0354645	0.0284715	A3	ENSG00000113013	5:138574169-138575238:138574126-138575238:-
LMNB1	ENSG00000113368;A5:5:126777252-126804776:126777244-126804776:+	0.251667	0.0499501	0.217022	0.020979	0.0354645	A5	ENSG00000113368	5:126777252-126804776:126777244-126804776:+
SUB1	ENSG00000113387;A3:5:32585625-32586369:32585625-32586429:+	0.027316	0.0394605	-0.0496086	0.020979	0.0302198	A3	ENSG00000113387	5:32585625-32586369:32585625-32586429:+
SUB1	ENSG00000113387;SE:5:32585625-32586369:32586501-32588512:+	-0.0558915	0.020979	-0.120917	0.0034965	0.0122378	SE	ENSG00000113387	5:32585625-32586369:32586501-32588512:+
SUB1	ENSG00000113387;SE:5:32585625-32586429:32586501-32588512:+	-0.0560742	0.0154845	-0.0356642	0.022977	0.0192308	SE	ENSG00000113387	5:32585625-32586429:32586501-32588512:+
IRX4	ENSG00000113430;AF:5:1882747-1886862:1886984:1882747-1887062:1887179:-	-0.497631	0.0464535	0.462621	0.0464535	0.0464535	AF	ENSG00000113430	5:1882747-1886862:1886984:1882747-1887062:1887179:-
GNPDA1	ENSG00000113552;A3:5:142012377-142012995:142012339-142012995:-	0.182236	0.040959	0.181279	0.0354645	0.0382118	A3	ENSG00000113552	5:142012377-142012995:142012339-142012995:-
SKP1	ENSG00000113558;AL:5:134157508:134157768-134158455:134157941:134157960-134158455:-	-0.0187486	0.0424575	-0.0170763	0.0504496	0.0464535	AL	ENSG00000113558	5:134157508:134157768-134158455:134157941:134157960-134158455:-
MACROH2A1	ENSG00000113648;A5:5:135389126-135399749:135389126-135399786:-	-0.066322	0.012987	-0.0433081	0.028971	0.020979	A5	ENSG00000113648	5:135389126-135399749:135389126-135399786:-
MACROH2A1	ENSG00000113648;AF:5:135389126-135399062:135399204:135389126-135399786:135399884:-	-0.049441	0.03996	-0.0512918	0.0374625	0.0387113	AF	ENSG00000113648	5:135389126-135399062:135399204:135389126-135399786:135399884:-
MACROH2A1	ENSG00000113648;AF:5:135389126-135399062:135399211:135389126-135399786:135399884:-	-0.135367	0.0034965	-0.0445758	0.0394605	0.0214785	AF	ENSG00000113648	5:135389126-135399062:135399211:135389126-135399786:135399884:-
MACROH2A1	ENSG00000113648;AF:5:135389126-135399062:135399222:135389126-135399749:135399887:-	0.0879476	0.00649351	0.0250091	0.0639361	0.0352148	AF	ENSG00000113648	5:135389126-135399062:135399222:135389126-135399749:135399887:-
MACROH2A1	ENSG00000113648;AF:5:135389126-135399062:135399622:135389126-135399786:135399884:-	-0.124872	0.00799201	-0.0822539	0.0224775	0.0152348	AF	ENSG00000113648	5:135389126-135399062:135399622:135389126-135399786:135399884:-
MACROH2A1	ENSG00000113648;SE:5:135346057-135350823:135350913-135360497:-	-0.166579	0.000999001	-0.0259022	0.0809191	0.040959	SE	ENSG00000113648	5:135346057-135350823:135350913-135360497:-
CSNK1A1	ENSG00000113712;A5:5:149496860-149505447:149496860-149505483:-	0.0357585	0.0834166	0.110324	0.011988	0.0477023	A5	ENSG00000113712	5:149496860-149505447:149496860-149505483:-
CSNK1A1	ENSG00000113712;SE:5:149513209-149517794:149517877-149520290:-	0.14522	0.0044955	0.137369	0.00849151	0.00649351	SE	ENSG00000113712	5:149513209-149517794:149517877-149520290:-
ATP6V0E1	ENSG00000113732;SE:5:172983964-172994775:172994822-173020238:+	0.0506916	0.017982	0.035872	0.018981	0.0184815	SE	ENSG00000113732	5:172983964-172994775:172994822-173020238:+
TIMMDC1	ENSG00000113845;A5:3:119498933-119517205:119498927-119517205:+	-0.306594	0.0014985	0.0452518	0.0714286	0.0364635	A5	ENSG00000113845	3:119498933-119517205:119498927-119517205:+
KPNA1	ENSG00000114030;AF:3:122496570-122514465:122514542:122496570-122514757:122514934:-	-0.584002	0.0024975	-0.525366	0.00599401	0.00424575	AF	ENSG00000114030	3:122496570-122514465:122514542:122496570-122514757:122514934:-
KPNA1	ENSG00000114030;AF:3:122496570-122514465:122514542:122496570-122514875:122514945:-	-0.18447	0.036963	-0.137597	0.0539461	0.0454545	AF	ENSG00000114030	3:122496570-122514465:122514542:122496570-122514875:122514945:-
KPNA1	ENSG00000114030;SE:3:122454001-122457726:122457848-122461224:-	0.166394	0.00799201	0.111048	0.0284715	0.0182318	SE	ENSG00000114030	3:122454001-122457726:122457848-122461224:-
TFDP2	ENSG00000114126;AF:3:142005544-142028579:142028597:142005544-142090792:142090838:-	-0.383235	0.0044955	-0.442687	0.00649351	0.00549451	AF	ENSG00000114126	3:142005544-142028579:142028597:142005544-142090792:142090838:-
TFDP2	ENSG00000114126;AF:3:142005544-142028579:142028646:142005544-142149183:142149521:-	1	0	0.693833	0.0314685	0.0157343	AF	ENSG00000114126	3:142005544-142028579:142028646:142005544-142149183:142149521:-
TFDP2	ENSG00000114126;AF:3:142005544-142028579:142028665:142005544-142090792:142090838:-	-0.420523	0.00949051	-0.301567	0.0254745	0.0174825	AF	ENSG00000114126	3:142005544-142028579:142028665:142005544-142090792:142090838:-
TFDP2	ENSG00000114126;AF:3:142005544-142090792:142090838:142005544-142149183:142149521:-	0.608033	0.011988	0.550778	0.0164835	0.0142358	AF	ENSG00000114126	3:142005544-142090792:142090838:142005544-142149183:142149521:-
PDCD10	ENSG00000114209;A3:3:167734350-167734806:167734345-167734806:-	0.267036	0.0354645	0.319854	0.0174825	0.0264735	A3	ENSG00000114209	3:167734350-167734806:167734345-167734806:-
PDCD10	ENSG00000114209;SE:3:167704895-167720062:167720273-167725401:-	0.080183	0.0284715	0.080183	0.0414585	0.034965	SE	ENSG00000114209	3:167704895-167720062:167720273-167725401:-
USP4	ENSG00000114316;AF:3:49311654-49313871:49314044:49311654-49318309:49318774:-	-1	0.000499501	-0.5	0.0949051	0.0477023	AF	ENSG00000114316	3:49311654-49313871:49314044:49311654-49318309:49318774:-
ECT2	ENSG00000114346;SE:3:172816837-172818548:172818814-172820148:+	-0.0833131	0.032967	-0.0644006	0.0499501	0.0414585	SE	ENSG00000114346	3:172816837-172818548:172818814-172820148:+
C3orf14	ENSG00000114405;SE:3:62319055-62319721:62319832-62320460:+	-0.032115	0.0494505	-0.10325	0.00599401	0.0277223	SE	ENSG00000114405	3:62319055-62319721:62319832-62320460:+
FXR1	ENSG00000114416;AL:3:180970358-180971075:180971816:180970358-180976122:180977155:+	0.0480973	0.0759241	0.0976027	0.022977	0.0494505	AL	ENSG00000114416	3:180970358-180971075:180971816:180970358-180976122:180977155:+
UMPS	ENSG00000114491;SE:3:124730627-124731506:124731604-124735093:+	0.0656368	0.0749251	0.204683	0.0104895	0.0427073	SE	ENSG00000114491	3:124730627-124731506:124731604-124735093:+
SCAP	ENSG00000114650;A3:3:47417826-47418134:47417823-47418134:-	0.0926417	0.0504496	0.111019	0.032967	0.0417083	A3	ENSG00000114650	3:47417826-47418134:47417823-47418134:-
MAPKAPK3	ENSG00000114738;A5:3:50617241-50617514:50617226-50617514:+	-0.24498	0.0014985	-0.164998	0.00799201	0.00474525	A5	ENSG00000114738	3:50617241-50617514:50617226-50617514:+
GORASP1	ENSG00000114745;RI:3:39100305:39100454-39100747:39100877:-	0.23053	0.0384615	0.256231	0.030969	0.0347153	RI	ENSG00000114745	3:39100305:39100454-39100747:39100877:-
ABCC5	ENSG00000114770;SE:3:183984894-183985304:183985378-183987770:-	-0.209397	0.01998	-0.191794	0.025974	0.022977	SE	ENSG00000114770	3:183984894-183985304:183985378-183987770:-
SSR3	ENSG00000114850;AF:3:156553781-156553993:156554125:156553781-156554737:156554845:-	-0.202312	0.00499501	-0.177552	0.00749251	0.00624376	AF	ENSG00000114850	3:156553781-156553993:156554125:156553781-156554737:156554845:-
SSR3	ENSG00000114850;AF:3:156553781-156553993:156554125:156553781-156554957:156555117:-	-0.361315	0.00549451	-0.308707	0.00899101	0.00724276	AF	ENSG00000114850	3:156553781-156553993:156554125:156553781-156554957:156555117:-
SSR3	ENSG00000114850;AF:3:156553781-156553993:156554125:156553781-156554957:156555125:-	-0.071586	0.0304695	-0.0647175	0.0474525	0.038961	AF	ENSG00000114850	3:156553781-156553993:156554125:156553781-156554957:156555125:-
SSR3	ENSG00000114850;AF:3:156553781-156553993:156554125:156553781-156554957:156555149:-	-0.0900563	0.0254745	-0.0775965	0.032967	0.0292208	AF	ENSG00000114850	3:156553781-156553993:156554125:156553781-156554957:156555149:-
SSR3	ENSG00000114850;AF:3:156553781-156553993:156554125:156553781-156554957:156555184:-	-0.103251	0.023976	-0.0963932	0.033966	0.028971	AF	ENSG00000114850	3:156553781-156553993:156554125:156553781-156554957:156555184:-
SSR3	ENSG00000114850;AF:3:156553781-156554737:156554845:156553781-156554957:156555117:-	-0.100086	0.0334665	-0.138967	0.0284715	0.030969	AF	ENSG00000114850	3:156553781-156554737:156554845:156553781-156554957:156555117:-
EIF4G1	ENSG00000114867;SE:3:184314674-184317321:184317497-184317717:+	0.239848	0.00699301	0.269229	0.003996	0.00549451	SE	ENSG00000114867	3:184314674-184317321:184317497-184317717:+
EEF1B2	ENSG00000114942;A3:2:206159684-206159913:206159684-206159959:+	0.0759633	0.015984	0.166007	0.0034965	0.00974026	A3	ENSG00000114942	2:206159684-206159913:206159684-206159959:+
DGUOK	ENSG00000114956;A3:2:73946906-73950601:73946906-73950627:+	0.479213	0.015984	0.285227	0.0414585	0.0287213	A3	ENSG00000114956	2:73946906-73950601:73946906-73950627:+
NCL	ENSG00000115053;A5:2:231463316-231464143:231463316-231464160:-	0.234253	0.000499501	0.267795	0.000999001	0.000749251	A5	ENSG00000115053	2:231463316-231464143:231463316-231464160:-
MPV17	ENSG00000115204;A3:2:27317234-27322448:27317173-27322448:-	0.269936	0.0689311	0.426962	0.018981	0.043956	A3	ENSG00000115204	2:27317234-27322448:27317173-27322448:-
SNX17	ENSG00000115234;SE:2:27372740-27373040:27373113-27373247:+	-0.0350704	0.0514486	-0.0625808	0.022977	0.0372128	SE	ENSG00000115234	2:27372740-27373040:27373113-27373247:+
RPS15	ENSG00000115268;SE:19:1438892-1439606:1439826-1440026:+	-0.0748582	0.0604396	-0.0999712	0.02997	0.0452048	SE	ENSG00000115268	19:1438892-1439606:1439826-1440026:+
GCA	ENSG00000115271;AF:2:162344159:162344275-162347578:162344338:162344525-162347578:+	0.0502308	0.045954	0.0637794	0.047952	0.046953	AF	ENSG00000115271	2:162344159:162344275-162347578:162344338:162344525-162347578:+
GCA	ENSG00000115271;AF:2:162344182:162344275-162347578:162344338:162344525-162347578:+	0.0515529	0.035964	0.0570067	0.0364635	0.0362138	AF	ENSG00000115271	2:162344182:162344275-162347578:162344338:162344525-162347578:+
GCA	ENSG00000115271;RI:2:162359044:162359157-162359494:162359552:+	0.0490238	0.0454545	0.0614747	0.0499501	0.0477023	RI	ENSG00000115271	2:162359044:162359157-162359494:162359552:+
GRB14	ENSG00000115290;A3:2:164508603-164508742:164508550-164508742:-	-0.396706	0.020979	-0.377374	0.020979	0.020979	A3	ENSG00000115290	2:164508603-164508742:164508550-164508742:-
HTRA2	ENSG00000115317;A3:2:74529912-74530445:74529912-74530461:+	-0.243666	0.030969	-0.224547	0.040959	0.035964	A3	ENSG00000115317	2:74529912-74530445:74529912-74530461:+
GALNT3	ENSG00000115339;A5:2:165759570-165761843:165759570-165761905:-	-0.185694	0.00749251	-0.0796309	0.0444555	0.025974	A5	ENSG00000115339	2:165759570-165761843:165759570-165761905:-
POLE4	ENSG00000115350;AF:2:74958705:74958892-74959341:74959006:74959091-74959341:+	0.200828	0.0034965	0.117633	0.0254745	0.0144855	AF	ENSG00000115350	2:74958705:74958892-74959341:74959006:74959091-74959341:+
LANCL1	ENSG00000115365;A5:2:210476412-210476620:210476412-210476709:-	0.193161	0.0124875	0.134304	0.02997	0.0212288	A5	ENSG00000115365	2:210476412-210476620:210476412-210476709:-
LANCL1	ENSG00000115365;A5:2:210476412-210476709:210476412-210476722:-	-0.42272	0.003996	-0.226442	0.018981	0.0114885	A5	ENSG00000115365	2:210476412-210476709:210476412-210476722:-
IGFBP2	ENSG00000115457;AF:2:216633395:216633965-216660557:216659618:216659746-216660557:+	0.0523847	0.018981	0.0379098	0.021978	0.0204795	AF	ENSG00000115457	2:216633395:216633965-216660557:216659618:216659746-216660557:+
USP34	ENSG00000115464;A3:2:61203263-61204256:61203206-61204256:-	0.437999	0.0034965	0.208855	0.0114885	0.00749251	A3	ENSG00000115464	2:61203263-61204256:61203206-61204256:-
SF3B1	ENSG00000115524;RI:2:197418796:197418951-197420428:197420542:-	-0.453733	0.0344655	-0.551297	0.037962	0.0362138	RI	ENSG00000115524	2:197418796:197418951-197420428:197420542:-
CHMP3	ENSG00000115561;AF:2:86542312-86542788:86542847:86542312-86563304:86563477:-	0.0575703	0.040959	0.140689	0.00699301	0.023976	AF	ENSG00000115561	2:86542312-86542788:86542847:86542312-86563304:86563477:-
MLPH	ENSG00000115648;AF:2:237486409:237486738-237493403:237487251:237487437-237493403:+	0.0323241	0.0364635	0.0551083	0.0114885	0.023976	AF	ENSG00000115648	2:237486409:237486738-237493403:237487251:237487437-237493403:+
MLPH	ENSG00000115648;AF:2:237486409:237486738-237493403:237487276:237487437-237493403:+	0.050569	0.0214785	0.0250605	0.0639361	0.0427073	AF	ENSG00000115648	2:237486409:237486738-237493403:237487276:237487437-237493403:+
MLPH	ENSG00000115648;SE:2:237540533-237540802:237540957-237542567:+	0.0545433	0.025974	0.0152904	0.0624376	0.0442058	SE	ENSG00000115648	2:237540533-237540802:237540957-237542567:+
PPP1R7	ENSG00000115685;AF:2:241149592:241149708-241157807:241153482:241153604-241157807:+	-0.197382	0.0654346	-0.284542	0.020979	0.0432068	AF	ENSG00000115685	2:241149592:241149708-241157807:241153482:241153604-241157807:+
STK25	ENSG00000115694;A3:2:241500847-241501478:241500796-241501478:-	0.135816	0.010989	0.142605	0.00999001	0.0104895	A3	ENSG00000115694	2:241500847-241501478:241500796-241501478:-
STK25	ENSG00000115694;A5:2:241501708-241508443:241501708-241508505:-	-0.141145	0.0774226	-0.283994	0.0194805	0.0484515	A5	ENSG00000115694	2:241501708-241508443:241501708-241508505:-
STK25	ENSG00000115694;AF:2:241500281-241500740:241500871:241500281-241509223:241509298:-	-0.46018	0.034965	-0.566594	0.020979	0.027972	AF	ENSG00000115694	2:241500281-241500740:241500871:241500281-241509223:241509298:-
DCAF17	ENSG00000115827;A5:2:171434703-171435083:171434270-171435083:+	-0.275509	0.034965	-0.225566	0.0549451	0.044955	A5	ENSG00000115827	2:171434703-171435083:171434270-171435083:+
DCAF17	ENSG00000115827;SE:2:171458075-171458372:171458477-171468888:+	-0.296746	0.034965	-0.244591	0.047952	0.0414585	SE	ENSG00000115827	2:171458075-171458372:171458477-171468888:+
SRSF7	ENSG00000115875;RI:2:38748579:38748653-38749529:38749705:-	0.056771	0.020979	0.0525154	0.0334665	0.0272228	RI	ENSG00000115875	2:38748579:38748653-38749529:38749705:-
SOS1	ENSG00000115904;AF:2:39067753-39120336:39120450:39067753-39124159:39124345:-	0.695415	0.0364635	0.482729	0.0599401	0.0482018	AF	ENSG00000115904	2:39067753-39120336:39120450:39067753-39124159:39124345:-
TIA1	ENSG00000116001;SE:2:70227822-70229059:70229091-70229264:-	-0.128124	0.0234765	-0.138757	0.020979	0.0222278	SE	ENSG00000116001	2:70227822-70229059:70229091-70229264:-
SCP2	ENSG00000116171;SE:1:53028071-53038917:53039046-53047858:+	0.0688595	0.0234765	0.0800296	0.0154845	0.0194805	SE	ENSG00000116171	1:53028071-53038917:53039046-53047858:+
TMEM59	ENSG00000116209;A5:1:54048682-54053000:54048682-54053356:-	-0.238281	0.0024975	-0.0627622	0.0789211	0.0407093	A5	ENSG00000116209	1:54048682-54053000:54048682-54053356:-
ICMT	ENSG00000116237;SE:1:6233643-6234405:6234511-6234886:-	0.0903945	0.045954	0.08087	0.0464535	0.0462038	SE	ENSG00000116237	1:6233643-6234405:6234511-6234886:-
RPL22	ENSG00000116251;AF:1:6197756-6199562:6199612:6197756-6200489:6200842:-	-0.0316983	0.0204795	0.0787658	0.00799201	0.0142358	AF	ENSG00000116251	1:6197756-6199562:6199612:6197756-6200489:6200842:-
PARK7	ENSG00000116288;A5:1:7961793-7962763:7961735-7962763:+	0.0162678	0.0779221	-0.0495775	0.014985	0.0464535	A5	ENSG00000116288	1:7961793-7962763:7961735-7962763:+
PARK7	ENSG00000116288;AF:1:7954291:7954323-7962763:7961692:7961735-7962763:+	0.0306193	0.036963	-0.0572629	0.0134865	0.0252248	AF	ENSG00000116288	1:7954291:7954323-7962763:7961692:7961735-7962763:+
PARK7	ENSG00000116288;AF:1:7961663:7961735-7962763:7961969:7962101-7962763:+	0.119922	0.0589411	-0.398741	0.0014985	0.0302198	AF	ENSG00000116288	1:7961663:7961735-7962763:7961969:7962101-7962763:+
ELAPOR1	ENSG00000116299;A3:1:109200900-109202913:109200900-109202944:+	0.0809607	0.00799201	0.032468	0.048951	0.0284715	A3	ENSG00000116299	1:109200900-109202913:109200900-109202944:+
ELAPOR1	ENSG00000116299;SE:1:109173579-109173688:109173837-109185045:+	-0.10502	0.00649351	-0.0831226	0.013986	0.0102398	SE	ENSG00000116299	1:109173579-109173688:109173837-109185045:+
MECR	ENSG00000116353;AF:1:29216685-29220838:29220912:29216685-29230731:29230932:-	0.161606	0.033966	0.148151	0.0534466	0.0437063	AF	ENSG00000116353	1:29216685-29220838:29220912:29216685-29230731:29230932:-
EDEM3	ENSG00000116406;SE:1:184694472-184701497:184701544-184702811:-	-0.232412	0.0524476	-0.232461	0.045954	0.0492008	SE	ENSG00000116406	1:184694472-184701497:184701544-184702811:-
ATP5PB	ENSG00000116459;SE:1:111449873-111454211:111454356-111456086:+	0.0395995	0.014985	0.0327344	0.016983	0.015984	SE	ENSG00000116459	1:111449873-111454211:111454356-111456086:+
SFPQ	ENSG00000116560;A3:1:35176474-35177319:35176471-35177319:-	-0.136638	0.0164835	-0.0802039	0.040959	0.0287213	A3	ENSG00000116560	1:35176474-35177319:35176471-35177319:-
LAMTOR2	ENSG00000116586;AF:1:156055085:156055425-156057978:156055496:156055675-156057978:+	0.206708	0.0254745	0.181979	0.0304695	0.027972	AF	ENSG00000116586	1:156055085:156055425-156057978:156055496:156055675-156057978:+
RO60	ENSG00000116747;A5:1:193069634-193075820:193069181-193075820:+	-0.123274	0.0619381	-0.208744	0.020979	0.0414585	A5	ENSG00000116747	1:193069634-193075820:193069181-193075820:+
RO60	ENSG00000116747;AF:1:193059619:193059776-193069034:193060034:193060222-193069034:+	0.206583	0.0314685	0.240588	0.0194805	0.0254745	AF	ENSG00000116747	1:193059619:193059776-193069034:193060034:193060222-193069034:+
TMEM9	ENSG00000116857;A5:1:201153959-201154148:201153959-201154362:-	0.133856	0.0544456	-0.132277	0.041958	0.0482018	A5	ENSG00000116857	1:201153959-201154148:201153959-201154362:-
TMEM9	ENSG00000116857;AF:1:201153959-201154362:201154418:201153959-201154445:201154501:-	-0.205618	0.023976	0.135376	0.0519481	0.037962	AF	ENSG00000116857	1:201153959-201154362:201154418:201153959-201154445:201154501:-
MAP7D1	ENSG00000116871;AF:1:36176717:36176842-36177873:36177469:36177574-36177873:+	0.313784	0.015984	0.14167	0.0779221	0.046953	AF	ENSG00000116871	1:36176717:36176842-36177873:36177469:36177574-36177873:+
LGALS8	ENSG00000116977;AF:1:236518239:236518284-236525968:236523985:236524061-236525968:+	-0.414036	0.002997	-0.139376	0.0579421	0.0304695	AF	ENSG00000116977	1:236518239:236518284-236525968:236523985:236524061-236525968:+
LGALS8	ENSG00000116977;AL:1:236544915-236545162:236545201:236544915-236548012:236548295:+	-0.801192	0.027972	-0.524224	0.0514486	0.0397103	AL	ENSG00000116977	1:236544915-236545162:236545201:236544915-236548012:236548295:+
RAB29	ENSG00000117280;A5:1:205775086-205775273:205775086-205775374:-	-0.18843	0.0264735	-0.141086	0.030969	0.0287213	A5	ENSG00000117280	1:205775086-205775273:205775086-205775374:-
GALE	ENSG00000117308;AL:1:23796151:23796265-23796697:23796509:23796586-23796697:-	-0.236298	0.032967	-0.138788	0.0599401	0.0464535	AL	ENSG00000117308	1:23796151:23796265-23796697:23796509:23796586-23796697:-
GALE	ENSG00000117308;SE:1:23798730-23798887:23799012-23799366:-	-0.0552158	0.0559441	-0.0962873	0.013986	0.034965	SE	ENSG00000117308	1:23798730-23798887:23799012-23799366:-
AKR1A1	ENSG00000117448;SE:1:45568177-45568485:45568684-45568927:+	0.0516453	0.0404595	0.0739217	0.0194805	0.02997	SE	ENSG00000117448	1:45568177-45568485:45568684-45568927:+
PIK3R3	ENSG00000117461;A5:1:46131956-46132699:46131956-46132784:-	-0.724802	0.0014985	-0.198975	0.042957	0.0222278	A5	ENSG00000117461	1:46131956-46132699:46131956-46132784:-
SLC19A2	ENSG00000117479;SE:1:169470186-169477155:169477757-169485563:-	0.0904934	0.0434565	0.0903125	0.042957	0.0432068	SE	ENSG00000117479	1:169470186-169477155:169477757-169485563:-
PTBP2	ENSG00000117569;A3:1:96813106-96813273:96813106-96813276:+	-0.367374	0.017982	-0.327278	0.0224775	0.0202298	A3	ENSG00000117569	1:96813106-96813273:96813106-96813276:+
STMN1	ENSG00000117632;AF:1:25904738-25905144:25905489:25904738-25906389:25906417:-	-0.482749	0.0344655	-0.495355	0.0559441	0.0452048	AF	ENSG00000117632	1:25904738-25905144:25905489:25904738-25906389:25906417:-
DHDDS	ENSG00000117682;A5:1:26432415-26432891:26432395-26432891:+	-0.405703	0.0414585	0.382153	0.0529471	0.0472028	A5	ENSG00000117682	1:26432415-26432891:26432395-26432891:+
OSBPL9	ENSG00000117859;SE:1:51730124-51745536:51745631-51746710:+	0.408407	0.000499501	0.260474	0.003996	0.00224775	SE	ENSG00000117859	1:51730124-51745536:51745631-51746710:+
NRP2	ENSG00000118257;A5:2:205766818-205792235:205766803-205792235:+	-0.978158	0.0564436	-1	0	0.0282218	A5	ENSG00000118257	2:205766818-205792235:205766803-205792235:+
KLF7	ENSG00000118263;AF:2:207124404-207134067:207134137:207124404-207165467:207165945:-	-0.633203	0.0304695	-0.500487	0.0474525	0.038961	AF	ENSG00000118263	2:207124404-207134067:207134137:207124404-207165467:207165945:-
SPCS2	ENSG00000118363;A3:11:74965117-74969611:74965117-74969640:+	0.113392	0.0374625	0.177103	0.00549451	0.0214785	A3	ENSG00000118363	11:74965117-74969611:74965117-74969640:+
SPCS2	ENSG00000118363;AF:11:74949247:74949399-74965034:74949524:74949649-74965034:+	0.112445	0.0184815	0.103102	0.017982	0.0182318	AF	ENSG00000118363	11:74949247:74949399-74965034:74949524:74949649-74965034:+
SPCS2	ENSG00000118363;AF:11:74949261:74949399-74965034:74949524:74949649-74965034:+	0.21803	0.0164835	0.267767	0.00649351	0.0114885	AF	ENSG00000118363	11:74949261:74949399-74965034:74949524:74949649-74965034:+
SPCS2	ENSG00000118363;AF:11:74949271:74949399-74965034:74949524:74949649-74965034:+	0.882899	0	0.901207	0	0	AF	ENSG00000118363	11:74949271:74949399-74965034:74949524:74949649-74965034:+
SPCS2	ENSG00000118363;SE:11:74949399-74963595:74963687-74965034:+	-0.0509567	0.028971	-0.047987	0.031968	0.0304695	SE	ENSG00000118363	11:74949399-74963595:74963687-74965034:+
RNF146	ENSG00000118518;MX:6:127280340-127282287:127282395-127286050:127280340-127285208:127285348-127286050:+	0.412669	0.0434565	0.480885	0.037962	0.0407093	MX	ENSG00000118518	6:127280340-127282287:127282395-127286050:127280340-127285208:127285348-127286050:+
FBXL5	ENSG00000118564;A3:4:15644708-15655204:15644657-15655204:-	-0.161686	0.0194805	-0.269079	0.0034965	0.0114885	A3	ENSG00000118564	4:15644708-15655204:15644657-15655204:-
FBXL5	ENSG00000118564;SE:4:15638694-15640788:15640883-15644493:-	0.343547	0.0014985	0.391628	0	0.000749251	SE	ENSG00000118564	4:15638694-15640788:15640883-15644493:-
RXYLT1	ENSG00000118600;SE:12:63781174-63782541:63782704-63784970:+	-0.0668438	0.0509491	-0.0749517	0.0354645	0.0432068	SE	ENSG00000118600	12:63781174-63782541:63782704-63784970:+
TGIF2	ENSG00000118707;AF:20:36573607:36573745-36578741:36574554:36574635-36578741:+	0.188653	0.00949051	0.112319	0.0344655	0.021978	AF	ENSG00000118707	20:36573607:36573745-36578741:36574554:36574635-36578741:+
TJP2	ENSG00000119139;AF:9:69151650:69151771-69212548:69174165:69174432-69212548:+	0.367951	0.00849151	0.46465	0.0024975	0.00549451	AF	ENSG00000119139	9:69151650:69151771-69212548:69174165:69174432-69212548:+
ITGB1BP1	ENSG00000119185;AF:2:9418732-9419990:9420294:9418732-9422479:9423250:-	0.158829	0.0374625	0.256111	0.014985	0.0262238	AF	ENSG00000119185	2:9418732-9419990:9420294:9418732-9422479:9423250:-
ITGB1BP1	ENSG00000119185;AF:2:9418732-9419990:9420294:9418732-9422802:9423228:-	0.250568	0.0549451	0.537421	0.00849151	0.0317183	AF	ENSG00000119185	2:9418732-9419990:9420294:9418732-9422802:9423228:-
ITGB1BP1	ENSG00000119185;AF:2:9418732-9419990:9420294:9418732-9422966:9423087:-	0.278884	0.0444555	0.537197	0.00899101	0.0267233	AF	ENSG00000119185	2:9418732-9419990:9420294:9418732-9422966:9423087:-
ITGB1BP1	ENSG00000119185;AF:2:9418732-9419990:9420294:9418732-9423373:9423430:-	0.195312	0.0294705	0.454467	0.00649351	0.017982	AF	ENSG00000119185	2:9418732-9419990:9420294:9418732-9423373:9423430:-
ITGB1BP1	ENSG00000119185;AF:2:9418732-9419990:9420294:9418732-9423373:9423547:-	0.155217	0.0384615	0.257999	0.0124875	0.0254745	AF	ENSG00000119185	2:9418732-9419990:9420294:9418732-9423373:9423547:-
ITGB1BP1	ENSG00000119185;AF:2:9418732-9422802:9423228:9418732-9423373:9423506:-	-0.556256	0.00499501	-0.260186	0.0619381	0.0334665	AF	ENSG00000119185	2:9418732-9422802:9423228:9418732-9423373:9423506:-
ITGB1BP1	ENSG00000119185;AF:2:9418732-9422966:9423087:9418732-9423373:9423506:-	-0.505944	0.0104895	-0.263567	0.0684316	0.0394605	AF	ENSG00000119185	2:9418732-9422966:9423087:9418732-9423373:9423506:-
ITGB1BP1	ENSG00000119185;AL:2:9405684:9406905-9408113:9407030:9407598-9408113:-	0.282271	0.016983	0.199173	0.0604396	0.0387113	AL	ENSG00000119185	2:9405684:9406905-9408113:9407030:9407598-9408113:-
ITGB1BP1	ENSG00000119185;AL:2:9406667:9406905-9408113:9407572:9407598-9408113:-	-0.188784	0.037962	-0.378079	0.011988	0.024975	AL	ENSG00000119185	2:9406667:9406905-9408113:9407572:9407598-9408113:-
ITGB1BP1	ENSG00000119185;RI:2:9406661:9406905-9407449:9407598:-	0.320863	0.0044955	0.188305	0.0264735	0.0154845	RI	ENSG00000119185	2:9406661:9406905-9407449:9407598:-
CCDC92	ENSG00000119242;AF:12:123956444-123971740:123972090:123956444-123972529:123972831:-	-0.343443	0.0589411	-0.606805	0.0174825	0.0382118	AF	ENSG00000119242	12:123956444-123971740:123972090:123956444-123972529:123972831:-
CCDC92	ENSG00000119242;SE:12:123944364-123956284:123956444-123972529:-	0.145203	0.047952	0.193384	0.0304695	0.0392108	SE	ENSG00000119242	12:123944364-123956284:123956444-123972529:-
SET	ENSG00000119335;AF:9:128683655:128684007-128691170:128689226:128689655-128691170:+	0.0358906	0.025974	0.0510225	0.0144855	0.0202298	AF	ENSG00000119335	9:128683655:128684007-128691170:128689226:128689655-128691170:+
SET	ENSG00000119335;AF:9:128683655:128684007-128691170:128689987:128690026-128691170:+	-0.178752	0.000999001	-0.169205	0.0034965	0.00224775	AF	ENSG00000119335	9:128683655:128684007-128691170:128689987:128690026-128691170:+
SET	ENSG00000119335;AF:9:128683655:128684007-128691170:128689989:128690026-128691170:+	0.0460594	0.0374625	0.0953468	0.0104895	0.023976	AF	ENSG00000119335	9:128683655:128684007-128691170:128689989:128690026-128691170:+
SET	ENSG00000119335;AF:9:128685083:128685213-128691170:128689987:128690026-128691170:+	-0.664143	0	-0.600135	0.000999001	0.000499501	AF	ENSG00000119335	9:128685083:128685213-128691170:128689987:128690026-128691170:+
SET	ENSG00000119335;AF:9:128685083:128685213-128691170:128690250:128690727-128691170:+	-0.418283	0.0154845	-0.274299	0.036963	0.0262238	AF	ENSG00000119335	9:128685083:128685213-128691170:128690250:128690727-128691170:+
SET	ENSG00000119335;AF:9:128689226:128689655-128691170:128689987:128690026-128691170:+	-0.0684127	0.0154845	-0.0755072	0.00649351	0.010989	AF	ENSG00000119335	9:128689226:128689655-128691170:128689987:128690026-128691170:+
SET	ENSG00000119335;AF:9:128689987:128690026-128691170:128690250:128690727-128691170:+	0.343668	0.00749251	0.331414	0.00649351	0.00699301	AF	ENSG00000119335	9:128689987:128690026-128691170:128690250:128690727-128691170:+
SET	ENSG00000119335;AF:9:128689987:128690026-128691170:128690281:128690544-128691170:+	0.404784	0.0144855	0.392043	0.0144855	0.0144855	AF	ENSG00000119335	9:128689987:128690026-128691170:128690281:128690544-128691170:+
PTPA	ENSG00000119383;AF:9:129111409:129111631-129120513:129119022:129119141-129120513:+	-0.5	0.0839161	-1	0	0.041958	AF	ENSG00000119383	9:129111409:129111631-129120513:129119022:129119141-129120513:+
TRIM32	ENSG00000119401;A3:9:116687381-116697662:116687381-116697665:+	0.155741	0.0394605	0.127298	0.0579421	0.0487013	A3	ENSG00000119401	9:116687381-116697662:116687381-116697665:+
PHF19	ENSG00000119403;AF:9:120874756-120876981:120877026:120874756-120877091:120877328:-	0.258488	0.014985	0.198086	0.02997	0.0224775	AF	ENSG00000119403	9:120874756-120876981:120877026:120874756-120877091:120877328:-
NEK6	ENSG00000119408;AF:9:124257970:124258085-124301936:124258251:124258361-124301936:+	0.30224	0.0024975	0.120195	0.0394605	0.020979	AF	ENSG00000119408	9:124257970:124258085-124301936:124258251:124258361-124301936:+
NEK6	ENSG00000119408;AF:9:124257970:124258085-124301936:124292941:124293013-124301936:+	-0.115499	0.0364635	0.313974	0.002997	0.0197303	AF	ENSG00000119408	9:124257970:124258085-124301936:124292941:124293013-124301936:+
NEK6	ENSG00000119408;AF:9:124258251:124258361-124301936:124291979:124292088-124301936:+	-0.391013	0.016983	-0.214585	0.026973	0.021978	AF	ENSG00000119408	9:124258251:124258361-124301936:124291979:124292088-124301936:+
NEK6	ENSG00000119408;AF:9:124258251:124258361-124301936:124292941:124293013-124301936:+	-0.345594	0.0024975	0.292451	0.00799201	0.00524476	AF	ENSG00000119408	9:124258251:124258361-124301936:124292941:124293013-124301936:+
NEK6	ENSG00000119408;AF:9:124258260:124258361-124301936:124292941:124293013-124301936:+	-0.146175	0.0354645	0.302978	0.017982	0.0267233	AF	ENSG00000119408	9:124258260:124258361-124301936:124292941:124293013-124301936:+
C19orf25	ENSG00000119559;A5:19:1478905-1479114:1478905-1479140:-	-0.193658	0.0214785	-0.190686	0.015984	0.0187313	A5	ENSG00000119559	19:1478905-1479114:1478905-1479140:-
C19orf25	ENSG00000119559;A5:19:1478905-1479114:1478905-1479163:-	-0.1252	0.0234765	-0.0601911	0.0749251	0.0492008	A5	ENSG00000119559	19:1478905-1479114:1478905-1479163:-
NPC2	ENSG00000119655;A5:14:74480288-74480686:74480288-74480711:-	0.0361327	0.0589411	0.0656775	0.0284715	0.0437063	A5	ENSG00000119655	14:74480288-74480686:74480288-74480711:-
NPC2	ENSG00000119655;SE:14:74480288-74480686:74480779-74484415:-	0.152901	0.00749251	0.0883598	0.0324675	0.01998	SE	ENSG00000119655	14:74480288-74480686:74480779-74484415:-
AREL1	ENSG00000119682;SE:14:74670126-74670762:74670871-74671408:-	0.211043	0.0144855	0.121334	0.0594406	0.036963	SE	ENSG00000119682	14:74670126-74670762:74670871-74671408:-
ABCD4	ENSG00000119688;SE:14:74298069-74299548:74299675-74300150:-	-0.169267	0.022977	-0.102748	0.0769231	0.04995	SE	ENSG00000119688	14:74298069-74299548:74299675-74300150:-
SLIRP	ENSG00000119705;A3:14:77715879-77717480:77715879-77717502:+	-0.202909	0.00599401	-0.151324	0.013986	0.00999001	A3	ENSG00000119705	14:77715879-77717480:77715879-77717502:+
COQ6	ENSG00000119723;AF:14:73949926:73950180-73953435:73950293:73950495-73953435:+	-0.103451	0.0374625	-0.0771803	0.0524476	0.044955	AF	ENSG00000119723	14:73949926:73950180-73953435:73950293:73950495-73953435:+
SUPT7L	ENSG00000119760;RI:2:27660984:27661388-27662179:27662281:-	0.204093	0.032967	0.161753	0.048951	0.040959	RI	ENSG00000119760	2:27660984:27661388-27662179:27662281:-
SUPT7L	ENSG00000119760;RI:2:27660984:27661601-27662179:27662281:-	0.230633	0.00799201	0.156008	0.022977	0.0154845	RI	ENSG00000119760	2:27660984:27661601-27662179:27662281:-
ATL2	ENSG00000119787;SE:2:38296590-38296686:38296700-38298144:-	-0.277487	0.013986	-0.211926	0.020979	0.0174825	SE	ENSG00000119787	2:38296590-38296686:38296700-38298144:-
TCP1	ENSG00000120438;AF:6:159787871-159788058:159788439:159787871-159789405:159789596:-	0.303806	0.0594406	0.634832	0.0294705	0.0444555	AF	ENSG00000120438	6:159787871-159788058:159788439:159787871-159789405:159789596:-
ENY2	ENSG00000120533;A5:8:109334474-109336128:109334402-109336128:+	-0.040667	0.020979	-0.0234887	0.0384615	0.0297203	A5	ENSG00000120533	8:109334474-109336128:109334402-109336128:+
SERP1	ENSG00000120742;SE:3:150544498-150545703:150545778-150546052:-	-0.021409	0.0699301	0.159228	0.000999001	0.0354645	SE	ENSG00000120742	3:150544498-150545703:150545778-150546052:-
TMPO	ENSG00000120802;AF:12:98515631:98516146-98527886:98516252:98516517-98527886:+	0.307023	0.00699301	0.127514	0.0704296	0.0387113	AF	ENSG00000120802	12:98515631:98516146-98527886:98516252:98516517-98527886:+
ARL1	ENSG00000120805;AF:12:101405981-101407378:101407461:101405981-101407642:101407753:-	0.0695967	0.0304695	-0.137975	0.00749251	0.018981	AF	ENSG00000120805	12:101405981-101407378:101407461:101405981-101407642:101407753:-
ARL1	ENSG00000120805;SE:12:101396577-101400291:101400381-101401062:-	-0.0587855	0.0204795	-0.0320745	0.048951	0.0347153	SE	ENSG00000120805	12:101396577-101400291:101400381-101401062:-
ARL1	ENSG00000120805;SE:12:101402946-101405844:101405981-101407642:-	-0.031754	0.0694306	-0.0643978	0.0224775	0.045954	SE	ENSG00000120805	12:101402946-101405844:101405981-101407642:-
MTERF2	ENSG00000120832;A3:12:106985225-106986969:106985215-106986969:-	0.157939	0.034965	0.186454	0.033966	0.0344655	A3	ENSG00000120832	12:106985225-106986969:106985215-106986969:-
CLU	ENSG00000120885;AF:8:27610600-27611146:27611431:27610600-27611601:27611751:-	-0.12068	0.0014985	-0.116338	0.00549451	0.0034965	AF	ENSG00000120885	8:27610600-27611146:27611431:27610600-27611601:27611751:-
CLU	ENSG00000120885;AF:8:27610600-27611146:27611431:27610600-27614655:27614681:-	-0.0492163	0.021978	-0.0167659	0.0474525	0.0347153	AF	ENSG00000120885	8:27610600-27611146:27611431:27610600-27614655:27614681:-
CLU	ENSG00000120885;AF:8:27610600-27611601:27611751:27610600-27614655:27614681:-	0.0250056	0.0484515	0.0400545	0.0174825	0.032967	AF	ENSG00000120885	8:27610600-27611601:27611751:27610600-27614655:27614681:-
CLU	ENSG00000120885;AF:8:27610600-27611601:27611751:27610600-27614655:27614690:-	0.143824	0.00749251	0.175951	0.001998	0.00474525	AF	ENSG00000120885	8:27610600-27611601:27611751:27610600-27614655:27614690:-
PDLIM2	ENSG00000120913;A5:8:22579224-22580603:22579209-22580603:+	-0.510331	0.00899101	-0.350139	0.0264735	0.0177323	A5	ENSG00000120913	8:22579224-22580603:22579209-22580603:+
PDLIM2	ENSG00000120913;A5:8:22579527-22580603:22579209-22580603:+	-0.230079	0.0104895	-0.0979344	0.0694306	0.03996	A5	ENSG00000120913	8:22579527-22580603:22579209-22580603:+
UBIAD1	ENSG00000120942;SE:1:11274060-11285644:11285732-11294873:+	0.741741	0.036963	0.570738	0.0624376	0.0497003	SE	ENSG00000120942	1:11274060-11285644:11285732-11294873:+
LYPLA1	ENSG00000120992;AF:8:54100939-54101350:54101444:54100939-54101755:54101858:-	0.191978	0.0304695	-0.114591	0.0619381	0.0462038	AF	ENSG00000120992	8:54100939-54101350:54101444:54100939-54101755:54101858:-
LYPLA1	ENSG00000120992;SE:8:54063375-54065748:54065813-54100908:-	0.0461478	0.0344655	-0.0327418	0.0509491	0.0427073	SE	ENSG00000120992	8:54063375-54065748:54065813-54100908:-
SPOP	ENSG00000121067;MX:17:49622876-49636759:49636809-49677933:49622876-49675895:49676016-49677933:-	0.374302	0.013986	0.368305	0.0154845	0.0147353	MX	ENSG00000121067	17:49622876-49636759:49636809-49677933:49622876-49675895:49676016-49677933:-
SPOP	ENSG00000121067;SE:17:49622876-49636759:49636809-49677933:-	0.0707045	0.0444555	0.0858145	0.0464535	0.0454545	SE	ENSG00000121067	17:49622876-49636759:49636809-49677933:-
SPOP	ENSG00000121067;SE:17:49622876-49668027:49668078-49675895:-	0.322609	0.0514486	0.340056	0.037962	0.0447053	SE	ENSG00000121067	17:49622876-49668027:49668078-49675895:-
SLC35B1	ENSG00000121073;A3:17:49706334-49706965:49706309-49706965:-	0.213479	0.003996	0.151686	0.00749251	0.00574426	A3	ENSG00000121073	17:49706334-49706965:49706309-49706965:-
SLC35B1	ENSG00000121073;SE:17:49707068-49707343:49707444-49708076:-	-0.173812	0.0364635	-0.229255	0.011988	0.0242258	SE	ENSG00000121073	17:49707068-49707343:49707444-49708076:-
NCAPH	ENSG00000121152;A3:2:96335848-96341392:96335848-96341642:+	-0.259615	0.044955	-0.249234	0.0394605	0.0422078	A3	ENSG00000121152	2:96335848-96341392:96335848-96341642:+
NCAPH	ENSG00000121152;A3:2:96364591-96365876:96364591-96365969:+	0.212816	0.00799201	0.13214	0.0164835	0.0122378	A3	ENSG00000121152	2:96364591-96365876:96364591-96365969:+
ECHDC2	ENSG00000121310;AF:1:52911790-52912754:52913344:52911790-52921553:52921714:-	-0.338768	0.032967	-0.432172	0.00849151	0.0207293	AF	ENSG00000121310	1:52911790-52912754:52913344:52911790-52921553:52921714:-
ECHDC2	ENSG00000121310;AF:1:52911790-52913895:52913930:52911790-52921553:52921714:-	-0.340506	0.0154845	-0.35408	0.003996	0.00974026	AF	ENSG00000121310	1:52911790-52913895:52913930:52911790-52921553:52921714:-
ECHDC2	ENSG00000121310;AF:1:52911790-52913895:52914077:52911790-52921553:52921714:-	-0.377328	0.0174825	-0.294511	0.00899101	0.0132368	AF	ENSG00000121310	1:52911790-52913895:52914077:52911790-52921553:52921714:-
ECHDC2	ENSG00000121310;AF:1:52911790-52921483:52921532:52911790-52921553:52921714:-	-0.419083	0.021978	-0.390432	0.0104895	0.0162338	AF	ENSG00000121310	1:52911790-52921483:52921532:52911790-52921553:52921714:-
ECHDC2	ENSG00000121310;AL:1:52904789:52904833-52907868:52907599:52907649-52907868:-	-0.377328	0.0174825	-0.294511	0.00899101	0.0132368	AL	ENSG00000121310	1:52904789:52904833-52907868:52907599:52907649-52907868:-
RNF2	ENSG00000121481;AF:1:185045364:185045649-185087552:185046096:185046295-185087552:+	0.126627	0.0609391	0.204663	0.0294705	0.0452048	AF	ENSG00000121481	1:185045364:185045649-185087552:185046096:185046295-185087552:+
NAA50	ENSG00000121579;AF:3:113724095-113745742:113745794:113724095-113745942:113746274:-	0.26826	0.0134865	0.118643	0.0709291	0.0422078	AF	ENSG00000121579	3:113724095-113745742:113745794:113724095-113745942:113746274:-
ZMYM2	ENSG00000121741;SE:13:20027318-20027985:20028064-20031319:+	-0.249123	0.001998	-0.089114	0.0284715	0.0152348	SE	ENSG00000121741	13:20027318-20027985:20028064-20031319:+
GTDC1	ENSG00000121964;AF:2:144235737-144294365:144294493:144235737-144295275:144295318:-	-0.695013	0.0679321	-1	0.0244755	0.0462038	AF	ENSG00000121964	2:144235737-144294365:144294493:144235737-144295275:144295318:-
GTDC1	ENSG00000121964;AF:2:144235737-144295275:144295318:144235737-144319719:144319870:-	1	0.024975	0.734639	0.027972	0.0264735	AF	ENSG00000121964	2:144235737-144295275:144295318:144235737-144319719:144319870:-
MTIF3	ENSG00000122033;AF:13:27445156-27450064:27450164:27445156-27450509:27450591:-	-0.0854495	0.0484515	-0.200776	0.00899101	0.0287213	AF	ENSG00000122033	13:27445156-27450064:27450164:27445156-27450509:27450591:-
FYTTD1	ENSG00000122068;A3:3:197778464-197781811:197778464-197781815:+	-0.0983661	0.033966	-0.0814282	0.044955	0.0394605	A3	ENSG00000122068	3:197778464-197781811:197778464-197781815:+
FYTTD1	ENSG00000122068;AF:3:197737179:197737268-197756426:197749750:197750074-197756426:+	0.112855	0.0244755	0.100828	0.0324675	0.0284715	AF	ENSG00000122068	3:197737179:197737268-197756426:197749750:197750074-197756426:+
FYTTD1	ENSG00000122068;AF:3:197749750:197750074-197756426:197750390:197750822-197756426:+	-0.0627466	0.0764236	-0.168533	0.0194805	0.047952	AF	ENSG00000122068	3:197749750:197750074-197756426:197750390:197750822-197756426:+
FYTTD1	ENSG00000122068;AF:3:197749878:197750074-197756426:197750390:197750822-197756426:+	-0.269766	0.0934066	-0.820095	0.001998	0.0477023	AF	ENSG00000122068	3:197749878:197750074-197756426:197750390:197750822-197756426:+
MTERF4	ENSG00000122085;AL:2:241094406:241094432-241099396:241097187:241097427-241099396:-	0.763636	0.00599401	0.5	0.0334665	0.0197303	AL	ENSG00000122085	2:241094406:241094432-241099396:241097187:241097427-241099396:-
MTERF4	ENSG00000122085;MX:2:241094432-241097243:241097427-241102253:241094432-241099396:241099894-241102253:-	-0.669937	0.003996	-0.267347	0.0749251	0.0394605	MX	ENSG00000122085	2:241094432-241097243:241097427-241102253:241094432-241099396:241099894-241102253:-
MTERF4	ENSG00000122085;SE:2:241094432-241099396:241099894-241102253:-	0.710296	0.00549451	0.5	0.044955	0.0252248	SE	ENSG00000122085	2:241094432-241099396:241099894-241102253:-
PAEP	ENSG00000122133;SE:9:135562893-135564244:135564354-135565410:+	0.726467	0.0759241	1	0	0.037962	SE	ENSG00000122133	9:135562893-135564244:135564354-135565410:+
ZC3H7A	ENSG00000122299;A5:16:11758539-11761406:11758539-11761468:-	0.112134	0.0324675	0.0900865	0.0374625	0.034965	A5	ENSG00000122299	16:11758539-11761406:11758539-11761468:-
ANXA11	ENSG00000122359;SE:10:80155912-80157641:80157763-80157967:-	0.0388538	0.0654346	0.0617902	0.0284715	0.046953	SE	ENSG00000122359	10:80155912-80157641:80157763-80157967:-
PRXL2A	ENSG00000122378;AF:10:80407829:80407956-80420466:80408493:80408643-80420466:+	0.194095	0.0444555	0.313649	0.012987	0.0287213	AF	ENSG00000122378	10:80407829:80407956-80420466:80408493:80408643-80420466:+
ODF2L	ENSG00000122417;AL:1:86348738:86348878-86352859:86350095:86352208-86352859:-	0.50887	0.0394605	0.506795	0.0559441	0.0477023	AL	ENSG00000122417	1:86348738:86348878-86352859:86350095:86352208-86352859:-
HNRNPA2B1	ENSG00000122566;A3:7:26192338-26192495:26191128-26192495:-	0.0735486	0.00949051	0.0176301	0.046953	0.0282218	A3	ENSG00000122566	7:26192338-26192495:26191128-26192495:-
MRM2	ENSG00000122687;A5:7:2239707-2241975:2239707-2242162:-	-0.103598	0.0204795	-0.113252	0.014985	0.0177323	A5	ENSG00000122687	7:2239707-2241975:2239707-2242162:-
MRM2	ENSG00000122687;AF:7:2239707-2241296:2241303:2239707-2241975:2242169:-	0.158343	0.020979	0.255163	0.000499501	0.0107393	AF	ENSG00000122687	7:2239707-2241296:2241303:2239707-2241975:2242169:-
MRM2	ENSG00000122687;AF:7:2239707-2241296:2241303:2239707-2242162:2242189:-	0.0906246	0.0674326	0.134368	0.0274725	0.0474525	AF	ENSG00000122687	7:2239707-2241296:2241303:2239707-2242162:2242189:-
CYREN	ENSG00000122783;AF:7:135169060-135169422:135169459:135169060-135170276:135170524:-	-0.673063	0.0254745	-0.295837	0.0424575	0.033966	AF	ENSG00000122783	7:135169060-135169422:135169459:135169060-135170276:135170524:-
CYREN	ENSG00000122783;AF:7:135169060-135169422:135169459:135169060-135170652:135170738:-	-0.704931	0.00799201	-0.299739	0.036963	0.0224775	AF	ENSG00000122783	7:135169060-135169422:135169459:135169060-135170652:135170738:-
CYREN	ENSG00000122783;AL:7:135165829:135166871-135167732:135167363:135167408-135167732:-	-0.22672	0.0584416	-0.288648	0.0204795	0.0394605	AL	ENSG00000122783	7:135165829:135166871-135167732:135167363:135167408-135167732:-
CYREN	ENSG00000122783;AL:7:135166344:135166871-135167732:135167363:135167408-135167732:-	-0.55356	0.0374625	-0.4398	0.0454545	0.0414585	AL	ENSG00000122783	7:135166344:135166871-135167732:135167363:135167408-135167732:-
CYREN	ENSG00000122783;AL:7:135166468:135166871-135167732:135167363:135167408-135167732:-	-0.232608	0.0424575	-0.271398	0.024975	0.0337163	AL	ENSG00000122783	7:135166468:135166871-135167732:135167363:135167408-135167732:-
CYREN	ENSG00000122783;AL:7:135166575:135166871-135167732:135167363:135167408-135167732:-	-0.663377	0.00749251	-0.284446	0.0374625	0.0224775	AL	ENSG00000122783	7:135166575:135166871-135167732:135167363:135167408-135167732:-
ZWINT	ENSG00000122952;A5:10:56358687-56358805:56358687-56358909:-	-0.100463	0.037962	0.0843288	0.0534466	0.0457043	A5	ENSG00000122952	10:56358687-56358805:56358687-56358909:-
DDX54	ENSG00000123064;A3:12:113159112-113161270:113159109-113161270:-	0.0617318	0.022977	0.0375494	0.043956	0.0334665	A3	ENSG00000123064	12:113159112-113161270:113159109-113161270:-
DDX39A	ENSG00000123136;A5:19:14410334-14410421:14410334-14410548:-	-0.181842	0.0394605	-0.301283	0.00949051	0.0244755	A5	ENSG00000123136	19:14410334-14410421:14410334-14410548:-
PKN1	ENSG00000123143;AF:19:14433323:14433542-14441143:14440260:14440329-14441143:+	0.671394	0.0024975	0.499649	0.002997	0.00274725	AF	ENSG00000123143	19:14433323:14433542-14441143:14440260:14440329-14441143:+
PKN1	ENSG00000123143;AF:19:14433357:14433542-14441143:14440260:14440329-14441143:+	0.148153	0.003996	0.105239	0.0114885	0.00774226	AF	ENSG00000123143	19:14433357:14433542-14441143:14440260:14440329-14441143:+
GIPC1	ENSG00000123159;SE:19:14480778-14482689:14483006-14496037:-	0.227577	0.00899101	0.15696	0.026973	0.017982	SE	ENSG00000123159	19:14480778-14482689:14483006-14496037:-
OPTN	ENSG00000123240;AF:10:13099449:13099958-13108138:13100173:13100302-13108138:+	-0.232328	0.0739261	-0.480772	0.020979	0.0474525	AF	ENSG00000123240	10:13099449:13099958-13108138:13100173:13100302-13108138:+
TSFM	ENSG00000123297;AF:12:57782799:57782858-57783110:57782881:57782907-57783110:+	0.39737	0.000999001	0.477683	0.000499501	0.000749251	AF	ENSG00000123297	12:57782799:57782858-57783110:57782881:57782907-57783110:+
TSFM	ENSG00000123297;AL:12:57793073-57796177:57796261:57793073-57802555:57802631:+	-0.161364	0.003996	-0.135033	0.003996	0.003996	AL	ENSG00000123297	12:57793073-57796177:57796261:57793073-57802555:57802631:+
TSFM	ENSG00000123297;AL:12:57793073-57796177:57796367:57793073-57802555:57802631:+	-0.39737	0.000999001	-0.477683	0.000499501	0.000749251	AL	ENSG00000123297	12:57793073-57796177:57796367:57793073-57802555:57802631:+
TSFM	ENSG00000123297;AL:12:57793073-57796177:57796734:57793073-57802555:57802631:+	-0.160001	0.0024975	-0.175853	0.001998	0.00224775	AL	ENSG00000123297	12:57793073-57796177:57796734:57793073-57802555:57802631:+
TSFM	ENSG00000123297;SE:12:57793073-57802174:57802264-57802555:+	-0.305819	0.003996	-0.338326	0.003996	0.003996	SE	ENSG00000123297	12:57793073-57802174:57802264-57802555:+
ORMDL2	ENSG00000123353;AF:12:55817919:55818112-55818999:55818330:55818419-55818999:+	-0.0800666	0.00899101	-0.0389572	0.035964	0.0224775	AF	ENSG00000123353	12:55817919:55818112-55818999:55818330:55818419-55818999:+
CDK2	ENSG00000123374;AF:12:55966831:55967124-55967857:55967321:55967402-55967857:+	-0.446615	0.0704296	-0.87725	0.0284715	0.0494505	AF	ENSG00000123374	12:55966831:55967124-55967857:55967321:55967402-55967857:+
SMUG1	ENSG00000123415;A5:12:54188596-54188726:54188596-54188951:-	-0.177972	0.030969	-0.164919	0.035964	0.0334665	A5	ENSG00000123415	12:54188596-54188726:54188596-54188951:-
SMUG1	ENSG00000123415;MX:12:54183959-54187819:54187905-54188951:54183959-54188515:54188596-54188951:-	-0.132725	0.0174825	-0.0986115	0.0304695	0.023976	MX	ENSG00000123415	12:54183959-54187819:54187905-54188951:54183959-54188515:54188596-54188951:-
ATPAF1	ENSG00000123472;SE:1:46652628-46653817:46653867-46658127:-	-0.0563329	0.047952	-0.0704656	0.0294705	0.0387113	SE	ENSG00000123472	1:46652628-46653817:46653867-46658127:-
AMD1	ENSG00000123505;AF:6:110874770:110875215-110887505:110875575:110875622-110887505:+	0.181656	0.0024975	0.140589	0.00999001	0.00624376	AF	ENSG00000123505	6:110874770:110875215-110887505:110875575:110875622-110887505:+
MORF4L2	ENSG00000123562;AF:X:103685260-103686631:103686684:103685260-103687989:103688038:-	0.467063	0.016983	0.341809	0.034965	0.025974	AF	ENSG00000123562	X:103685260-103686631:103686684:103685260-103687989:103688038:-
MORF4L2	ENSG00000123562;AF:X:103685260-103686631:103686684:103685260-103687989:103688041:-	0.325462	0.003996	0.243884	0.00949051	0.00674326	AF	ENSG00000123562	X:103685260-103686631:103686684:103685260-103687989:103688041:-
MORF4L2	ENSG00000123562;AF:X:103685260-103686631:103686684:103685260-103687989:103688064:-	0.107278	0.002997	0.0763442	0.018981	0.010989	AF	ENSG00000123562	X:103685260-103686631:103686684:103685260-103687989:103688064:-
MORF4L2	ENSG00000123562;AF:X:103685260-103686631:103686684:103685260-103687989:103688122:-	0.465701	0.0124875	0.395915	0.0274725	0.01998	AF	ENSG00000123562	X:103685260-103686631:103686684:103685260-103687989:103688122:-
MORF4L2	ENSG00000123562;AF:X:103685260-103686631:103686684:103685260-103687989:103688158:-	0.285159	0.0034965	0.180293	0.013986	0.00874126	AF	ENSG00000123562	X:103685260-103686631:103686684:103685260-103687989:103688158:-
MORF4L2	ENSG00000123562;AF:X:103685260-103686631:103686705:103685260-103687989:103688027:-	-0.162074	0.046953	-0.222082	0.0234765	0.0352148	AF	ENSG00000123562	X:103685260-103686631:103686705:103685260-103687989:103688027:-
MORF4L2	ENSG00000123562;AF:X:103685260-103686631:103686709:103685260-103687989:103688064:-	0.0454307	0.0354645	0.0593194	0.026973	0.0312188	AF	ENSG00000123562	X:103685260-103686631:103686709:103685260-103687989:103688064:-
MORF4L2	ENSG00000123562;AF:X:103685260-103686631:103686816:103685260-103687989:103688064:-	0.0692374	0.0144855	0.0285008	0.0704296	0.0424575	AF	ENSG00000123562	X:103685260-103686631:103686816:103685260-103687989:103688064:-
METTL8	ENSG00000123600;A5:2:171330698-171331765:171330698-171331804:-	-0.551102	0.00699301	-0.304194	0.030969	0.018981	A5	ENSG00000123600	2:171330698-171331765:171330698-171331804:-
METTL8	ENSG00000123600;AF:2:171392197-171433883:171434086:171392197-171434674:171434802:-	-0.644626	0.034965	-0.810827	0.0194805	0.0272228	AF	ENSG00000123600	2:171392197-171433883:171434086:171392197-171434674:171434802:-
TTC21B	ENSG00000123607;SE:2:165858404-165864984:165865077-165870797:-	-1	0	-0.896641	0.044955	0.0224775	SE	ENSG00000123607	2:165858404-165864984:165865077-165870797:-
PLA2G12A	ENSG00000123739;A5:4:109717713-109718683:109717713-109718689:-	0.0665208	0.0544456	0.19633	0.000999001	0.0277223	A5	ENSG00000123739	4:109717713-109718683:109717713-109718689:-
PLA2G12A	ENSG00000123739;AF:4:109717713-109718683:109718761:109717713-109729602:109729956:-	0.565566	0.001998	0.537458	0.000499501	0.00124875	AF	ENSG00000123739	4:109717713-109718683:109718761:109717713-109729602:109729956:-
PLA2G12A	ENSG00000123739;SE:4:109717713-109718683:109718759-109729602:-	0.137642	0.038961	0.148538	0.0234765	0.0312188	SE	ENSG00000123739	4:109717713-109718683:109718759-109729602:-
COQ8B	ENSG00000123815;AF:19:40714635-40715587:40715613:40714635-40716862:40716896:-	0.268085	0.0184815	0.172759	0.0749251	0.0467033	AF	ENSG00000123815	19:40714635-40715587:40715613:40714635-40716862:40716896:-
DNPEP	ENSG00000123992;A3:2:219386980-219387070:219386948-219387070:-	-0.023129	0.0749251	0.0817237	0.0134865	0.0442058	A3	ENSG00000123992	2:219386980-219387070:219386948-219387070:-
DNPEP	ENSG00000123992;AF:2:219387163-219387278:219387347:219387163-219387576:219387796:-	0.137557	0.0304695	-0.121834	0.042957	0.0367133	AF	ENSG00000123992	2:219387163-219387278:219387347:219387163-219387576:219387796:-
DNPEP	ENSG00000123992;AF:2:219387163-219387278:219387347:219387163-219387759:219387792:-	-0.120349	0.0619381	-0.298388	0.0224775	0.0422078	AF	ENSG00000123992	2:219387163-219387278:219387347:219387163-219387759:219387792:-
DNPEP	ENSG00000123992;AF:2:219387163-219387278:219387347:219387163-219387759:219387907:-	0.18212	0.0334665	-0.168115	0.0394605	0.0364635	AF	ENSG00000123992	2:219387163-219387278:219387347:219387163-219387759:219387907:-
DNPEP	ENSG00000123992;AF:2:219387163-219387278:219387347:219387163-219399866:219400007:-	0.180332	0.00749251	-0.0637852	0.047952	0.0277223	AF	ENSG00000123992	2:219387163-219387278:219387347:219387163-219399866:219400007:-
DNPEP	ENSG00000123992;AF:2:219387163-219387576:219387796:219387163-219399866:219400007:-	0.107814	0.0244755	-0.0512286	0.0534466	0.038961	AF	ENSG00000123992	2:219387163-219387576:219387796:219387163-219399866:219400007:-
OBSL1	ENSG00000124006;AF:2:219568324-219570221:219571289:219568324-219571394:219571464:-	0.10824	0.0154845	0.102201	0.011988	0.0137363	AF	ENSG00000124006	2:219568324-219570221:219571289:219568324-219571394:219571464:-
TTPAL	ENSG00000124120;SE:20:44475991-44478624:44478647-44479985:+	0.186677	0.0664336	0.300175	0.01998	0.0432068	SE	ENSG00000124120	20:44475991-44478624:44478647-44479985:+
PREX1	ENSG00000124126;RI:20:48632277:48632391-48632496:48632639:-	-0.11621	0.0024975	-0.0642746	0.014985	0.00874126	RI	ENSG00000124126	20:48632277:48632391-48632496:48632639:-
NCOA3	ENSG00000124151;A5:20:47649109-47650982:47649097-47650982:+	-0.0383127	0.0524476	-0.0575186	0.0304695	0.0414585	A5	ENSG00000124151	20:47649109-47650982:47649097-47650982:+
CHD6	ENSG00000124177;SE:20:41533570-41551305:41551360-41618340:-	-0.190878	0.0294705	-0.122036	0.0654346	0.0474525	SE	ENSG00000124177	20:41533570-41551305:41551360-41618340:-
CHD6	ENSG00000124177;SE:20:41533570-41564011:41564151-41618340:-	-0.508468	0.0599401	-0.575143	0.0394605	0.0497003	SE	ENSG00000124177	20:41533570-41564011:41564151-41618340:-
PLCG1	ENSG00000124181;A3:20:41174011-41174124:41174011-41174127:+	0.068398	0.0454545	-0.0605298	0.0494505	0.0474525	A3	ENSG00000124181	20:41174011-41174124:41174011-41174127:+
ZNFX1	ENSG00000124201;A3:20:49275887-49278021:49275879-49278021:-	-0.272026	0.0284715	-0.155845	0.0699301	0.0492008	A3	ENSG00000124201	20:49275887-49278021:49275879-49278021:-
STX16	ENSG00000124222;RI:20:58651283:58651434-58652073:58652138:+	0.18084	0.018981	0.292344	0.00699301	0.012987	RI	ENSG00000124222	20:58651283:58651434-58652073:58652138:+
PMEPA1	ENSG00000124225;AF:20:57659697-57691802:57691830:57659697-57709474:57709902:-	0.200654	0.0044955	0.12923	0.0124875	0.00849151	AF	ENSG00000124225	20:57659697-57691802:57691830:57659697-57709474:57709902:-
PMEPA1	ENSG00000124225;AF:20:57659697-57691802:57691830:57659697-57710460:57710589:-	0.303058	0.000999001	0.130636	0.022977	0.011988	AF	ENSG00000124225	20:57659697-57691802:57691830:57659697-57710460:57710589:-
PMEPA1	ENSG00000124225;AF:20:57659697-57691802:57691830:57659697-57710467:57710569:-	0.109094	0.046953	0.106117	0.0514486	0.0492008	AF	ENSG00000124225	20:57659697-57691802:57691830:57659697-57710467:57710569:-
PMEPA1	ENSG00000124225;AF:20:57659697-57710460:57710589:57659697-57711324:57711536:-	-0.153884	0.0154845	-0.144705	0.015984	0.0157343	AF	ENSG00000124225	20:57659697-57710460:57710589:57659697-57711324:57711536:-
RNF114	ENSG00000124226;SE:20:49936552-49941561:49941711-49945382:+	-0.0194256	0.0589411	0.0261397	0.035964	0.0474525	SE	ENSG00000124226	20:49936552-49941561:49941711-49945382:+
RNF114	ENSG00000124226;SE:20:49936552-49941583:49941711-49945382:+	-0.102036	0.0519481	0.35122	0.00799201	0.02997	SE	ENSG00000124226	20:49936552-49941583:49941711-49945382:+
RNF114	ENSG00000124226;SE:20:49946250-49949248:49949355-49952076:+	-0.0562355	0.0144855	0.0439713	0.0184815	0.0164835	SE	ENSG00000124226	20:49946250-49949248:49949355-49952076:+
BCAS4	ENSG00000124243;SE:20:50830380-50841766:50841900-50876486:+	-0.157781	0.015984	-0.123062	0.0344655	0.0252248	SE	ENSG00000124243	20:50830380-50841766:50841900-50876486:+
MTRR	ENSG00000124275;SE:5:7885854-7886615:7886703-7889095:+	-0.132185	0.0544456	-0.131949	0.041958	0.0482018	SE	ENSG00000124275	5:7885854-7886615:7886703-7889095:+
NAGK	ENSG00000124357;AF:2:71068622:71068712-71072641:71071549:71071827-71072641:+	-0.5	0.012987	-0.5	0.0194805	0.0162338	AF	ENSG00000124357	2:71068622:71068712-71072641:71071549:71071827-71072641:+
ATP8A1	ENSG00000124406;SE:4:42588329-42594289:42594362-42600478:-	0.472295	0.0694306	0.752108	0.024975	0.0472028	SE	ENSG00000124406	4:42588329-42594289:42594362-42600478:-
USP22	ENSG00000124422;AF:17:21028674-21042665:21043039:21028674-21043626:21043760:-	0.201447	0.0034965	0.150527	0.00599401	0.00474525	AF	ENSG00000124422	17:21028674-21042665:21043039:21028674-21043626:21043760:-
SERPINB6	ENSG00000124570;AF:6:2959342-2961894:2962108:2959342-2971248:2971305:-	-0.0516379	0.0394605	-0.062519	0.028971	0.0342158	AF	ENSG00000124570	6:2959342-2961894:2962108:2959342-2971248:2971305:-
SERPINB6	ENSG00000124570;AF:6:2959342-2961894:2962108:2959342-2971491:2971585:-	-0.167052	0.00549451	-0.0938724	0.032967	0.0192308	AF	ENSG00000124570	6:2959342-2961894:2962108:2959342-2971491:2971585:-
SERPINB6	ENSG00000124570;AF:6:2959342-2971117:2971206:2959342-2971248:2971305:-	-0.0717767	0.018981	-0.0715008	0.0234765	0.0212288	AF	ENSG00000124570	6:2959342-2971117:2971206:2959342-2971248:2971305:-
SERPINB6	ENSG00000124570;AF:6:2959342-2971117:2971206:2959342-2971491:2971585:-	-0.188658	0.00599401	-0.0800568	0.028971	0.0174825	AF	ENSG00000124570	6:2959342-2971117:2971206:2959342-2971491:2971585:-
OARD1	ENSG00000124596;SE:6:41067437-41068841:41068953-41070076:-	-0.100465	0.0214785	-0.0657389	0.0509491	0.0362138	SE	ENSG00000124596	6:41067437-41068841:41068953-41070076:-
RPS10	ENSG00000124614;AF:6:34425221-34425516:34425580:34425221-34425796:34426026:-	-0.413549	0.0544456	-0.580842	0.0134865	0.033966	AF	ENSG00000124614	6:34425221-34425516:34425580:34425221-34425796:34426026:-
RPS10	ENSG00000124614;AF:6:34425221-34425516:34425580:34425221-34426032:34426050:-	-0.337908	0.0434565	-0.427395	0.0334665	0.0384615	AF	ENSG00000124614	6:34425221-34425516:34425580:34425221-34426032:34426050:-
RAB17	ENSG00000124839;A5:2:237578155-237585998:237578155-237586064:-	-0.0699979	0.0564436	-0.0853949	0.026973	0.0417083	A5	ENSG00000124839	2:237578155-237585998:237578155-237586064:-
MRPS7	ENSG00000125445;A3:17:75261983-75262463:75261983-75262497:+	0.0784186	0.00749251	0.033881	0.0414585	0.0244755	A3	ENSG00000125445	17:75261983-75262463:75261983-75262497:+
NUP85	ENSG00000125450;SE:17:75205794-75208504:75208620-75209823:+	0.63522	0.0104895	0.574104	0.0194805	0.014985	SE	ENSG00000125450	17:75205794-75208504:75208620-75209823:+
TTF1	ENSG00000125482;SE:9:132400258-132401455:132402828-132406790:-	0.219782	0.0104895	0.098299	0.0629371	0.0367133	SE	ENSG00000125482	9:132400258-132401455:132402828-132406790:-
PPDPF	ENSG00000125534;A3:20:63520894-63521284:63520894-63521512:+	0.0696288	0.0194805	0.117317	0.0044955	0.011988	A3	ENSG00000125534	20:63520894-63521284:63520894-63521512:+
POLR1B	ENSG00000125630;SE:2:112542671-112547012:112547179-112547421:+	0.367711	0.00949051	0.139936	0.0564436	0.032967	SE	ENSG00000125630	2:112542671-112547012:112547179-112547421:+
THOC2	ENSG00000125676;AL:X:123600561:123601338-123610918:123601880:123603748-123610918:-	-0.120676	0.0739261	-0.209368	0.0224775	0.0482018	AL	ENSG00000125676	X:123600561:123601338-123610918:123601880:123603748-123610918:-
THOC2	ENSG00000125676;AL:X:123600562:123601338-123610918:123601880:123603748-123610918:-	0.258789	0.0164835	0.150725	0.0554446	0.035964	AL	ENSG00000125676	X:123600562:123601338-123610918:123601880:123603748-123610918:-
RPL23	ENSG00000125691;AF:17:38853105-38853302:38853428:38853105-38853698:38853722:-	-0.014888	0.040959	-0.0328359	0.016983	0.028971	AF	ENSG00000125691	17:38853105-38853302:38853428:38853105-38853698:38853722:-
ATG4C	ENSG00000125703;A5:1:62784273-62803719:62784225-62803719:+	-0.203101	0.0754246	-0.42346	0.022977	0.0492008	A5	ENSG00000125703	1:62784273-62803719:62784225-62803719:+
GPR108	ENSG00000125734;AF:19:6736711-6736990:6737260:6736711-6737457:6737509:-	-1	0	-0.498561	0.0629371	0.0314685	AF	ENSG00000125734	19:6736711-6736990:6737260:6736711-6737457:6737509:-
SNRPD2	ENSG00000125743;MX:19:45688566-45689233:45689347-45691887:45688566-45690572:45690667-45691887:-	0.112778	0.0244755	0.160653	0.010989	0.0177323	MX	ENSG00000125743	19:45688566-45689233:45689347-45691887:45688566-45690572:45690667-45691887:-
PSMF1	ENSG00000125818;A3:20:1164476-1165029:1164476-1166227:+	-0.0577934	0.0704296	-0.097827	0.0244755	0.0474525	A3	ENSG00000125818	20:1164476-1165029:1164476-1166227:+
PSMF1	ENSG00000125818;AF:20:1113306:1113409-1125498:1118598:1118902-1125498:+	-0.0631131	0.045954	-0.173288	0.00499501	0.0254745	AF	ENSG00000125818	20:1113306:1113409-1125498:1118598:1118902-1125498:+
PSMF1	ENSG00000125818;AF:20:1113306:1113409-1125498:1118610:1118902-1125498:+	-0.0993781	0.0224775	-0.0658137	0.046953	0.0347153	AF	ENSG00000125818	20:1113306:1113409-1125498:1118610:1118902-1125498:+
PSMF1	ENSG00000125818;SE:20:1113409-1118753:1118902-1125498:+	0.0506961	0.0709291	0.0781777	0.026973	0.048951	SE	ENSG00000125818	20:1113409-1118753:1118902-1125498:+
SNRPB	ENSG00000125835;A3:20:2461939-2462636:2461793-2462636:-	0.0352774	0.01998	0.0776457	0.00749251	0.0137363	A3	ENSG00000125835	20:2461939-2462636:2461793-2462636:-
MAX	ENSG00000125952;MX:14:65078036-65093708:65093815-65102304:65078036-65101546:65101572-65102304:-	0.102516	0.023976	0.102516	0.02997	0.026973	MX	ENSG00000125952	14:65078036-65093708:65093815-65102304:65078036-65101546:65101572-65102304:-
MAX	ENSG00000125952;SE:14:65077428-65077563:65077643-65077913:-	0.672229	0.003996	0.45559	0.0224775	0.0132368	SE	ENSG00000125952	14:65077428-65077563:65077643-65077913:-
MAX	ENSG00000125952;SE:14:65078036-65093708:65093815-65101546:-	0.132723	0.02997	0.132723	0.0214785	0.0257243	SE	ENSG00000125952	14:65078036-65093708:65093815-65101546:-
MAX	ENSG00000125952;SE:14:65093815-65101546:65101572-65102304:-	-0.0436729	0.0559441	0.0700514	0.027972	0.041958	SE	ENSG00000125952	14:65093815-65101546:65101572-65102304:-
NECAB3	ENSG00000125967;RI:20:33657087:33657146-33657790:33657857:-	0.268846	0.015984	0.268846	0.012987	0.0144855	RI	ENSG00000125967	20:33657087:33657146-33657790:33657857:-
KLC1	ENSG00000126214;A5:14:103679545-103684986:103679518-103684986:+	0.0890669	0.0444555	0.105343	0.0314685	0.037962	A5	ENSG00000126214	14:103679545-103684986:103679518-103684986:+
XRCC3	ENSG00000126215;AF:14:103712931-103714105:103714250:103712931-103715424:103715469:-	0.144202	0.045954	0.141629	0.0534466	0.0497003	AF	ENSG00000126215	14:103712931-103714105:103714250:103712931-103715424:103715469:-
PCID2	ENSG00000126226;A3:13:113178008-113178174:113177976-113178174:-	-0.159982	0.0284715	-0.167678	0.022977	0.0257243	A3	ENSG00000126226	13:113178008-113178174:113177976-113178174:-
LRFN3	ENSG00000126243;A3:19:35935782-35936588:35935782-35936751:+	0.194123	0.0819181	0.344322	0.0174825	0.0497003	A3	ENSG00000126243	19:35935782-35936588:35935782-35936751:+
PRDX5	ENSG00000126432;SE:11:64318386-64319734:64319868-64320865:+	-0.116299	0.002997	-0.0850762	0.012987	0.00799201	SE	ENSG00000126432	11:64318386-64319734:64319868-64320865:+
IRF3	ENSG00000126456;A3:19:49660844-49661450:49660828-49661450:-	0.256161	0.021978	0.239623	0.017982	0.01998	A3	ENSG00000126456	19:49660844-49661450:49660828-49661450:-
IRF3	ENSG00000126456;AF:19:49663258-49663343:49663869:49663258-49665631:49665731:-	0.429211	0.0274725	0.317906	0.0559441	0.0417083	AF	ENSG00000126456	19:49663258-49663343:49663869:49663258-49665631:49665731:-
IRF3	ENSG00000126456;SE:19:49663258-49663343:49663514-49665631:-	0.313573	0.0394605	0.444297	0.013986	0.0267233	SE	ENSG00000126456	19:49663258-49663343:49663514-49665631:-
IRF3	ENSG00000126456;SE:19:49663514-49664553:49664673-49665631:-	-0.200354	0.0719281	-0.354533	0.0244755	0.0482018	SE	ENSG00000126456	19:49663514-49664553:49664673-49665631:-
SCAF1	ENSG00000126461;AF:19:49642125:49642242-49645021:49642660:49642706-49645021:+	-0.0941795	0.0274725	-0.0762322	0.031968	0.0297203	AF	ENSG00000126461	19:49642125:49642242-49645021:49642660:49642706-49645021:+
ZNF384	ENSG00000126746;AF:12:6688226-6688837:6688896:6688226-6689098:6689297:-	-0.478493	0.037962	-0.279038	0.0594406	0.0487013	AF	ENSG00000126746	12:6688226-6688837:6688896:6688226-6689098:6689297:-
ELK1	ENSG00000126767;SE:X:47641475-47649921:47650026-47650423:-	0.0655434	0.0654346	0.109068	0.0204795	0.042957	SE	ENSG00000126767	X:47641475-47649921:47650026-47650423:-
KTN1	ENSG00000126777;AF:14:55559072:55559150-55612019:55580315:55580354-55612019:+	-0.138997	0.0124875	-0.162976	0.01998	0.0162338	AF	ENSG00000126777	14:55559072:55559150-55612019:55580315:55580354-55612019:+
NUP214	ENSG00000126883;A3:9:131144754-131146129:131144754-131146162:+	0.166244	0.0704296	0.24048	0.0264735	0.0484515	A3	ENSG00000126883	9:131144754-131146129:131144754-131146162:+
NUP214	ENSG00000126883;A3:9:131146304-131147487:131146304-131147490:+	-0.175213	0.0574426	-0.260204	0.026973	0.0422078	A3	ENSG00000126883	9:131146304-131147487:131146304-131147490:+
ZC4H2	ENSG00000126970;SE:X:64917896-64919042:64919204-64920081:-	1	0	1	0	0	SE	ENSG00000126970	X:64917896-64919042:64919204-64920081:-
INTS11	ENSG00000127054;A5:1:1321093-1322892:1321093-1323181:-	-0.71113	0.0584416	-0.71113	0.038961	0.0487013	A5	ENSG00000127054	1:1321093-1322892:1321093-1323181:-
FGD3	ENSG00000127084;AF:9:92963961:92964353-92975238:92974482:92974746-92975238:+	-0.340226	0.0699301	-0.381777	0.022977	0.0464535	AF	ENSG00000127084	9:92963961:92964353-92975238:92974482:92974746-92975238:+
FGD3	ENSG00000127084;AF:9:92964106:92964353-92975238:92974482:92974746-92975238:+	-0.522098	0.00649351	-0.388342	0.003996	0.00524476	AF	ENSG00000127084	9:92964106:92964353-92975238:92974482:92974746-92975238:+
COX7C	ENSG00000127184;A5:5:86618130-86619353:86618053-86619353:+	0.0231908	0.0354645	0.0134819	0.0584416	0.046953	A5	ENSG00000127184	5:86618130-86619353:86618053-86619353:+
RAP1B	ENSG00000127314;SE:12:68611043-68648699:68648781-68654112:+	0.187361	0.0684316	0.458477	0.00699301	0.0377123	SE	ENSG00000127314	12:68611043-68648699:68648781-68654112:+
RAB3IP	ENSG00000127328;AF:12:69756486:69756663-69784720:69778950:69779181-69784720:+	0.123254	0.0684316	0.202935	0.0274725	0.047952	AF	ENSG00000127328	12:69756486:69756663-69784720:69778950:69779181-69784720:+
RAB3IP	ENSG00000127328;SE:12:69795344-69800209:69800337-69812778:+	0.180514	0.030969	0.11733	0.0559441	0.0434565	SE	ENSG00000127328	12:69795344-69800209:69800337-69812778:+
RAB3IP	ENSG00000127328;SE:12:69800337-69801609:69801721-69812778:+	-0.076765	0.0354645	-0.0700712	0.0374625	0.0364635	SE	ENSG00000127328	12:69800337-69801609:69801721-69812778:+
LRRC61	ENSG00000127399;AL:7:150326010-150328635:150328786:150326010-150336718:150338150:+	0.220207	0.0114885	0.100429	0.0394605	0.0254745	AL	ENSG00000127399	7:150326010-150328635:150328786:150326010-150336718:150338150:+
FGFRL1	ENSG00000127418;A3:4:1010169-1010924:1010169-1010927:+	-0.354405	0.0194805	-0.566381	0.0024975	0.010989	A3	ENSG00000127418	4:1010169-1010924:1010169-1010927:+
HP1BP3	ENSG00000127483;A5:1:20779911-20780345:20779911-20780350:-	-0.0909421	0.0234765	-0.0699947	0.0374625	0.0304695	A5	ENSG00000127483	1:20779911-20780345:20779911-20780350:-
HP1BP3	ENSG00000127483;AF:1:20780540-20786649:20786688:20780540-20787195:20787323:-	-0.0969135	0.022977	-0.0776924	0.0354645	0.0292208	AF	ENSG00000127483	1:20780540-20786649:20786688:20780540-20787195:20787323:-
HP1BP3	ENSG00000127483;SE:1:20779911-20780350:20780540-20787195:-	0.0833874	0.0699301	0.153032	0.0214785	0.0457043	SE	ENSG00000127483	1:20779911-20780350:20780540-20787195:-
EPS15L1	ENSG00000127527;A5:19:16355851-16361779:16355851-16361886:-	0.0683822	0.0614386	0.207513	0.003996	0.0327173	A5	ENSG00000127527	19:16355851-16361779:16355851-16361886:-
PKMYT1	ENSG00000127564;AF:16:2968515-2968908:2969104:2968515-2969888:2970241:-	-0.272806	0.0254745	-0.180935	0.0584416	0.041958	AF	ENSG00000127564	16:2968515-2968908:2969104:2968515-2969888:2970241:-
FBXL16	ENSG00000127585;AF:16:695076-695216:695263:695076-695415:696025:-	-0.499997	0.0524476	-0.499997	0.035964	0.0442058	AF	ENSG00000127585	16:695076-695216:695263:695076-695415:696025:-
SMARCA4	ENSG00000127616;SE:19:11033517-11033767:11033865-11034123:+	0.672359	0.00849151	0.287508	0.0639361	0.0362138	SE	ENSG00000127616	19:11033517-11033767:11033865-11034123:+
SMARCA4	ENSG00000127616;SE:19:11035132-11039458:11039553-11041298:+	-0.749625	0.024975	-0.550338	0.022977	0.023976	SE	ENSG00000127616	19:11035132-11039458:11039553-11041298:+
POR	ENSG00000127948;AF:7:75915079:75915179-75953989:75915182:75915209-75953989:+	-0.110534	0.00649351	-0.0923051	0.00949051	0.00799201	AF	ENSG00000127948	7:75915079:75915179-75953989:75915182:75915209-75953989:+
POR	ENSG00000127948;AF:7:75915149:75915179-75953989:75915182:75915209-75953989:+	-0.823904	0.00749251	-0.799715	0.00749251	0.00749251	AF	ENSG00000127948	7:75915149:75915179-75953989:75915182:75915209-75953989:+
POR	ENSG00000127948;AF:7:75915157:75915179-75953989:75915182:75915209-75953989:+	-0.877748	0.000999001	-0.857686	0.0014985	0.00124875	AF	ENSG00000127948	7:75915157:75915179-75953989:75915182:75915209-75953989:+
POR	ENSG00000127948;AF:7:75915164:75915179-75953989:75915182:75915209-75953989:+	-0.61037	0	-0.635035	0.001998	0.000999001	AF	ENSG00000127948	7:75915164:75915179-75953989:75915182:75915209-75953989:+
POR	ENSG00000127948;SE:7:75915209-75915661:75915767-75953989:+	-0.900869	0.002997	-0.859175	0.000999001	0.001998	SE	ENSG00000127948	7:75915209-75915661:75915767-75953989:+
STYXL1	ENSG00000127952;SE:7:75996599-76000890:76001002-76003758:-	0.0754902	0.033966	0.0800394	0.02997	0.031968	SE	ENSG00000127952	7:75996599-76000890:76001002-76003758:-
MTERF1	ENSG00000127989;A5:7:91880113-91880643:91880113-91880657:-	0.117974	0.0374625	0.119282	0.035964	0.0367133	A5	ENSG00000127989	7:91880113-91880643:91880113-91880657:-
PAICS	ENSG00000128050;A5:4:56435975-56436262:56435928-56436262:+	0.0728971	0.0184815	-0.0849133	0.0134865	0.015984	A5	ENSG00000128050	4:56435975-56436262:56435928-56436262:+
YWHAH	ENSG00000128245;MX:22:31944820-31945500:31945678-31956139:31944820-31950308:31950422-31956139:+	0.306127	0.02997	0.318784	0.034965	0.0324675	MX	ENSG00000128245	22:31944820-31945500:31945678-31956139:31944820-31950308:31950422-31956139:+
ATF4	ENSG00000128272;RI:22:39520564:39520751-39521354:39521671:+	0.470927	0.000999001	0.0636051	0.0659341	0.0334665	RI	ENSG00000128272	22:39520564:39520751-39521354:39521671:+
TPST2	ENSG00000128294;SE:22:26544675-26547500:26547618-26590053:-	-0.646922	0.0414585	-0.646922	0.0499501	0.0457043	SE	ENSG00000128294	22:26544675-26547500:26547618-26590053:-
SPECC1	ENSG00000128487;AF:17:20155742:20155877-20204333:20155989:20156236-20204333:+	-0.422091	0.034965	-0.508239	0.0124875	0.0237263	AF	ENSG00000128487	17:20155742:20155877-20204333:20155989:20156236-20204333:+
SPECC1	ENSG00000128487;AF:17:20155742:20155877-20204333:20156083:20156236-20204333:+	-0.452015	0.0254745	-0.574609	0.00749251	0.0164835	AF	ENSG00000128487	17:20155742:20155877-20204333:20156083:20156236-20204333:+
SPECC1	ENSG00000128487;AF:17:20155742:20155877-20204333:20156089:20156236-20204333:+	-0.24272	0.010989	-0.247658	0.00899101	0.00999001	AF	ENSG00000128487	17:20155742:20155877-20204333:20156089:20156236-20204333:+
POT1	ENSG00000128513;SE:7:124863640-124870911:124871041-124892266:-	-0.511205	0.00949051	-0.260237	0.0669331	0.0382118	SE	ENSG00000128513	7:124863640-124870911:124871041-124892266:-
MKLN1	ENSG00000128585;AL:7:131470944-131471641:131472267:131470944-131478623:131478960:+	-0.986523	0.01998	-0.74525	0.0724276	0.0462038	AL	ENSG00000128585	7:131470944-131471641:131472267:131470944-131478623:131478960:+
MKLN1	ENSG00000128585;AL:7:131470944-131478623:131478960:131470944-131487607:131490539:+	0.94087	0.0374625	0.921676	0.0454545	0.0414585	AL	ENSG00000128585	7:131470944-131478623:131478960:131470944-131487607:131490539:+
CALU	ENSG00000128595;MX:7:128748804-128754262:128754455-128758871:128748804-128754529:128754722-128758871:+	-0.0737536	0.0164835	-0.0574728	0.026973	0.0217283	MX	ENSG00000128595	7:128748804-128754262:128754455-128758871:128748804-128754529:128754722-128758871:+
CALU	ENSG00000128595;SE:7:128759852-128767456:128767655-128769063:+	0.0581991	0.027972	0.0530292	0.030969	0.0294705	SE	ENSG00000128595	7:128759852-128767456:128767655-128769063:+
ORMDL1	ENSG00000128699;RI:2:189782422:189782602-189783014:189783123:-	0.114258	0.0604396	0.238638	0.00949051	0.034965	RI	ENSG00000128699	2:189782422:189782602-189783014:189783123:-
EIF2AK4	ENSG00000128829;SE:15:40011346-40016502:40016672-40017108:+	0.265278	0.014985	0.167	0.0464535	0.0307193	SE	ENSG00000128829	15:40011346-40016502:40016672-40017108:+
CCDC32	ENSG00000128891;AL:15:40556621:40557372-40562772:40561981:40562007-40562772:-	-0.363011	0.0629371	-0.685105	0.00749251	0.0352148	AL	ENSG00000128891	15:40556621:40557372-40562772:40561981:40562007-40562772:-
DUT	ENSG00000128951;A5:15:48331795-48332268:48331479-48332268:+	-0.1039	0.00799201	-0.0264033	0.0824176	0.0452048	A5	ENSG00000128951	15:48331795-48332268:48331479-48332268:+
DUT	ENSG00000128951;AF:15:48331095:48331191-48332268:48331405:48331479-48332268:+	-0.0599441	0.023976	-0.0362757	0.0634366	0.0437063	AF	ENSG00000128951	15:48331095:48331191-48332268:48331405:48331479-48332268:+
ARPP19	ENSG00000128989;SE:15:52557222-52564190:52564246-52568848:-	0.0536862	0.026973	0.0619079	0.024975	0.025974	SE	ENSG00000128989	15:52557222-52564190:52564246-52568848:-
ARPP19	ENSG00000128989;SE:15:52557222-52568848:52568902-52569116:-	-0.0586644	0.0614386	0.112871	0.0234765	0.0424575	SE	ENSG00000128989	15:52557222-52568848:52568902-52569116:-
COPB1	ENSG00000129083;A5:11:14498985-14499609:14498985-14499742:-	-0.345081	0.00949051	-0.303139	0.018981	0.0142358	A5	ENSG00000129083	11:14498985-14499609:14498985-14499742:-
SERGEF	ENSG00000129158;AF:11:17878244-17959470:17959623:17878244-17995796:17995835:-	0.469729	0.032967	0.469729	0.0414585	0.0372128	AF	ENSG00000129158	11:17878244-17959470:17959623:17878244-17995796:17995835:-
SERGEF	ENSG00000129158;AL:11:17788052:17788413-17878208:17877847:17877997-17878208:-	-0.469729	0.032967	-0.469729	0.0414585	0.0372128	AL	ENSG00000129158	11:17788052:17788413-17878208:17877847:17877997-17878208:-
DCTD	ENSG00000129187;AF:4:182915575-182917288:182917379:182915575-182917873:182917936:-	-0.0722106	0.0539461	-0.0592853	0.0444555	0.0492008	AF	ENSG00000129187	4:182915575-182917288:182917379:182915575-182917873:182917936:-
PIMREG	ENSG00000129195;SE:17:6449407-6450028:6450072-6450362:+	-0.212527	0.018981	-0.127317	0.0514486	0.0352148	SE	ENSG00000129195	17:6449407-6450028:6450072-6450362:+
TXNDC17	ENSG00000129235;A5:17:6641152-6641753:6641100-6641753:+	-0.0664656	0.02997	-0.0674955	0.0334665	0.0317183	A5	ENSG00000129235	17:6641152-6641753:6641100-6641753:+
MPDU1	ENSG00000129255;AL:17:7586777-7586899:7587043:7586777-7587161:7587258:+	-0.389023	0.015984	-0.253754	0.047952	0.031968	AL	ENSG00000129255	17:7586777-7586899:7587043:7586777-7587161:7587258:+
ILF3	ENSG00000129351;A3:19:10682704-10683125:10682704-10683137:+	-0.0571771	0.0324675	-0.0664452	0.0264735	0.0294705	A3	ENSG00000129351	19:10682704-10683125:10682704-10683137:+
AP1M2	ENSG00000129354;SE:19:10574492-10574904:10575029-10577198:-	0.0552921	0.0194805	0.0416497	0.034965	0.0272228	SE	ENSG00000129354	19:10574492-10574904:10575029-10577198:-
PARP2	ENSG00000129484;A3:14:20357149-20357396:20357149-20357638:+	0.199013	0.0704296	0.538567	0.014985	0.0427073	A3	ENSG00000129484	14:20357149-20357396:20357149-20357638:+
SNX6	ENSG00000129515;A3:14:34629954-34630111:34629950-34630111:-	0.0503621	0.0694306	0.150577	0.0164835	0.042957	A3	ENSG00000129515	14:34629954-34630111:34629950-34630111:-
KLF16	ENSG00000129911;AF:19:1854760-1862794:1862858:1854760-1863041:1863568:-	0.0880428	0.0509491	0.130776	0.0184815	0.0347153	AF	ENSG00000129911	19:1854760-1862794:1862858:1854760-1863041:1863568:-
CBFA2T3	ENSG00000129993;AF:16:88901656-88902406:88902515:88901656-88941771:88941809:-	-0.401593	0.0134865	-0.361141	0.010989	0.0122378	AF	ENSG00000129993	16:88901656-88902406:88902515:88901656-88941771:88941809:-
CBFA2T3	ENSG00000129993;AF:16:88901656-88902406:88902515:88901656-88941771:88941844:-	-0.564664	0.011988	-0.419309	0.028971	0.0204795	AF	ENSG00000129993	16:88901656-88902406:88902515:88901656-88941771:88941844:-
CBFA2T3	ENSG00000129993;AF:16:88901656-88941020:88941198:88901656-88941771:88941809:-	-0.100799	0.0664336	-0.124388	0.025974	0.0462038	AF	ENSG00000129993	16:88901656-88941020:88941198:88901656-88941771:88941809:-
DOCK6	ENSG00000130158;MX:19:11229035-11229298:11229390-11233203:11229035-11232185:11232289-11233203:-	0.323004	0.028971	0.181188	0.0589411	0.043956	MX	ENSG00000130158	19:11229035-11229298:11229390-11233203:11229035-11232185:11232289-11233203:-
DOCK6	ENSG00000130158;SE:19:11229035-11232185:11232289-11233203:-	-0.232855	0.0104895	-0.0788729	0.0824176	0.0464535	SE	ENSG00000130158	19:11229035-11232185:11232289-11233203:-
MRPL34	ENSG00000130312;AF:19:17292609:17292854-17305831:17302867:17302934-17305831:+	-0.0708841	0.020979	-0.142991	0.0044955	0.0127373	AF	ENSG00000130312	19:17292609:17292854-17305831:17302867:17302934-17305831:+
AFDN	ENSG00000130396;SE:6:167952187-167954461:167954493-167962433:+	-0.263803	0.0374625	-0.182408	0.0619381	0.0497003	SE	ENSG00000130396	6:167952187-167954461:167954493-167962433:+
ARPC1B	ENSG00000130429;A3:7:99374781-99377338:99374781-99377358:+	-0.126094	0.010989	-0.0872385	0.028971	0.01998	A3	ENSG00000130429	7:99374781-99377338:99374781-99377358:+
CRB3	ENSG00000130545;RI:19:6466466:6466609-6466951:6467221:+	-0.0661392	0.0524476	0.0748096	0.0384615	0.0454545	RI	ENSG00000130545	19:6466466:6466609-6466951:6467221:+
OLFM1	ENSG00000130558;A5:9:135088139-135090195:135087727-135090195:+	0.217908	0.0914086	0.757842	0.00549451	0.0484515	A5	ENSG00000130558	9:135088139-135090195:135087727-135090195:+
OLFM1	ENSG00000130558;AF:9:135075422:135075802-135090195:135087674:135088139-135090195:+	-0.133688	0.0604396	-0.250696	0.0114885	0.035964	AF	ENSG00000130558	9:135075422:135075802-135090195:135087674:135088139-135090195:+
OLFM1	ENSG00000130558;AF:9:135075520:135075802-135090195:135087674:135088139-135090195:+	-0.165076	0.0834166	-0.36708	0.011988	0.0477023	AF	ENSG00000130558	9:135075520:135075802-135090195:135087674:135088139-135090195:+
OLFM1	ENSG00000130558;AL:9:135096019-135097781:135098065:135096019-135098286:135098466:+	0.217908	0.0914086	0.757842	0.00549451	0.0484515	AL	ENSG00000130558	9:135096019-135097781:135098065:135096019-135098286:135098466:+
MNX1	ENSG00000130675;AF:7:156994181-157008998:157009075:156994181-157009660:157009697:-	-1	0	-1	0	0	AF	ENSG00000130675	7:156994181-157008998:157009075:156994181-157009660:157009697:-
POMT1	ENSG00000130714;SE:9:131503073-131504189:131504340-131506114:+	-0.216994	0.0124875	-0.0908774	0.0789211	0.0457043	SE	ENSG00000130714	9:131503073-131504189:131504340-131506114:+
	ENSG00000130723;SE:9:131492260-131494405:131494486-131495740:+	0.178236	0.00599401	0.0953494	0.0184815	0.0122378	SE	ENSG00000130723	9:131492260-131494405:131494486-131495740:+
CHMP2A	ENSG00000130724;A5:19:58554236-58554673:58554236-58554777:-	0.258746	0.0604396	0.470008	0.0144855	0.0374625	A5	ENSG00000130724	19:58554236-58554673:58554236-58554777:-
TRIM28	ENSG00000130726;A3:19:58548776-58548862:58548776-58548886:+	0.0498117	0.0164835	0.042598	0.017982	0.0172328	A3	ENSG00000130726	19:58548776-58548862:58548776-58548886:+
TRIM28	ENSG00000130726;RI:19:58548740:58548776-58548886:58548910:+	0.092072	0.021978	0.0828196	0.0154845	0.0187313	RI	ENSG00000130726	19:58548740:58548776-58548886:58548910:+
METTL26	ENSG00000130731;SE:16:635340-635612:635774-636094:-	0.0217771	0.0749251	-0.0661067	0.0174825	0.0462038	SE	ENSG00000130731	16:635340-635612:635774-636094:-
ATG4D	ENSG00000130734;AF:19:10545010:10545130-10551897:10549029:10549034-10551897:+	-0.254705	0.0114885	-0.203318	0.020979	0.0162338	AF	ENSG00000130734	19:10545010:10545130-10551897:10549029:10549034-10551897:+
ATG4D	ENSG00000130734;SE:19:10545130-10548904:10549034-10551897:+	0.193431	0.031968	0.267368	0.00749251	0.0197303	SE	ENSG00000130734	19:10545130-10548904:10549034-10551897:+
CLIP1	ENSG00000130779;SE:12:122334705-122336632:122336748-122340981:-	0.551115	0.0024975	0.311552	0.00699301	0.00474525	SE	ENSG00000130779	12:122334705-122336632:122336748-122340981:-
CLIP1	ENSG00000130779;SE:12:122341697-122347375:122347479-122352726:-	-0.238729	0.00549451	-0.148319	0.0214785	0.0134865	SE	ENSG00000130779	12:122341697-122347375:122347479-122352726:-
ZNF317	ENSG00000130803;SE:19:9157394-9157980:9158075-9158826:+	0.200676	0.042957	0.163999	0.041958	0.0424575	SE	ENSG00000130803	19:9157394-9157980:9158075-9158826:+
SLC6A8	ENSG00000130821;AF:X:153688099:153688836-153690375:153689467:153689599-153690375:+	-0.149486	0.0164835	-0.0727893	0.0619381	0.0392108	AF	ENSG00000130821	X:153688099:153688836-153690375:153689467:153689599-153690375:+
DKC1	ENSG00000130826;AF:X:154768024:154768432-154769167:154768543:154768802-154769167:+	0.856082	0.0254745	0.599567	0.040959	0.0332168	AF	ENSG00000130826	X:154768024:154768432-154769167:154768543:154768802-154769167:+
NOL11	ENSG00000130935;SE:17:67721526-67722580:67722637-67724049:+	0.174101	0.000999001	0.0874708	0.0164835	0.00874126	SE	ENSG00000130935	17:67721526-67722580:67722637-67724049:+
RBM39	ENSG00000131051;SE:20:35729365-35729462:35729527-35731941:-	0.0643468	0.0344655	0.0651146	0.033966	0.0342158	SE	ENSG00000131051	20:35729365-35729462:35729527-35731941:-
COX4I1	ENSG00000131143;AF:16:85799622:85799752-85801205:85799760:85799884-85801205:+	0.185938	0.0504496	0.406699	0.0104895	0.0304695	AF	ENSG00000131143	16:85799622:85799752-85801205:85799760:85799884-85801205:+
COX4I1	ENSG00000131143;AF:16:85799683:85799752-85801205:85799760:85799884-85801205:+	0.120738	0.0374625	0.225331	0.00949051	0.0234765	AF	ENSG00000131143	16:85799683:85799752-85801205:85799760:85799884-85801205:+
COX4I1	ENSG00000131143;AF:16:85799698:85799752-85801205:85799760:85799884-85801205:+	0.0677125	0.0644356	0.128	0.0274725	0.045954	AF	ENSG00000131143	16:85799698:85799752-85801205:85799760:85799884-85801205:+
COX4I1	ENSG00000131143;AF:16:85799708:85799752-85801205:85799760:85799884-85801205:+	0.19554	0.0769231	0.548832	0.016983	0.046953	AF	ENSG00000131143	16:85799708:85799752-85801205:85799760:85799884-85801205:+
GSE1	ENSG00000131149;AF:16:85611409:85611531-85648552:85613157:85613310-85648552:+	0.633093	0.003996	0.592967	0.00699301	0.00549451	AF	ENSG00000131149	16:85611409:85611531-85648552:85613157:85613310-85648552:+
GSE1	ENSG00000131149;AF:16:85611409:85611531-85648552:85613352:85613398-85648552:+	0.341226	0.0014985	0.244282	0.000499501	0.000999001	AF	ENSG00000131149	16:85611409:85611531-85648552:85613352:85613398-85648552:+
GSE1	ENSG00000131149;AF:16:85662291:85663614-85665976:85664540:85665128-85665976:+	-0.302082	0.0614386	-0.396792	0.0294705	0.0454545	AF	ENSG00000131149	16:85662291:85663614-85665976:85664540:85665128-85665976:+
GSE1	ENSG00000131149;SE:16:85613398-85633914:85634132-85648552:+	0.223749	0.0014985	0.0748915	0.035964	0.0187313	SE	ENSG00000131149	16:85613398-85633914:85634132-85648552:+
GSE1	ENSG00000131149;SE:16:85663614-85665015:85665128-85665976:+	0.0987856	0.011988	0.0582551	0.035964	0.023976	SE	ENSG00000131149	16:85663614-85665015:85665128-85665976:+
PRR7	ENSG00000131188;AF:5:177446445:177446662-177454829:177448334:177448407-177454829:+	0.211918	0.0499501	0.223871	0.037962	0.043956	AF	ENSG00000131188	5:177446445:177446662-177454829:177448334:177448407-177454829:+
CAP1	ENSG00000131236;A3:1:40041493-40059334:40041493-40059337:+	0.135569	0.0819181	0.354628	0.012987	0.0474525	A3	ENSG00000131236	1:40041493-40059334:40041493-40059337:+
CAP1	ENSG00000131236;SE:1:40040783-40041429:40041493-40059334:+	-0.279578	0.027972	-0.369805	0.0214785	0.0247253	SE	ENSG00000131236	1:40040783-40041429:40041493-40059334:+
ABCB7	ENSG00000131269;SE:X:75076654-75098942:75099061-75112886:-	0.236558	0.013986	0.366559	0.0044955	0.00924076	SE	ENSG00000131269	X:75076654-75098942:75099061-75112886:-
ABCB7	ENSG00000131269;SE:X:75099061-75112886:75112972-75156105:-	0.808866	0.0114885	0.889105	0.00549451	0.00849151	SE	ENSG00000131269	X:75099061-75112886:75112972-75156105:-
ABCB7	ENSG00000131269;SE:X:75112972-75114754:75114831-75156105:-	-0.297115	0.032967	-0.588663	0.00599401	0.0194805	SE	ENSG00000131269	X:75112972-75114754:75114831-75156105:-
ABCB7	ENSG00000131269;SE:X:75112972-75114754:75114834-75156105:-	-0.154149	0.0789211	-0.345161	0.00749251	0.0432068	SE	ENSG00000131269	X:75112972-75114754:75114834-75156105:-
SH3BP5	ENSG00000131370;AF:3:15330566-15332271:15332476:15330566-15341223:15341368:-	-0.434035	0.0444555	-0.285555	0.0554446	0.04995	AF	ENSG00000131370	3:15330566-15332271:15332476:15330566-15341223:15341368:-
TBC1D5	ENSG00000131374;MX:3:17508605-17562019:17562142-17623849:17508605-17622648:17622765-17623849:-	0.553715	0.0774226	1	0	0.0387113	MX	ENSG00000131374	3:17508605-17562019:17562142-17623849:17508605-17622648:17622765-17623849:-
NR1H2	ENSG00000131408;A3:19:50378796-50379092:50378796-50379134:+	0.210634	0.012987	0.115149	0.0404595	0.0267233	A3	ENSG00000131408	19:50378796-50379092:50378796-50379134:+
MGAT1	ENSG00000131446;AF:5:180795875-180802680:180802767:180795875-180815425:180815567:-	0.458289	0.00949051	0.286995	0.0314685	0.0204795	AF	ENSG00000131446	5:180795875-180802680:180802767:180795875-180815425:180815567:-
MGAT1	ENSG00000131446;AL:5:180790543:180793097-180802680:180795430:180795875-180802680:-	-0.477488	0.00849151	-0.31809	0.040959	0.0247253	AL	ENSG00000131446	5:180790543:180793097-180802680:180795430:180795875-180802680:-
PSME3	ENSG00000131467;SE:17:42838205-42838731:42838799-42838945:+	-0.0715046	0.03996	-0.0595375	0.0499501	0.044955	SE	ENSG00000131467	17:42838205-42838731:42838799-42838945:+
AOC2	ENSG00000131480;A5:17:42849371-42849601:42849290-42849601:+	1	0	0.5	0.0929071	0.0464535	A5	ENSG00000131480	17:42849371-42849601:42849290-42849601:+
DIAPH1	ENSG00000131504;SE:5:141517008-141518944:141518996-141524143:-	-0.196875	0.0024975	-0.0892646	0.018981	0.0107393	SE	ENSG00000131504	5:141517008-141518944:141518996-141524143:-
DIAPH1	ENSG00000131504;SE:5:141587197-141588224:141588250-141618798:-	-0.210992	0.00849151	-0.153818	0.0134865	0.010989	SE	ENSG00000131504	5:141587197-141588224:141588250-141618798:-
ACAP3	ENSG00000131584;SE:1:1304143-1307072:1307156-1307769:-	0.360681	0.003996	0.147768	0.033966	0.018981	SE	ENSG00000131584	1:1304143-1307072:1307156-1307769:-
ZCCHC9	ENSG00000131732;A5:5:81301698-81308561:81301670-81308561:+	0.112603	0.0544456	0.171061	0.033966	0.0442058	A5	ENSG00000131732	5:81301698-81308561:81301670-81308561:+
STARD3	ENSG00000131748;SE:17:39661085-39662251:39662367-39662804:+	0.740904	0.0364635	0.449889	0.048951	0.0427073	SE	ENSG00000131748	17:39661085-39662251:39662367-39662804:+
RARA	ENSG00000131759;AF:17:40309194:40309286-40330857:40318281:40318448-40330857:+	-0.0815566	0.0214785	-0.084393	0.015984	0.0187313	AF	ENSG00000131759	17:40309194:40309286-40330857:40318281:40318448-40330857:+
ZSCAN5A	ENSG00000131848;AL:19:56274504:56274908-56313283:56280602:56280700-56313283:-	0.573068	0.0264735	0.539872	0.0244755	0.0254745	AL	ENSG00000131848	19:56274504:56274908-56313283:56280602:56280700-56313283:-
SNRPA1	ENSG00000131876;AF:15:101287010-101287656:101287696:101287010-101295097:101295255:-	0.601828	0.017982	0.667364	0.012987	0.0154845	AF	ENSG00000131876	15:101287010-101287656:101287696:101287010-101295097:101295255:-
SNRPA1	ENSG00000131876;AF:15:101287010-101287656:101288448:101287010-101295097:101295255:-	0.747582	0.022977	0.636344	0.032967	0.027972	AF	ENSG00000131876	15:101287010-101287656:101288448:101287010-101295097:101295255:-
SNRPA1	ENSG00000131876;SE:15:101285801-101286214:101286293-101286908:-	-0.0246217	0.0679321	0.052079	0.013986	0.040959	SE	ENSG00000131876	15:101285801-101286214:101286293-101286908:-
C19orf12	ENSG00000131943;AF:19:29708423-29714907:29715056:29708423-29715125:29715275:-	-0.665311	0.028971	-0.531799	0.0294705	0.0292208	AF	ENSG00000131943	19:29708423-29714907:29715056:29708423-29715125:29715275:-
ZNF20	ENSG00000132010;AF:19:12135904-12136851:12136874:12135904-12140180:12140407:-	0.452684	0.024975	0.447766	0.016983	0.020979	AF	ENSG00000132010	19:12135904-12136851:12136874:12135904-12140180:12140407:-
ZNF20	ENSG00000132010;AL:19:12092843:12093052-12135500:12130485:12130699-12135500:-	-0.75944	0.013986	-0.810865	0.00699301	0.0104895	AL	ENSG00000132010	19:12092843:12093052-12135500:12130485:12130699-12135500:-
ZNF20	ENSG00000132010;AL:19:12092843:12093052-12135500:12133668:12133985-12135500:-	-0.623233	0.023976	-0.495152	0.048951	0.0364635	AL	ENSG00000132010	19:12092843:12093052-12135500:12133668:12133985-12135500:-
ZNF20	ENSG00000132010;AL:19:12130485:12130699-12135500:12131350:12133985-12135500:-	0.452684	0.024975	0.447766	0.016983	0.020979	AL	ENSG00000132010	19:12130485:12130699-12135500:12131350:12133985-12135500:-
CCT6B	ENSG00000132141;SE:17:34954599-34958560:34958694-34959587:-	0.372873	0.00999001	0.148355	0.0724276	0.0412088	SE	ENSG00000132141	17:34954599-34958560:34958694-34959587:-
EFR3A	ENSG00000132294;AF:8:131904088:131904322-131940499:131939901:131939944-131940499:+	0.363411	0.0014985	0.105521	0.0314685	0.0164835	AF	ENSG00000132294	8:131904088:131904322-131940499:131939901:131939944-131940499:+
PTCD3	ENSG00000132300;SE:2:86119044-86119544:86119614-86121479:+	0.149813	0.025974	0.104808	0.0639361	0.044955	SE	ENSG00000132300	2:86119044-86119544:86119614-86121479:+
RAN	ENSG00000132341;A5:12:130872629-130872836:130872617-130872836:+	-0.0543563	0.012987	-0.0393724	0.0214785	0.0172328	A5	ENSG00000132341	12:130872629-130872836:130872617-130872836:+
RAN	ENSG00000132341;SE:12:130873128-130874034:130874084-130874546:+	-0.0208251	0.0384615	-0.0583701	0.011988	0.0252248	SE	ENSG00000132341	12:130873128-130874034:130874084-130874546:+
CLUH	ENSG00000132361;A3:17:2696538-2696719:2696535-2696719:-	-0.321819	0.00899101	-0.145221	0.0344655	0.0217283	A3	ENSG00000132361	17:2696538-2696719:2696535-2696719:-
TBC1D14	ENSG00000132405;AF:4:6987162:6987349-6994184:6987508:6987564-6994184:+	0.363034	0.001998	0.0801105	0.0854146	0.0437063	AF	ENSG00000132405	4:6987162:6987349-6994184:6987508:6987564-6994184:+
PNISR	ENSG00000132424;RI:6:99403829:99403882-99404603:99404702:-	0.144017	0.0314685	0.0938802	0.0654346	0.0484515	RI	ENSG00000132424	6:99403829:99403882-99404603:99404702:-
FIGNL1	ENSG00000132436;SE:7:50448289-50449563:50449723-50450301:-	-0.539406	0.0484515	-0.636712	0.042957	0.0457043	SE	ENSG00000132436	7:50448289-50449563:50449723-50450301:-
GRSF1	ENSG00000132463;AF:4:70836314-70838869:70839001:70836314-70839177:70839343:-	-0.186288	0.001998	-0.265314	0.001998	0.001998	AF	ENSG00000132463	4:70836314-70838869:70839001:70836314-70839177:70839343:-
GRSF1	ENSG00000132463;AF:4:70836314-70838869:70839001:70836314-70839228:70839503:-	-0.207124	0.02997	-0.679404	0	0.014985	AF	ENSG00000132463	4:70836314-70838869:70839001:70836314-70839228:70839503:-
GRSF1	ENSG00000132463;AF:4:70836314-70838869:70839001:70836314-70839471:70839897:-	-0.206574	0.00549451	-0.332579	0.0014985	0.0034965	AF	ENSG00000132463	4:70836314-70838869:70839001:70836314-70839471:70839897:-
GRSF1	ENSG00000132463;AF:4:70836314-70838869:70839001:70836314-70839471:70839945:-	-0.343265	0.00999001	-0.859764	0.000499501	0.00524476	AF	ENSG00000132463	4:70836314-70838869:70839001:70836314-70839471:70839945:-
GRSF1	ENSG00000132463;SE:4:70828036-70831539:70831674-70832307:-	0.0818073	0.0134865	0.062734	0.026973	0.0202298	SE	ENSG00000132463	4:70828036-70831539:70831674-70832307:-
WBP2	ENSG00000132471;A5:17:75846787-75846908:75846787-75847487:-	0.478514	0.0519481	0.378401	0.047952	0.04995	A5	ENSG00000132471	17:75846787-75846908:75846787-75847487:-
H3-3B	ENSG00000132475;AF:17:75779184-75779657:75779778:75779184-75785376:75785486:-	0.0440518	0.0194805	-0.0124571	0.0639361	0.0417083	AF	ENSG00000132475	17:75779184-75779657:75779778:75779184-75785376:75785486:-
KDM6B	ENSG00000132510;AF:17:7839904:7840024-7844901:7844207:7844353-7844901:+	0.257658	0.030969	0.17915	0.030969	0.030969	AF	ENSG00000132510	17:7839904:7840024-7844901:7844207:7844353-7844901:+
KDM6B	ENSG00000132510;AF:17:7839962:7840024-7844901:7844207:7844353-7844901:+	0.419491	0.0274725	0.320735	0.030969	0.0292208	AF	ENSG00000132510	17:7839962:7840024-7844901:7844207:7844353-7844901:+
RIDA	ENSG00000132541;SE:8:98106326-98108646:98108768-98117032:-	-0.212361	0.0294705	-0.185408	0.0534466	0.0414585	SE	ENSG00000132541	8:98106326-98108646:98108768-98117032:-
SDF2	ENSG00000132581;A5:17:28655483-28661726:28655483-28662046:-	0.0598421	0.030969	0.0464683	0.0544456	0.0427073	A5	ENSG00000132581	17:28655483-28661726:28655483-28662046:-
PRMT7	ENSG00000132600;MX:16:68311099-68315897:68316074-68324683:68311099-68321426:68321462-68324683:+	0.460856	0.0224775	0.306423	0.041958	0.0322178	MX	ENSG00000132600	16:68311099-68315897:68316074-68324683:68311099-68321426:68321462-68324683:+
MTSS2	ENSG00000132613;A3:16:70674528-70676881:70674432-70676881:-	-0.0925531	0.0234765	-0.0719802	0.0394605	0.0314685	A3	ENSG00000132613	16:70674528-70676881:70674432-70676881:-
BTBD3	ENSG00000132640;AF:20:11890723:11890954-11918334:11892493:11892543-11918334:+	-0.160527	0.0744256	-0.288299	0.0244755	0.0494505	AF	ENSG00000132640	20:11890723:11890954-11918334:11892493:11892543-11918334:+
DAP3	ENSG00000132676;A5:1:155689243-155709773:155689174-155709773:+	0.0790357	0.00749251	0.0650695	0.0154845	0.0114885	A5	ENSG00000132676	1:155689243-155709773:155689174-155709773:+
DAP3	ENSG00000132676;SE:1:155717128-155721517:155721618-155725382:+	0.0472277	0.025974	0.0771753	0.00949051	0.0177323	SE	ENSG00000132676	1:155717128-155721517:155721618-155725382:+
RHBG	ENSG00000132677;SE:1:156369436-156374607:156374729-156377301:+	0.320907	0.0414585	0.351334	0.034965	0.0382118	SE	ENSG00000132677	1:156369436-156374607:156374729-156377301:+
DCAF8	ENSG00000132716;AF:1:160261358-160262117:160262425:160261358-160262449:160262501:-	0.16598	0.036963	0.112249	0.0554446	0.0462038	AF	ENSG00000132716	1:160261358-160262117:160262425:160261358-160262449:160262501:-
DCAF8	ENSG00000132716;SE:1:160244034-160261285:160261358-160262449:-	-0.212719	0.010989	-0.0732434	0.0784216	0.0447053	SE	ENSG00000132716	1:160244034-160261285:160261358-160262449:-
DPH2	ENSG00000132768;A5:1:43970322-43970596:43970270-43970596:+	0.118104	0.0344655	0.0945895	0.0434565	0.038961	A5	ENSG00000132768	1:43970322-43970596:43970270-43970596:+
MUTYH	ENSG00000132781;A3:1:45333564-45334391:45333497-45334391:-	0.407644	0.0644356	0.5598	0.031968	0.0482018	A3	ENSG00000132781	1:45333564-45334391:45333497-45334391:-
MUTYH	ENSG00000132781;A3:1:45333564-45334391:45333561-45334391:-	0.21788	0.042957	0.213671	0.0464535	0.0447053	A3	ENSG00000132781	1:45333564-45334391:45333561-45334391:-
MUTYH	ENSG00000132781;AF:1:45334511-45339899:45339954:45334511-45340219:45340388:-	-0.319689	0.0344655	-0.253923	0.0509491	0.0427073	AF	ENSG00000132781	1:45334511-45339899:45339954:45334511-45340219:45340388:-
MUTYH	ENSG00000132781;AF:1:45334511-45339976:45340115:45334511-45340219:45340388:-	-0.695477	0.024975	-0.580043	0.037962	0.0314685	AF	ENSG00000132781	1:45334511-45339976:45340115:45334511-45340219:45340388:-
CPLANE2	ENSG00000132881;SE:1:16232646-16232893:16233017-16233612:-	-0.391816	0.0214785	-0.400223	0.0164835	0.018981	SE	ENSG00000132881	1:16232646-16232893:16233017-16233612:-
USPL1	ENSG00000132952;SE:13:30621892-30630835:30631474-30637744:+	0.402901	0.0114885	0.195054	0.0549451	0.0332168	SE	ENSG00000132952	13:30621892-30630835:30631474-30637744:+
CCNA1	ENSG00000133101;A3:13:36432729-36433033:36432729-36433036:+	0.361844	0.0334665	0.218916	0.0654346	0.0494505	A3	ENSG00000133101	13:36432729-36433033:36432729-36433036:+
TPT1	ENSG00000133112;A5:13:45340785-45341038:45340785-45341042:-	-0.0131265	0.0384615	-0.00992471	0.0394605	0.038961	A5	ENSG00000133112	13:45340785-45341038:45340785-45341042:-
TPT1	ENSG00000133112;AF:13:45340184-45340352:45340402:45340184-45341042:45341212:-	0.0463393	0.0204795	-0.0424776	0.0184815	0.0194805	AF	ENSG00000133112	13:45340184-45340352:45340402:45340184-45341042:45341212:-
CNDP2	ENSG00000133313;A3:18:74496431-74499882:74496431-74499937:+	0.0595918	0.0344655	0.0687994	0.021978	0.0282218	A3	ENSG00000133313	18:74496431-74499882:74496431-74499937:+
MORC2	ENSG00000133422;A5:22:30926871-30928019:30926871-30928028:-	0.168319	0.024975	0.150653	0.0314685	0.0282218	A5	ENSG00000133422	22:30926871-30928019:30926871-30928028:-
LARGE1	ENSG00000133424;SE:22:33761558-33856740:33856802-33919995:-	-0.139812	0.040959	-0.148299	0.0304695	0.0357143	SE	ENSG00000133424	22:33761558-33856740:33856802-33919995:-
MKRN1	ENSG00000133606;A5:7:140472011-140478600:140472011-140478837:-	0.450263	0.0274725	0.33946	0.0334665	0.0304695	A5	ENSG00000133606	7:140472011-140478600:140472011-140478837:-
MKRN1	ENSG00000133606;AF:7:140472011-140478837:140478926:140472011-140479160:140479336:-	-0.674477	0.017982	-0.472731	0.0324675	0.0252248	AF	ENSG00000133606	7:140472011-140478837:140478926:140472011-140479160:140479336:-
MKRN1	ENSG00000133606;AF:7:140472011-140478837:140478926:140472011-140479160:140479536:-	-0.77593	0.00799201	-0.452875	0.03996	0.023976	AF	ENSG00000133606	7:140472011-140478837:140478926:140472011-140479160:140479536:-
MKRN1	ENSG00000133606;AL:7:140456180:140456866-140471883:140459772:140459936-140471883:-	-0.622133	0.0324675	-0.512587	0.0334665	0.032967	AL	ENSG00000133606	7:140456180:140456866-140471883:140459772:140459936-140471883:-
AGAP3	ENSG00000133612;AF:7:151087067:151087204-151116793:151116307:151116650-151116793:+	0.685612	0.032967	0.824472	0.027972	0.0304695	AF	ENSG00000133612	7:151087067:151087204-151116793:151116307:151116650-151116793:+
AGAP3	ENSG00000133612;AL:7:151134568-151136226:151136560:151134568-151137730:151138116:+	0.407813	0.0194805	0.436919	0.0144855	0.016983	AL	ENSG00000133612	7:151134568-151136226:151136560:151134568-151137730:151138116:+
AGAP3	ENSG00000133612;SE:7:151134568-151138143:151138313-151139979:+	0.113569	0.0224775	0.0761494	0.0404595	0.0314685	SE	ENSG00000133612	7:151134568-151138143:151138313-151139979:+
AGAP3	ENSG00000133612;SE:7:151134568-151139979:151140116-151141898:+	-0.127707	0.044955	-0.0978011	0.0534466	0.0492008	SE	ENSG00000133612	7:151134568-151139979:151140116-151141898:+
CCDC59	ENSG00000133773;AF:12:82357269-82358223:82358396:82357269-82358679:82358786:-	-0.0763536	0.015984	-0.108606	0.00649351	0.0112388	AF	ENSG00000133773	12:82357269-82358223:82358396:82357269-82358679:82358786:-
CCDC59	ENSG00000133773;AF:12:82357269-82358223:82358409:82357269-82358679:82358786:-	0.111899	0.00649351	0.121534	0.0044955	0.00549451	AF	ENSG00000133773	12:82357269-82358223:82358409:82357269-82358679:82358786:-
RRAS2	ENSG00000133818;AF:11:14295855-14337001:14337166:14295855-14354413:14354500:-	-0.186711	0.0619381	0.347289	0.022977	0.0424575	AF	ENSG00000133818	11:14295855-14337001:14337166:14295855-14354413:14354500:-
HSD17B4	ENSG00000133835;AF:5:119452473:119452633-119456315:119452775:119452821-119456315:+	0.487132	0.0549451	0.705478	0.0164835	0.0357143	AF	ENSG00000133835	5:119452473:119452633-119456315:119452775:119452821-119456315:+
ELP3	ENSG00000134014;AF:8:28090346:28090403-28097219:28092838:28093233-28097219:+	0.205349	0.012987	0.118476	0.0464535	0.0297203	AF	ENSG00000134014	8:28090346:28090403-28097219:28092838:28093233-28097219:+
ELP3	ENSG00000134014;AL:8:28110438-28112472:28112701:28110438-28113019:28113173:+	-0.708337	0.010989	-0.650078	0.026973	0.018981	AL	ENSG00000134014	8:28110438-28112472:28112701:28110438-28113019:28113173:+
ELP3	ENSG00000134014;SE:8:28097318-28099828:28099966-28106713:+	-0.104721	0.0524476	-0.159025	0.0224775	0.0374625	SE	ENSG00000134014	8:28097318-28099828:28099966-28106713:+
ARF3	ENSG00000134287;AF:12:48941188-48956098:48956440:48941188-48957310:48957477:-	-0.32666	0.020979	-0.177036	0.0729271	0.046953	AF	ENSG00000134287	12:48941188-48956098:48956440:48941188-48957310:48957477:-
TMEM106C	ENSG00000134291;A5:12:47966229-47966683:47966172-47966683:+	0.0197165	0.0579421	0.0600091	0.0104895	0.0342158	A5	ENSG00000134291	12:47966229-47966683:47966172-47966683:+
PLEKHA8P1	ENSG00000134297;SE:12:45176433-45190794:45190961-45215940:-	0.59718	0.017982	0.663587	0.00699301	0.0124875	SE	ENSG00000134297	12:45176433-45190794:45190961-45215940:-
GRHL1	ENSG00000134317;RI:2:9958786:9958856-9961046:9961436:+	0.216487	0.0104895	0.154185	0.026973	0.0187313	RI	ENSG00000134317	2:9958786:9958856-9961046:9961436:+
IAH1	ENSG00000134330;AF:2:9473818:9473899-9475987:9474530:9474647-9475987:+	0.0793301	0.0164835	0.0318051	0.0759241	0.0462038	AF	ENSG00000134330	2:9473818:9473899-9475987:9474530:9474647-9475987:+
IAH1	ENSG00000134330;AF:2:9474539:9474647-9478254:9475055:9475217-9478254:+	0.501208	0.034965	0.415844	0.031968	0.0334665	AF	ENSG00000134330	2:9474539:9474647-9478254:9475055:9475217-9478254:+
IAH1	ENSG00000134330;SE:2:9474647-9475987:9476039-9478254:+	-0.508937	0.00749251	-0.321734	0.012987	0.0102398	SE	ENSG00000134330	2:9474647-9475987:9476039-9478254:+
LDHA	ENSG00000134333;A5:11:18394641-18396819:18394636-18396819:+	0.0474817	0.0234765	0.0617524	0.016983	0.0202298	A5	ENSG00000134333	11:18394641-18396819:18394636-18396819:+
LDHA	ENSG00000134333;AF:11:18394388:18394636-18396819:18396278:18396610-18396819:+	0.203046	0.000999001	0.125683	0.003996	0.0024975	AF	ENSG00000134333	11:18394388:18394636-18396819:18396278:18396610-18396819:+
LDHA	ENSG00000134333;AF:11:18394560:18394641-18396819:18396278:18396610-18396819:+	0.313236	0	0.238884	0.000499501	0.00024975	AF	ENSG00000134333	11:18394560:18394641-18396819:18396278:18396610-18396819:+
LDHA	ENSG00000134333;AF:11:18394562:18394636-18396819:18396278:18396610-18396819:+	0.20016	0.000999001	0.13337	0.00749251	0.00424575	AF	ENSG00000134333	11:18394562:18394636-18396819:18396278:18396610-18396819:+
RPS15A	ENSG00000134419;A5:16:18789118-18789897:18789118-18790244:-	-0.0722878	0.0134865	-0.0561983	0.0194805	0.0164835	A5	ENSG00000134419	16:18789118-18789897:18789118-18790244:-
RPS15A	ENSG00000134419;AF:16:18789118-18789897:18790260:18789118-18790310:18790334:-	-0.174943	0.0034965	-0.0611957	0.046953	0.0252248	AF	ENSG00000134419	16:18789118-18789897:18790260:18789118-18790310:18790334:-
RPS15A	ENSG00000134419;AF:16:18789118-18789897:18790260:18789118-18790310:18790362:-	-0.0934389	0.00699301	-0.0414696	0.033966	0.0204795	AF	ENSG00000134419	16:18789118-18789897:18790260:18789118-18790310:18790362:-
RELCH	ENSG00000134444;SE:18:62279856-62280360:62280442-62280646:+	-0.628838	0.0314685	-0.45794	0.0474525	0.0394605	SE	ENSG00000134444	18:62279856-62280360:62280442-62280646:+
KCTD1	ENSG00000134504;AF:18:26501250-26546728:26546999:26501250-26549729:26549814:-	-0.378564	0.0629371	-0.608321	0.013986	0.0384615	AF	ENSG00000134504	18:26501250-26546728:26546999:26501250-26549729:26549814:-
KCTD1	ENSG00000134504;AF:18:26501250-26546728:26547118:26501250-26549729:26549814:-	-0.168081	0.0689311	-0.26816	0.012987	0.040959	AF	ENSG00000134504	18:26501250-26546728:26547118:26501250-26549729:26549814:-
KCTD1	ENSG00000134504;AF:18:26501250-26548891:26549435:26501250-26549729:26549814:-	-0.0948113	0.0759241	-0.244891	0.0104895	0.0432068	AF	ENSG00000134504	18:26501250-26548891:26549435:26501250-26549729:26549814:-
ELP2	ENSG00000134759;A3:18:36164667-36167101:36164667-36167153:+	-0.103552	0.00699301	-0.0301794	0.0739261	0.0404595	A3	ENSG00000134759	18:36164667-36167101:36164667-36167153:+
ELP2	ENSG00000134759;AF:18:36129444:36129497-36133238:36129899:36130071-36133238:+	0.320553	0.000999001	0.158722	0.012987	0.00699301	AF	ENSG00000134759	18:36129444:36129497-36133238:36129899:36130071-36133238:+
DTNA	ENSG00000134769;AF:18:34493903:34494021-34679468:34557979:34558135-34679468:+	-0.174734	0.0614386	0.245913	0.0244755	0.042957	AF	ENSG00000134769	18:34493903:34494021-34679468:34557979:34558135-34679468:+
TPGS2	ENSG00000134779;A3:18:36805502-36807847:36805397-36807847:-	-0.0469014	0.0544456	-0.0753674	0.0344655	0.0444555	A3	ENSG00000134779	18:36805502-36807847:36805397-36807847:-
TPGS2	ENSG00000134779;SE:18:36800311-36805374:36805397-36807847:-	0.0476264	0.0779221	0.0999624	0.013986	0.045954	SE	ENSG00000134779	18:36800311-36805374:36805397-36807847:-
TMEM258	ENSG00000134825;SE:11:61789235-61789785:61789990-61790375:-	-0.244885	0.0294705	-0.145383	0.0579421	0.0437063	SE	ENSG00000134825	11:61789235-61789785:61789990-61790375:-
GGACT	ENSG00000134864;SE:13:100532601-100533563:100533774-100583825:-	0.136302	0.0554446	0.171553	0.037962	0.0467033	SE	ENSG00000134864	13:100532601-100533563:100533774-100583825:-
NAA35	ENSG00000135040;AF:9:85941182:85941273-85942155:85941529:85941874-85942155:+	0.395396	0.00799201	0.267352	0.027972	0.017982	AF	ENSG00000135040	9:85941182:85941273-85942155:85941529:85941874-85942155:+
FBXO21	ENSG00000135108;SE:12:117186571-117188759:117188793-117189227:-	0.139485	0.00749251	0.0888407	0.030969	0.0192308	SE	ENSG00000135108	12:117186571-117188759:117188793-117189227:-
PNPLA8	ENSG00000135241;A3:7:108515574-108526029:108515447-108526029:-	0.284464	0.0024975	0.0721444	0.0739261	0.0382118	A3	ENSG00000135241	7:108515574-108526029:108515447-108526029:-
HILPDA	ENSG00000135245;A5:7:128456023-128457201:128455909-128457201:+	-0.0650212	0.020979	-0.0679664	0.0214785	0.0212288	A5	ENSG00000135245	7:128456023-128457201:128455909-128457201:+
KHDC1	ENSG00000135314;A5:6:73242530-73262774:73242530-73262934:-	0.517161	0.0939061	1	0	0.046953	A5	ENSG00000135314	6:73242530-73262774:73242530-73262934:-
SYNCRIP	ENSG00000135316;AF:6:85641451-85642797:85642991:85641451-85643750:85643792:-	-0.123509	0.0404595	-0.211404	0.00499501	0.0227273	AF	ENSG00000135316	6:85641451-85642797:85642991:85641451-85643750:85643792:-
CD63	ENSG00000135404;AF:12:55727339-55727864:55727900:55727339-55728276:55728482:-	-0.120108	0.0034965	-0.0302893	0.0524476	0.027972	AF	ENSG00000135404	12:55727339-55727864:55727900:55727339-55728276:55728482:-
AVIL	ENSG00000135407;SE:12:57814226-57815578:57815692-57815975:-	-0.729237	0.0324675	-0.605353	0.0544456	0.0434565	SE	ENSG00000135407	12:57814226-57815578:57815692-57815975:-
CDK4	ENSG00000135446;AF:12:57751342-57751500:57751877:57751342-57752175:57752322:-	0.102833	0.0104895	0.0957668	0.012987	0.0117383	AF	ENSG00000135446	12:57751342-57751500:57751877:57751342-57752175:57752322:-
CDK4	ENSG00000135446;AF:12:57751736-57751913:57752115:57751736-57752175:57752295:-	-0.221339	0.0214785	-0.302631	0.024975	0.0232268	AF	ENSG00000135446	12:57751736-57751913:57752115:57751736-57752175:57752295:-
TROAP	ENSG00000135451;A3:12:49323752-49323845:49323752-49324212:+	-0.17586	0.010989	-0.0827501	0.0679321	0.0394605	A3	ENSG00000135451	12:49323752-49323845:49323752-49324212:+
PAN2	ENSG00000135473;AF:12:56333208-56333487:56333749:56333208-56333862:56333981:-	-0.960619	0.0154845	-0.892919	0.016983	0.0162338	AF	ENSG00000135473	12:56333208-56333487:56333749:56333208-56333862:56333981:-
HNRNPA1	ENSG00000135486;A5:12:54281941-54282090:54281502-54282090:+	0.444113	0.037962	0.685342	0.01998	0.028971	A5	ENSG00000135486	12:54281941-54282090:54281502-54282090:+
OS9	ENSG00000135506;A5:12:57718421-57718993:57718376-57718993:+	-0.0531987	0.021978	-0.0376133	0.0384615	0.0302198	A5	ENSG00000135506	12:57718421-57718993:57718376-57718993:+
PKIB	ENSG00000135549;MX:6:122675144-122701062:122701224-122717787:122675144-122701440:122701500-122717787:+	-0.129402	0.002997	-0.0673204	0.022977	0.012987	MX	ENSG00000135549	6:122675144-122701062:122701224-122717787:122675144-122701440:122701500-122717787:+
PKIB	ENSG00000135549;SE:6:122675144-122701062:122701224-122717787:+	-0.0494516	0.01998	-0.0344241	0.0234765	0.0217283	SE	ENSG00000135549	6:122675144-122701062:122701224-122717787:+
GNS	ENSG00000135677;AF:12:64747918-64752698:64752871:64747918-64759085:64759431:-	-0.59723	0.00499501	-0.23917	0.031968	0.0184815	AF	ENSG00000135677	12:64747918-64752698:64752871:64747918-64759085:64759431:-
FBXL8	ENSG00000135722;AF:16:67159961:67160056-67161735:67161120:67161241-67161735:+	0.170136	0.0384615	0.144296	0.0554446	0.046953	AF	ENSG00000135722	16:67159961:67160056-67161735:67161120:67161241-67161735:+
NTPCR	ENSG00000135778;SE:1:232950744-232956347:232956443-232969909:+	0.0526097	0.0549451	-0.0852793	0.025974	0.0404595	SE	ENSG00000135778	1:232950744-232956347:232956443-232969909:+
GLUL	ENSG00000135821;A5:1:182385887-182386256:182385887-182386362:-	-0.0581239	0.018981	-0.0361871	0.0434565	0.0312188	A5	ENSG00000135821	1:182385887-182386256:182385887-182386362:-
GLUL	ENSG00000135821;A5:1:182388750-182390497:182388750-182391175:-	-0.0879736	0.011988	0.15512	0.002997	0.00749251	A5	ENSG00000135821	1:182388750-182390497:182388750-182391175:-
GLUL	ENSG00000135821;A5:1:182388750-182390497:182388750-182391679:-	-0.0613015	0.0184815	0.073445	0.00899101	0.0137363	A5	ENSG00000135821	1:182388750-182390497:182388750-182391679:-
GLUL	ENSG00000135821;AF:1:182388750-182391175:182391404:182388750-182391679:182391790:-	-0.0295171	0.0639361	-0.0904187	0.00749251	0.0357143	AF	ENSG00000135821	1:182388750-182391175:182391404:182388750-182391679:182391790:-
DHX9	ENSG00000135829;RI:1:182883139:182883216-182883320:182883368:+	0.187798	0.0024975	0.143803	0.003996	0.00324675	RI	ENSG00000135829	1:182883139:182883216-182883320:182883368:+
EIF4E2	ENSG00000135930;AF:2:232550674:232550744-232556416:232550807:232551218-232556416:+	0.360669	0.00599401	0.356078	0.00599401	0.00599401	AF	ENSG00000135930	2:232550674:232550744-232556416:232550807:232551218-232556416:+
TMEM127	ENSG00000135956;A3:2:96265512-96265869:96265489-96265869:-	-0.0998171	0.0334665	-0.0625976	0.0529471	0.0432068	A3	ENSG00000135956	2:96265512-96265869:96265489-96265869:-
PWP1	ENSG00000136045;AF:12:107685732:107685971-107688448:107686042:107686137-107688448:+	0.0960008	0.016983	0.0819522	0.0224775	0.0197303	AF	ENSG00000136045	12:107685732:107685971-107688448:107686042:107686137-107688448:+
FLNB	ENSG00000136068;SE:3:58138529-58141858:58141896-58142650:+	0.213405	0.0124875	0.161518	0.031968	0.0222278	SE	ENSG00000136068	3:58138529-58141858:58141896-58142650:+
FLNB	ENSG00000136068;SE:3:58138529-58141858:58141929-58142650:+	0.0725387	0.0574426	0.0839441	0.031968	0.0447053	SE	ENSG00000136068	3:58138529-58141858:58141929-58142650:+
RNASEH2B	ENSG00000136104;AL:13:50949505-50953905:50953984:50949505-50969932:50970456:+	0.367856	0.0174825	0.328374	0.0304695	0.023976	AL	ENSG00000136104	13:50949505-50953905:50953984:50949505-50969932:50970456:+
RNASEH2B	ENSG00000136104;AL:13:50949505-50953905:50953984:50949505-50969932:50973745:+	0.472419	0.018981	0.456051	0.026973	0.022977	AL	ENSG00000136104	13:50949505-50953905:50953984:50949505-50969932:50973745:+
RAC1	ENSG00000136238;SE:7:6392041-6398662:6398718-6400126:+	0.104865	0.00499501	-0.0431999	0.0164835	0.0107393	SE	ENSG00000136238	7:6392041-6398662:6398718-6400126:+
DDX56	ENSG00000136271;A3:7:44573050-44573583:44573046-44573583:-	0.0502738	0.0654346	0.0820959	0.020979	0.0432068	A3	ENSG00000136271	7:44573050-44573583:44573046-44573583:-
MTHFS	ENSG00000136371;AF:15:79889354-79896791:79896997:79889354-79897161:79897379:-	-0.0572113	0.044955	0.0739219	0.024975	0.034965	AF	ENSG00000136371	15:79889354-79896791:79896997:79889354-79897161:79897379:-
CALCOCO2	ENSG00000136436;SE:17:48848455-48848801:48848827-48849252:+	0.101985	0.01998	0.0865387	0.0334665	0.0267233	SE	ENSG00000136436	17:48848455-48848801:48848827-48849252:+
SRSF1	ENSG00000136450;A5:17:58005041-58005398:58005041-58005414:-	-0.16873	0.022977	-0.195066	0.0144855	0.0187313	A5	ENSG00000136450	17:58005041-58005398:58005041-58005414:-
VEZF1	ENSG00000136451;A3:17:57980804-57981873:57980786-57981873:-	-0.14467	0.0154845	-0.0658492	0.0599401	0.0377123	A3	ENSG00000136451	17:57980804-57981873:57980786-57981873:-
CHAD	ENSG00000136457;A5:17:50465049-50465283:50465049-50465294:-	1	0	0.745217	0.0774226	0.0387113	A5	ENSG00000136457	17:50465049-50465283:50465049-50465294:-
TEX2	ENSG00000136478;AF:17:64214242-64230609:64230756:64214242-64263168:64263301:-	-0.132469	0.0284715	-0.168074	0.013986	0.0212288	AF	ENSG00000136478	17:64214242-64230609:64230756:64214242-64263168:64263301:-
DCAF7	ENSG00000136485;RI:17:63589000:63589237-63594203:63594266:+	-0.0807192	0.0214785	0.047694	0.0509491	0.0362138	RI	ENSG00000136485	17:63589000:63589237-63594203:63594266:+
LIMD2	ENSG00000136490;AF:17:63699348-63699803:63699861:63699348-63700984:63701172:-	0.545373	0.0164835	0.493814	0.047952	0.0322178	AF	ENSG00000136490	17:63699348-63699803:63699861:63699348-63700984:63701172:-
MARCHF7	ENSG00000136536;A5:2:159712661-159729009:159712606-159729009:+	0.108004	0.022977	0.063806	0.0694306	0.0462038	A5	ENSG00000136536	2:159712661-159729009:159712606-159729009:+
ODF2	ENSG00000136811;SE:9:128456255-128457198:128457437-128459567:+	-0.0789812	0.0474525	-0.108509	0.0274725	0.0374625	SE	ENSG00000136811	9:128456255-128457198:128457437-128459567:+
NIBAN2	ENSG00000136830;AF:9:127531778-127568820:127569088:127531778-127578922:127578989:-	0.0985065	0.00949051	0.0874612	0.014985	0.0122378	AF	ENSG00000136830	9:127531778-127568820:127569088:127531778-127578922:127578989:-
FPGS	ENSG00000136877;AF:9:127802858:127803062-127804285:127803324:127803404-127804285:+	0.5	0.048951	0.5	0.038961	0.043956	AF	ENSG00000136877	9:127802858:127803062-127804285:127803324:127803404-127804285:+
USP20	ENSG00000136878;RI:9:129880113:129880289-129880467:129881828:+	0.319968	0.0284715	0.170897	0.0504496	0.0394605	RI	ENSG00000136878	9:129880113:129880289-129880467:129881828:+
KIF12	ENSG00000136883;RI:9:114093229:114093333-114093407:114093497:-	0.214685	0.0204795	0.200885	0.048951	0.0347153	RI	ENSG00000136883	9:114093229:114093333-114093407:114093497:-
KIF12	ENSG00000136883;SE:9:114093972-114094181:114094271-114094353:-	-0.197897	0.024975	-0.213243	0.0224775	0.0237263	SE	ENSG00000136883	9:114093972-114094181:114094271-114094353:-
KIF12	ENSG00000136883;SE:9:114095332-114096051:114096207-114096387:-	-0.197897	0.024975	-0.213243	0.0224775	0.0237263	SE	ENSG00000136883	9:114095332-114096051:114096207-114096387:-
KIF12	ENSG00000136883;SE:9:114096478-114097301:114097436-114097607:-	-0.220855	0.0164835	-0.230665	0.0224775	0.0194805	SE	ENSG00000136883	9:114096478-114097301:114097436-114097607:-
RNF38	ENSG00000137075;AF:9:36376127-36400097:36400299:36376127-36400554:36400923:-	-0.283538	0.0509491	0.228245	0.0484515	0.0497003	AF	ENSG00000137075	9:36376127-36400097:36400299:36376127-36400554:36400923:-
GRHPR	ENSG00000137106;A5:9:37422833-37424845:37422805-37424845:+	-0.0460308	0.032967	-0.0408468	0.040959	0.036963	A5	ENSG00000137106	9:37422833-37424845:37422805-37424845:+
RPS6	ENSG00000137154;A5:9:19379618-19380088:19379618-19380190:-	-0.0316545	0.020979	-0.0171981	0.0254745	0.0232268	A5	ENSG00000137154	9:19379618-19380088:19379618-19380190:-
ZSCAN9	ENSG00000137185;A5:6:28225366-28227012:28225330-28227012:+	0.436573	0.010989	0.182051	0.0834166	0.0472028	A5	ENSG00000137185	6:28225366-28227012:28225330-28227012:+
CMTR1	ENSG00000137200;SE:6:37435762-37436309:37436382-37443999:+	0.167768	0.015984	0.0881128	0.0484515	0.0322178	SE	ENSG00000137200	6:37435762-37436309:37436382-37443999:+
TMEM14B	ENSG00000137210;AL:6:10770204-10802331:10802536:10770204-10829007:10829205:+	0.424312	0.0384615	0.465699	0.042957	0.0407093	AL	ENSG00000137210	6:10770204-10802331:10802536:10770204-10829007:10829205:+
TMEM14B	ENSG00000137210;SE:6:10749268-10749622:10749698-10755142:+	-0.0889677	0.040959	-0.0946967	0.0334665	0.0372128	SE	ENSG00000137210	6:10749268-10749622:10749698-10755142:+
TMEM14B	ENSG00000137210;SE:6:10749268-10751133:10751234-10755142:+	-0.20462	0.0724276	-0.341686	0.021978	0.0472028	SE	ENSG00000137210	6:10749268-10751133:10751234-10755142:+
HMGA1	ENSG00000137309;AF:6:34236873:34236963-34240737:34238791:34238957-34240737:+	-0.226275	0.03996	-0.19879	0.0464535	0.0432068	AF	ENSG00000137309	6:34236873:34236963-34240737:34238791:34238957-34240737:+
THAP12	ENSG00000137492;AF:11:76365972-76368566:76368643:76365972-76380748:76380942:-	-0.0732379	0.0504496	-0.0661881	0.042957	0.0467033	AF	ENSG00000137492	11:76365972-76368566:76368643:76365972-76380748:76380942:-
THAP12	ENSG00000137492;AF:11:76365972-76368566:76368643:76365972-76380748:76380971:-	-0.541974	0.00549451	-0.511581	0.0044955	0.00499501	AF	ENSG00000137492	11:76365972-76368566:76368643:76365972-76380748:76380971:-
NUMA1	ENSG00000137497;SE:11:72007435-72008092:72008145-72008688:-	-0.18715	0.00599401	-0.0964213	0.0134865	0.00974026	SE	ENSG00000137497	11:72007435-72008092:72008145-72008688:-
CCDC90B	ENSG00000137500;AF:11:83280260-83285873:83285978:83280260-83286100:83286390:-	0.107531	0.032967	0.101886	0.0634366	0.0482018	AF	ENSG00000137500	11:83280260-83285873:83285978:83280260-83286100:83286390:-
CCDC90B	ENSG00000137500;SE:11:83274740-83278726:83278829-83280141:-	0.0507859	0.041958	0.066944	0.0414585	0.0417083	SE	ENSG00000137500	11:83274740-83278726:83278829-83280141:-
SYTL2	ENSG00000137501;AF:11:85748423-85757625:85758069:85748423-85810954:85811141:-	-0.384736	0.003996	-0.158936	0.0204795	0.0122378	AF	ENSG00000137501	11:85748423-85757625:85758069:85748423-85810954:85811141:-
SYTL2	ENSG00000137501;SE:11:85714507-85717483:85717530-85718790:-	-0.169389	0.003996	-0.0495123	0.042957	0.0234765	SE	ENSG00000137501	11:85714507-85717483:85717530-85718790:-
RNF121	ENSG00000137522;SE:11:71960891-71990597:71990717-71994719:+	0.5	0.0344655	0.5	0.027972	0.0312188	SE	ENSG00000137522	11:71960891-71990597:71990717-71994719:+
SLC37A4	ENSG00000137700;AF:11:119029564-119029916:119029940:119029564-119030849:119030880:-	0.195705	0.023976	0.121581	0.0599401	0.041958	AF	ENSG00000137700	11:119029564-119029916:119029940:119029564-119030849:119030880:-
MAP2K5	ENSG00000137764;AF:15:67543331:67543470-67550034:67546153:67546585-67550034:+	-0.312615	0.0524476	-0.33497	0.0424575	0.0474525	AF	ENSG00000137764	15:67543331:67543470-67550034:67546153:67546585-67550034:+
MAP2K5	ENSG00000137764;SE:15:67703408-67727916:67727945-67748231:+	0.159053	0.0394605	0.154942	0.0294705	0.0344655	SE	ENSG00000137764	15:67703408-67727916:67727945-67748231:+
CTDSPL2	ENSG00000137770;AF:15:44427234:44427772-44458991:44427793:44427893-44458991:+	-0.307395	0.0194805	-0.183627	0.0564436	0.037962	AF	ENSG00000137770	15:44427234:44427772-44458991:44427793:44427893-44458991:+
CTDSPL2	ENSG00000137770;AF:15:44427622:44427692-44458991:44427793:44427893-44458991:+	-0.319311	0.0364635	-0.413807	0.036963	0.0367133	AF	ENSG00000137770	15:44427622:44427692-44458991:44427793:44427893-44458991:+
CTDSPL2	ENSG00000137770;AF:15:44427642:44427772-44458991:44427793:44427893-44458991:+	-0.329781	0.0294705	-0.413718	0.023976	0.0267233	AF	ENSG00000137770	15:44427642:44427772-44458991:44427793:44427893-44458991:+
SLTM	ENSG00000137776;A5:15:58893364-58893821:58893364-58893902:-	0.145525	0.0124875	0.0894934	0.0444555	0.0284715	A5	ENSG00000137776	15:58893364-58893821:58893364-58893902:-
NUSAP1	ENSG00000137804;A3:15:41349241-41350991:41349241-41351033:+	-0.15806	0.0254745	-0.153657	0.027972	0.0267233	A3	ENSG00000137804	15:41349241-41350991:41349241-41351033:+
PARP6	ENSG00000137817;SE:15:72250092-72250845:72250957-72251207:-	0.0991139	0.0524476	0.146007	0.021978	0.0372128	SE	ENSG00000137817	15:72250092-72250845:72250957-72251207:-
RPLP1	ENSG00000137818;SE:15:69453020-69453647:69453721-69455170:+	-0.00376221	0.0834166	-0.0585983	0.00799201	0.0457043	SE	ENSG00000137818	15:69453020-69453647:69453721-69455170:+
ZNF280D	ENSG00000137871;SE:15:56707306-56729754:56729782-56733458:-	-0.113281	0.031968	-0.121996	0.0354645	0.0337163	SE	ENSG00000137871	15:56707306-56729754:56729782-56733458:-
MYOF	ENSG00000138119;SE:10:93323173-93323270:93323358-93325826:-	0.186619	0.0044955	0.107643	0.0104895	0.00749251	SE	ENSG00000138119	10:93323173-93323270:93323358-93325826:-
MYOF	ENSG00000138119;SE:10:93340164-93341913:93341969-93343856:-	-0.186619	0.0044955	-0.107643	0.0104895	0.00749251	SE	ENSG00000138119	10:93340164-93341913:93341969-93343856:-
ASCC1	ENSG00000138303;SE:10:72097450-72102850:72102967-72128082:-	-0.227245	0.010989	-0.137068	0.0314685	0.0212288	SE	ENSG00000138303	10:72097450-72102850:72102967-72128082:-
RPS24	ENSG00000138326;AF:10:78033874:78033904-78035352:78033917:78033986-78035352:+	0.133189	0.012987	0.0614962	0.0394605	0.0262238	AF	ENSG00000138326	10:78033874:78033904-78035352:78033917:78033986-78035352:+
RPS24	ENSG00000138326;AL:10:78037304-78037439:78037472:78037304-78040615:78040696:+	0.133189	0.012987	0.0614962	0.0394605	0.0262238	AL	ENSG00000138326	10:78037304-78037439:78037472:78037304-78040615:78040696:+
RPS24	ENSG00000138326;AL:10:78037304-78037439:78037472:78037304-78054531:78054931:+	0.467633	0.0244755	0.442585	0.0334665	0.028971	AL	ENSG00000138326	10:78037304-78037439:78037472:78037304-78054531:78054931:+
RPS24	ENSG00000138326;AL:10:78037304-78037439:78037472:78037304-78054531:78056812:+	0.491669	0.0224775	0.3862	0.033966	0.0282218	AL	ENSG00000138326	10:78037304-78037439:78037472:78037304-78054531:78056812:+
RPS24	ENSG00000138326;SE:10:78037304-78040204:78040225-78040615:+	0.0836802	0.00599401	0.0163684	0.0264735	0.0162338	SE	ENSG00000138326	10:78037304-78040204:78040225-78040615:+
PPIG	ENSG00000138398;A3:2:169630987-169631766:169630987-169631775:+	-0.173947	0.0104895	-0.156368	0.00849151	0.00949051	A3	ENSG00000138398	2:169630987-169631766:169630987-169631775:+
ITPRID2	ENSG00000138434;AF:2:181891955:181892277-181892615:181892353:181892378-181892615:+	0.285378	0.024975	0.532182	0.0154845	0.0202298	AF	ENSG00000138434	2:181891955:181892277-181892615:181892353:181892378-181892615:+
ABI2	ENSG00000138443;AL:2:203367044-203376057:203376132:203367044-203380208:203380306:+	-0.818984	0.0174825	-0.818984	0.0264735	0.021978	AL	ENSG00000138443	2:203367044-203376057:203376132:203367044-203380208:203380306:+
ABI2	ENSG00000138443;MX:2:203328631-203342197:203342230-203366877:203328631-203351555:203351678-203366877:+	-0.818984	0.0174825	-0.818984	0.0264735	0.021978	MX	ENSG00000138443	2:203328631-203342197:203342230-203366877:203328631-203351555:203351678-203366877:+
ABI2	ENSG00000138443;MX:2:203328631-203351555:203351678-203366877:203328631-203355154:203355324-203366877:+	0.544348	0.040959	0.562277	0.0499501	0.0454545	MX	ENSG00000138443	2:203328631-203351555:203351678-203366877:203328631-203355154:203355324-203366877:+
PARP9	ENSG00000138496;AF:3:122559709-122564111:122564253:122559709-122564439:122564577:-	-0.264182	0.014985	-0.15218	0.02997	0.0224775	AF	ENSG00000138496	3:122559709-122564111:122564253:122559709-122564439:122564577:-
USP8	ENSG00000138592;AF:15:50424382:50424514-50439009:50426894:50426920-50439009:+	-0.370521	0.00699301	-0.163761	0.0374625	0.0222278	AF	ENSG00000138592	15:50424382:50424514-50439009:50426894:50426920-50439009:+
USP8	ENSG00000138592;AF:15:50424387:50424514-50439009:50426894:50426920-50439009:+	-0.163448	0.00849151	-0.071835	0.0589411	0.0337163	AF	ENSG00000138592	15:50424387:50424514-50439009:50426894:50426920-50439009:+
APH1B	ENSG00000138613;A5:15:63277929-63279161:63277736-63279161:+	-0.198982	0.012987	-0.106975	0.0504496	0.0317183	A5	ENSG00000138613	15:63277929-63279161:63277736-63279161:+
APH1B	ENSG00000138613;AF:15:63276018:63276160-63279161:63277554:63277736-63279161:+	-0.250055	0.0204795	-0.267801	0.023976	0.0222278	AF	ENSG00000138613	15:63276018:63276160-63279161:63277554:63277736-63279161:+
APH1B	ENSG00000138613;AF:15:63276018:63276160-63279161:63277610:63277736-63279161:+	-0.148868	0.0334665	-0.208876	0.020979	0.0272228	AF	ENSG00000138613	15:63276018:63276160-63279161:63277610:63277736-63279161:+
APH1B	ENSG00000138613;AF:15:63276018:63276160-63279161:63277618:63277736-63279161:+	-0.5	0.023976	-0.383898	0.0424575	0.0332168	AF	ENSG00000138613	15:63276018:63276160-63279161:63277618:63277736-63279161:+
INTS14	ENSG00000138614;A5:15:65605236-65610686:65605236-65611098:-	0.426615	0.016983	0.339613	0.0624376	0.0397103	A5	ENSG00000138614	15:65605236-65610686:65605236-65611098:-
INTS14	ENSG00000138614;A5:15:65605236-65610796:65605236-65611098:-	0.338729	0.0414585	0.409034	0.033966	0.0377123	A5	ENSG00000138614	15:65605236-65610796:65605236-65611098:-
INTS14	ENSG00000138614;SE:15:65605236-65607159:65607425-65611098:-	0.325033	0.0294705	0.299634	0.0694306	0.0494505	SE	ENSG00000138614	15:65605236-65607159:65607425-65611098:-
HNRNPD	ENSG00000138668;AF:4:82371584-82373119:82373150:82371584-82373446:82373956:-	0.148861	0.0214785	0.20707	0.00649351	0.013986	AF	ENSG00000138668	4:82371584-82373119:82373150:82371584-82373446:82373956:-
HNRNPD	ENSG00000138668;AF:4:82371584-82373119:82373150:82371584-82373446:82373986:-	0.0356048	0.0494505	0.117325	0.000999001	0.0252248	AF	ENSG00000138668	4:82371584-82373119:82373150:82371584-82373446:82373986:-
SEC31A	ENSG00000138674;SE:4:82829058-82830937:82830975-82842140:-	-0.142252	0.00699301	-0.0598042	0.047952	0.0274725	SE	ENSG00000138674	4:82829058-82830937:82830975-82842140:-
RAP1GDS1	ENSG00000138698;AL:4:98352601-98379017:98379490:98352601-98391952:98391989:+	-0.560127	0.0344655	-0.739489	0.046953	0.0407093	AL	ENSG00000138698	4:98352601-98379017:98379490:98352601-98391952:98391989:+
RAP1GDS1	ENSG00000138698;SE:4:98352601-98379017:98379163-98391952:+	-0.0940211	0.035964	-0.0991934	0.043956	0.03996	SE	ENSG00000138698	4:98352601-98379017:98379163-98391952:+
G3BP2	ENSG00000138757;AF:4:75662049-75673019:75673114:75662049-75673208:75673401:-	-0.151745	0.0434565	-0.26292	0.013986	0.0287213	AF	ENSG00000138757	4:75662049-75673019:75673114:75662049-75673208:75673401:-
G3BP2	ENSG00000138757;SE:4:75648741-75653983:75654081-75655066:-	-0.123765	0.0194805	-0.111622	0.0274725	0.0234765	SE	ENSG00000138757	4:75648741-75653983:75654081-75655066:-
PPP3CA	ENSG00000138814;AF:4:101196116-101346739:101347471:101196116-101348233:101348278:-	-0.143788	0.017982	-0.110829	0.0244755	0.0212288	AF	ENSG00000138814	4:101196116-101346739:101347471:101196116-101348233:101348278:-
PPP3CA	ENSG00000138814;SE:4:101026061-101029166:101029195-101032267:-	0.0810518	0.031968	0.081731	0.024975	0.0284715	SE	ENSG00000138814	4:101026061-101029166:101029195-101032267:-
PPP3CA	ENSG00000138814;SE:4:101061161-101063232:101063357-101080532:-	0.175892	0.0044955	0.129465	0.00799201	0.00624376	SE	ENSG00000138814	4:101061161-101063232:101063357-101080532:-
MAPK8IP3	ENSG00000138834;A3:16:1729578-1743332:1729578-1743335:+	-0.299627	0.013986	-0.133799	0.0619381	0.037962	A3	ENSG00000138834	16:1729578-1743332:1729578-1743335:+
GUCD1	ENSG00000138867;A3:22:24543100-24543842:24543097-24543842:-	-0.13107	0.0244755	-0.0998709	0.0374625	0.030969	A3	ENSG00000138867	22:24543100-24543842:24543097-24543842:-
KIF21A	ENSG00000139116;MX:12:39311553-39315932:39315970-39319906:39311553-39318073:39318201-39319906:-	-0.389802	0.045954	-0.382459	0.0314685	0.0387113	MX	ENSG00000139116	12:39311553-39315932:39315970-39319906:39311553-39318073:39318201-39319906:-
KIF21A	ENSG00000139116;SE:12:39311553-39315229:39315240-39315932:-	0.365518	0.0434565	0.314094	0.0524476	0.047952	SE	ENSG00000139116	12:39311553-39315229:39315240-39315932:-
KIF21A	ENSG00000139116;SE:12:39315970-39318073:39318201-39319906:-	0.365518	0.0434565	0.314094	0.0524476	0.047952	SE	ENSG00000139116	12:39315970-39318073:39318201-39319906:-
ZCRB1	ENSG00000139168;A5:12:42322446-42324019:42322446-42324068:-	0.162885	0.000999001	0.0977697	0.0134865	0.00724276	A5	ENSG00000139168	12:42322446-42324019:42322446-42324068:-
ZCRB1	ENSG00000139168;SE:12:42322446-42324019:42324104-42325924:-	0.0548826	0.031968	0.0820698	0.015984	0.023976	SE	ENSG00000139168	12:42322446-42324019:42324104-42325924:-
VAMP1	ENSG00000139190;AL:12:6462237:6464941-6465842:6465203:6465333-6465842:-	0.525875	0.0474525	0.525875	0.0414585	0.0444555	AL	ENSG00000139190	12:6462237:6464941-6465842:6465203:6465333-6465842:-
SCAF11	ENSG00000139218;AL:12:45919131:45919309-45922463:45922048:45922194-45922463:-	-0.407406	0.0649351	-0.591507	0.016983	0.040959	AL	ENSG00000139218	12:45919131:45919309-45922463:45922048:45922194-45922463:-
CSAD	ENSG00000139631;AF:12:53180012-53180567:53180596:53180012-53180601:53180646:-	-0.543147	0.00999001	-0.630994	0.0154845	0.0127373	AF	ENSG00000139631	12:53180012-53180567:53180596:53180012-53180601:53180646:-
LMBR1L	ENSG00000139636;A3:12:49101323-49101472:49101213-49101472:-	0.464602	0.0294705	0.501357	0.0284715	0.028971	A3	ENSG00000139636	12:49101323-49101472:49101213-49101472:-
TMBIM6	ENSG00000139644;AF:12:49738993:49739082-49752464:49741822:49742115-49752464:+	-0.197412	0.013986	-0.173219	0.0274725	0.0207293	AF	ENSG00000139644	12:49738993:49739082-49752464:49741822:49742115-49752464:+
TMBIM6	ENSG00000139644;AF:12:49741557:49741611-49752464:49750620:49750705-49752464:+	-0.0448358	0.0204795	0.0207223	0.0404595	0.0304695	AF	ENSG00000139644	12:49741557:49741611-49752464:49750620:49750705-49752464:+
TMBIM6	ENSG00000139644;AF:12:49741608:49741768-49752464:49741822:49742115-49752464:+	-0.243467	0.017982	-0.294799	0.0184815	0.0182318	AF	ENSG00000139644	12:49741608:49741768-49752464:49741822:49742115-49752464:+
NOVA1	ENSG00000139910;AF:14:26595553-26595936:26596075:26595553-26597301:26597495:-	-0.5	0.0944056	-1	0	0.0472028	AF	ENSG00000139910	14:26595553-26595936:26596075:26595553-26597301:26597495:-
RAB15	ENSG00000139998;AF:14:64952571-64971953:64972414:64952571-64972710:64972776:-	0.181316	0.00549451	-0.0682573	0.0594406	0.0324675	AF	ENSG00000139998	14:64952571-64971953:64972414:64952571-64972710:64972776:-
JDP2	ENSG00000140044;AF:14:75428046:75428252-75437898:75432134:75432336-75437898:+	0.156116	0.024975	0.0982837	0.0654346	0.0452048	AF	ENSG00000140044	14:75428046:75428252-75437898:75432134:75432336-75437898:+
WARS1	ENSG00000140105;A3:14:100374265-100375283:100374244-100375283:-	0.286026	0.025974	0.169863	0.0474525	0.0367133	A3	ENSG00000140105	14:100374265-100375283:100374244-100375283:-
WARS1	ENSG00000140105;MX:14:100369258-100373980:100374064-100375283:100369258-100374136:100374265-100375283:-	-0.381352	0.040959	-0.529704	0.0134865	0.0272228	MX	ENSG00000140105	14:100369258-100373980:100374064-100375283:100369258-100374136:100374265-100375283:-
WARS1	ENSG00000140105;SE:14:100361921-100369087:100369258-100376260:-	0.081632	0.0214785	0.0806458	0.018981	0.0202298	SE	ENSG00000140105	14:100361921-100369087:100369258-100376260:-
WDR20	ENSG00000140153;AL:14:102195120-102198303:102198429:102195120-102222830:102223358:+	0.276404	0.03996	0.403622	0.012987	0.0264735	AL	ENSG00000140153	14:102195120-102198303:102198429:102195120-102222830:102223358:+
WDR20	ENSG00000140153;AL:14:102195120-102208603:102210530:102195120-102222830:102223358:+	0.120914	0.0619381	0.189879	0.0274725	0.0447053	AL	ENSG00000140153	14:102195120-102208603:102210530:102195120-102222830:102223358:+
WDR20	ENSG00000140153;SE:14:102140172-102194938:102195120-102208603:+	0.16238	0.01998	0.156578	0.0204795	0.0202298	SE	ENSG00000140153	14:102140172-102194938:102195120-102208603:+
ANP32A	ENSG00000140350;AF:15:68787919-68817550:68817599:68787919-68820698:68820886:-	-0.0605979	0.0264735	-0.0433952	0.0404595	0.0334665	AF	ENSG00000140350	15:68787919-68817550:68817599:68787919-68820698:68820886:-
ETFA	ENSG00000140374;AL:15:76230504:76231398-76274412:76245212:76245248-76274412:-	0.276265	0.044955	0.370243	0.0214785	0.0332168	AL	ENSG00000140374	15:76230504:76231398-76274412:76245212:76245248-76274412:-
ETFA	ENSG00000140374;MX:15:76292513-76292619:76292700-76311350:76292513-76295591:76295737-76311350:-	-0.0159462	0.0734266	-0.0453295	0.0244755	0.048951	MX	ENSG00000140374	15:76292513-76292619:76292700-76311350:76292513-76295591:76295737-76311350:-
ETFA	ENSG00000140374;SE:15:76292513-76292619:76292700-76311350:-	0.0217913	0.0519481	-0.0876194	0.0034965	0.0277223	SE	ENSG00000140374	15:76292513-76292619:76292700-76311350:-
ETFA	ENSG00000140374;SE:15:76292700-76295591:76295737-76311350:-	0.0157464	0.0539461	0.0258319	0.0294705	0.0417083	SE	ENSG00000140374	15:76292700-76295591:76295737-76311350:-
TSPAN3	ENSG00000140391;SE:15:77054279-77055789:77055829-77056064:-	-0.0806933	0.0649351	0.14564	0.013986	0.0394605	SE	ENSG00000140391	15:77054279-77055789:77055829-77056064:-
WDR61	ENSG00000140395;A3:15:78295793-78299562:78295725-78299562:-	-0.0355042	0.0284715	-0.0222523	0.0644356	0.0464535	A3	ENSG00000140395	15:78295793-78299562:78295725-78299562:-
BBS4	ENSG00000140463;AF:15:72686207:72686251-72695177:72686750:72686840-72695177:+	0.494677	0.0794206	1	0	0.0397103	AF	ENSG00000140463	15:72686207:72686251-72695177:72686750:72686840-72695177:+
ULK3	ENSG00000140474;RI:15:74840234:74840316-74840498:74840641:-	0.0486306	0.0764236	0.156012	0.0034965	0.03996	RI	ENSG00000140474	15:74840234:74840316-74840498:74840641:-
LMAN1L	ENSG00000140506;A3:15:74824478-74825473:74824478-74825476:+	0.876715	0.0524476	1	0	0.0262238	A3	ENSG00000140506	15:74824478-74825473:74824478-74825476:+
LMAN1L	ENSG00000140506;RI:15:74823559:74823682-74824351:74824478:+	0.61179	0.0754246	1	0	0.0377123	RI	ENSG00000140506	15:74823559:74823682-74824351:74824478:+
DET1	ENSG00000140543;AF:15:88531715-88536312:88536334:88531715-88546540:88546675:-	-0.701114	0.0424575	-0.533903	0.040959	0.0417083	AF	ENSG00000140543	15:88531715-88536312:88536334:88531715-88546540:88546675:-
SEC11A	ENSG00000140612;MX:15:84670782-84680713:84680832-84691535:84670782-84687625:84687774-84691535:-	-0.0890716	0.034965	-0.105373	0.012987	0.023976	MX	ENSG00000140612	15:84670782-84680713:84680832-84691535:84670782-84687625:84687774-84691535:-
GLYR1	ENSG00000140632;A3:16:4814647-4817598:4814629-4817598:-	-0.0789187	0.0324675	-0.0566441	0.0524476	0.0424575	A3	ENSG00000140632	16:4814647-4817598:4814629-4817598:-
GCSH	ENSG00000140905;SE:16:81084594-81090601:81090680-81096131:-	0.116775	0.0704296	0.229063	0.00899101	0.0397103	SE	ENSG00000140905	16:81084594-81090601:81090680-81096131:-
NOL3	ENSG00000140939;A5:16:67174946-67175047:67174944-67175047:+	-0.104418	0.0304695	-0.127494	0.00699301	0.0187313	A5	ENSG00000140939	16:67174946-67175047:67174944-67175047:+
NOL3	ENSG00000140939;AF:16:67170154:67170201-67174162:67170497:67170574-67174162:+	0.378733	0.000999001	-0.108601	0.0589411	0.02997	AF	ENSG00000140939	16:67170154:67170201-67174162:67170497:67170574-67174162:+
NOL3	ENSG00000140939;AF:16:67170154:67170201-67174162:67173951:67174046-67174162:+	0.205691	0.027972	-0.280826	0.0284715	0.0282218	AF	ENSG00000140939	16:67170154:67170201-67174162:67173951:67174046-67174162:+
NOL3	ENSG00000140939;AF:16:67170497:67170574-67174162:67174002:67174046-67174162:+	-0.315659	0.00549451	-0.117338	0.0394605	0.0224775	AF	ENSG00000140939	16:67170497:67170574-67174162:67174002:67174046-67174162:+
RHOT2	ENSG00000140983;RI:16:670892:671000-671083:671203:+	0.0995737	0.0104895	0.0622002	0.0284715	0.0194805	RI	ENSG00000140983	16:670892:671000-671083:671203:+
RPS2	ENSG00000140988;A3:16:1962909-1963149:1962656-1963149:-	0.07297	0.018981	0.155042	0.0024975	0.0107393	A3	ENSG00000140988	16:1962909-1963149:1962656-1963149:-
NDUFB10	ENSG00000140990;A5:16:1961636-1961797:1961611-1961797:+	-0.0262444	0.026973	-0.0426871	0.011988	0.0194805	A5	ENSG00000140990	16:1961636-1961797:1961611-1961797:+
DEF8	ENSG00000140995;AF:16:89948779:89948814-89955169:89954172:89954376-89955169:+	-0.33856	0.00499501	-0.293097	0.00999001	0.00749251	AF	ENSG00000140995	16:89948779:89948814-89955169:89954172:89954376-89955169:+
DEF8	ENSG00000140995;AL:16:89957660-89958002:89958041:89957660-89959014:89959091:+	0.204522	0.00849151	0.139268	0.028971	0.0187313	AL	ENSG00000140995	16:89957660-89958002:89958041:89957660-89959014:89959091:+
DEF8	ENSG00000140995;SE:16:89948814-89954243:89954376-89955169:+	0.0583752	0.030969	0.0517852	0.0494505	0.0402098	SE	ENSG00000140995	16:89948814-89954243:89954376-89955169:+
TCF25	ENSG00000141002;AF:16:89908966:89909107-89910591:89910293:89910356-89910591:+	-0.174614	0.033966	-0.588365	0.000499501	0.0172328	AF	ENSG00000141002	16:89908966:89909107-89910591:89910293:89910356-89910591:+
TCF25	ENSG00000141002;AL:16:89892275-89893728:89893907:89892275-89895038:89895137:+	0.135405	0.0524476	0.166267	0.0344655	0.0434565	AL	ENSG00000141002	16:89892275-89893728:89893907:89892275-89895038:89895137:+
NCOR1	ENSG00000141027;A3:17:16034944-16039433:16034941-16039433:-	0.146989	0.032967	0.114653	0.033966	0.0334665	A3	ENSG00000141027	17:16034944-16039433:16034941-16039433:-
TOM1L1	ENSG00000141198;SE:17:54900923-54903680:54903792-54905489:+	0.223301	0.0589411	0.597839	0.011988	0.0354645	SE	ENSG00000141198	17:54900923-54903680:54903792-54905489:+
TOM1L1	ENSG00000141198;SE:17:54900923-54903713:54903792-54905489:+	0.226733	0.0644356	0.559757	0.0174825	0.040959	SE	ENSG00000141198	17:54900923-54903713:54903792-54905489:+
NPEPPS	ENSG00000141279;A3:17:47590881-47591904:47590881-47591956:+	-0.204633	0.001998	-0.153628	0.00749251	0.00474525	A3	ENSG00000141279	17:47590881-47591904:47590881-47591956:+
ARSG	ENSG00000141337;AF:17:68259182:68259426-68306943:68291495:68291568-68306943:+	-0.235694	0.0224775	-0.156846	0.0719281	0.0472028	AF	ENSG00000141337	17:68259182:68259426-68306943:68291495:68291568-68306943:+
BCAS3	ENSG00000141376;A3:17:61245371-61353588:61245371-61354362:+	-0.0529349	0.00999001	-0.0832849	0.00599401	0.00799201	A3	ENSG00000141376	17:61245371-61353588:61245371-61354362:+
BCAS3	ENSG00000141376;AF:17:60677453:60677586-60679453:60677848:60677914-60679453:+	-0.500616	0.00899101	-0.232532	0.0589411	0.033966	AF	ENSG00000141376	17:60677453:60677586-60679453:60677848:60677914-60679453:+
BCAS3	ENSG00000141376;AF:17:60677453:60677586-60679453:60677852:60677914-60679453:+	-0.0998022	0.037962	-0.0716622	0.0579421	0.047952	AF	ENSG00000141376	17:60677453:60677586-60679453:60677852:60677914-60679453:+
BCAS3	ENSG00000141376;AF:17:60677453:60677586-60679453:60677868:60677914-60679453:+	-0.0899764	0.0394605	0.444136	0.003996	0.0217283	AF	ENSG00000141376	17:60677453:60677586-60679453:60677868:60677914-60679453:+
BCAS3	ENSG00000141376;AF:17:60677453:60677586-60679453:60677889:60677914-60679453:+	-0.516586	0.027972	-0.21262	0.0689311	0.0484515	AF	ENSG00000141376	17:60677453:60677586-60679453:60677889:60677914-60679453:+
BCAS3	ENSG00000141376;SE:17:61380571-61388618:61388708-61391977:+	0.0418535	0.035964	0.0369517	0.024975	0.0304695	SE	ENSG00000141376	17:61380571-61388618:61388708-61391977:+
NPC1	ENSG00000141458;A3:18:23529727-23533355:23529354-23533355:-	0.416613	0.0544456	0.521055	0.025974	0.0402098	A3	ENSG00000141458	18:23529727-23533355:23529354-23533355:-
NPC1	ENSG00000141458;AL:18:23506184:23506642-23533355:23529293:23529354-23533355:-	0.439214	0.041958	0.662085	0.0134865	0.0277223	AL	ENSG00000141458	18:23506184:23506642-23533355:23529293:23529354-23533355:-
NPC1	ENSG00000141458;AL:18:23522315:23522906-23533355:23529293:23529354-23533355:-	0.383216	0.038961	0.454466	0.021978	0.0304695	AL	ENSG00000141458	18:23522315:23522906-23533355:23529293:23529354-23533355:-
NPC1	ENSG00000141458;AL:18:23529293:23529354-23533355:23531437:23532284-23533355:-	-0.187156	0.034965	-0.192772	0.0314685	0.0332168	AL	ENSG00000141458	18:23529293:23529354-23533355:23531437:23532284-23533355:-
NPC1	ENSG00000141458;AL:18:23529293:23529354-23533355:23531722:23532284-23533355:-	-0.493535	0.0464535	-0.475346	0.036963	0.0417083	AL	ENSG00000141458	18:23529293:23529354-23533355:23531722:23532284-23533355:-
NPC1	ENSG00000141458;AL:18:23529293:23529354-23533355:23531946:23532284-23533355:-	-0.494138	0.0284715	-0.55447	0.041958	0.0352148	AL	ENSG00000141458	18:23529293:23529354-23533355:23531946:23532284-23533355:-
ARHGDIA	ENSG00000141522;AF:17:81869957-81870636:81870974:81869957-81871298:81871376:-	-0.128367	0.0464535	-0.121568	0.0414585	0.043956	AF	ENSG00000141522	17:81869957-81870636:81870974:81869957-81871298:81871376:-
TMC6	ENSG00000141524;AF:17:78126906-78128612:78128755:78126906-78132341:78132407:-	0.372013	0.011988	0.153633	0.0694306	0.0407093	AF	ENSG00000141524	17:78126906-78128612:78128755:78126906-78132341:78132407:-
SLC16A3	ENSG00000141526;AF:17:82228406:82228545-82235983:82234899:82235000-82235983:+	-0.5	0.027972	-0.5	0.0484515	0.0382118	AF	ENSG00000141526	17:82228406:82228545-82235983:82234899:82235000-82235983:+
SLC16A3	ENSG00000141526;AF:17:82229062:82229106-82235983:82234899:82235000-82235983:+	-0.542044	0.031968	-0.537536	0.0509491	0.0414585	AF	ENSG00000141526	17:82229062:82229106-82235983:82234899:82235000-82235983:+
SLC16A3	ENSG00000141526;AF:17:82232232:82232359-82235983:82234899:82235000-82235983:+	-0.3265	0.00649351	-0.149961	0.0434565	0.024975	AF	ENSG00000141526	17:82232232:82232359-82235983:82234899:82235000-82235983:+
SLC16A3	ENSG00000141526;AF:17:82234899:82235000-82235983:82235053:82235229-82235983:+	0.388442	0.0184815	0.248088	0.0754246	0.046953	AF	ENSG00000141526	17:82234899:82235000-82235983:82235053:82235229-82235983:+
ANAPC11	ENSG00000141552;AF:17:81891739:81891863-81894467:81892063:81892106-81894467:+	-0.128645	0.0354645	-0.0964534	0.0544456	0.044955	AF	ENSG00000141552	17:81891739:81891863-81894467:81892063:81892106-81894467:+
ANAPC11	ENSG00000141552;SE:17:81892106-81893552:81893614-81894467:+	-0.106795	0.0154845	-0.0740999	0.0394605	0.0274725	SE	ENSG00000141552	17:81892106-81893552:81893614-81894467:+
NARF	ENSG00000141562;AF:17:82458180:82458517-82459992:82458664:82458830-82459992:+	0.281228	0.022977	0.37674	0.00549451	0.0142358	AF	ENSG00000141562	17:82458180:82458517-82459992:82458664:82458830-82459992:+
NARF	ENSG00000141562;AF:17:82458180:82458517-82459992:82458726:82458830-82459992:+	0.127354	0.0704296	0.206996	0.027972	0.0492008	AF	ENSG00000141562	17:82458180:82458517-82459992:82458726:82458830-82459992:+
NARF	ENSG00000141562;AF:17:82458185:82458508-82459992:82458649:82458830-82459992:+	0.112991	0.03996	-0.14328	0.0154845	0.0277223	AF	ENSG00000141562	17:82458185:82458508-82459992:82458649:82458830-82459992:+
NARF	ENSG00000141562;AF:17:82458185:82458508-82459992:82458664:82458830-82459992:+	0.115167	0.045954	0.148363	0.0274725	0.0367133	AF	ENSG00000141562	17:82458185:82458508-82459992:82458664:82458830-82459992:+
ERBB2	ENSG00000141736;SE:17:39717480-39719787:39719834-39723319:+	0.105131	0.018981	0.054637	0.0604396	0.0397103	SE	ENSG00000141736	17:39717480-39719787:39719834-39723319:+
GRB7	ENSG00000141738;AF:17:39737949:39738133-39742252:39738771:39738924-39742252:+	-0.574275	0.0499501	-0.47285	0.0444555	0.0472028	AF	ENSG00000141738	17:39737949:39738133-39742252:39738771:39738924-39742252:+
TXNL4A	ENSG00000141759;AL:18:79973407:79973856-79988240:79977331:79977701-79988240:-	-0.117042	0.0144855	-0.245758	0.000999001	0.00774226	AL	ENSG00000141759	18:79973407:79973856-79988240:79977331:79977701-79988240:-
TXNL4A	ENSG00000141759;SE:18:79973856-79976718:79976787-79977598:-	0.0672808	0.024975	-0.0331372	0.045954	0.0354645	SE	ENSG00000141759	18:79973856-79976718:79976787-79977598:-
TXNL4A	ENSG00000141759;SE:18:79977701-79985797:79985866-79986602:-	-0.229733	0.025974	-0.176219	0.032967	0.0294705	SE	ENSG00000141759	18:79977701-79985797:79985866-79986602:-
TMEM91	ENSG00000142046;AF:19:41350911:41351202-41378281:41377292:41377323-41378281:+	-1	0	-0.5	0.0894106	0.0447053	AF	ENSG00000142046	19:41350911:41351202-41378281:41377292:41377323-41378281:+
TMEM91	ENSG00000142046;RI:19:41382772:41382921-41383561:41384083:+	-1	0	-0.5	0.0894106	0.0447053	RI	ENSG00000142046	19:41382772:41382921-41383561:41384083:+
APP	ENSG00000142192;SE:21:25982477-25997360:25997416-26000015:-	0.0519996	0.028971	0.0229233	0.0684316	0.0487013	SE	ENSG00000142192	21:25982477-25997360:25997416-26000015:-
EMP3	ENSG00000142227;AF:19:48321509:48321977-48326830:48325325:48325610-48326830:+	0.128735	0.0719281	-0.204655	0.027972	0.04995	AF	ENSG00000142227	19:48321509:48321977-48326830:48325325:48325610-48326830:+
EMP3	ENSG00000142227;SE:19:48325610-48326830:48326922-48327521:+	-0.372439	0.043956	0.250759	0.0559441	0.04995	SE	ENSG00000142227	19:48325610-48326830:48326922-48327521:+
FAM71E1	ENSG00000142530;A3:19:50475503-50475833:50475455-50475833:-	-0.325342	0.028971	-0.231197	0.0554446	0.0422078	A3	ENSG00000142530	19:50475503-50475833:50475455-50475833:-
NOSIP	ENSG00000142546;AF:19:49560692-49580515:49580558:49560692-49590156:49590262:-	0.246879	0.0024975	0.0572	0.0804196	0.0414585	AF	ENSG00000142546	19:49560692-49580515:49580558:49560692-49590156:49590262:-
NOSIP	ENSG00000142546;AF:19:49560692-49580515:49580572:49560692-49590156:49590262:-	0.108233	0.010989	0.0357012	0.0784216	0.0447053	AF	ENSG00000142546	19:49560692-49580515:49580572:49560692-49590156:49590262:-
RPL11	ENSG00000142676;AF:1:23691779:23691829-23692609:23691835:23692060-23692609:+	-0.0400002	0.0224775	-0.0709891	0.00849151	0.0154845	AF	ENSG00000142676	1:23691779:23691829-23692609:23691835:23692060-23692609:+
SYTL1	ENSG00000142765;RI:1:27349972:27350132-27350389:27350485:+	0.0778591	0.033966	0.0561459	0.0649351	0.0494505	RI	ENSG00000142765	1:27349972:27350132-27350389:27350485:+
SERBP1	ENSG00000142864;A3:1:67424977-67425083:67424959-67425083:-	0.0491332	0.030969	0.0423164	0.02997	0.0304695	A3	ENSG00000142864	1:67424977-67425083:67424959-67425083:-
PTPRF	ENSG00000142949;SE:1:43603533-43603611:43604189-43604903:+	0.283081	0.000999001	0.156652	0.00749251	0.00424575	SE	ENSG00000142949	1:43603533-43603611:43604189-43604903:+
PTPRF	ENSG00000142949;SE:1:43609498-43612768:43612800-43613618:+	-0.212935	0.001998	-0.126449	0.00549451	0.00374625	SE	ENSG00000142949	1:43609498-43612768:43612800-43613618:+
PSMA5	ENSG00000143106;AF:1:109421926-109425326:109426132:109421926-109426302:109426351:-	-0.0275194	0.03996	-0.0299726	0.032967	0.0364635	AF	ENSG00000143106	1:109421926-109425326:109426132:109421926-109426302:109426351:-
CELSR2	ENSG00000143126;RI:1:109272640:109272728-109272833:109273027:+	-0.129671	0.00499501	-0.0900309	0.014985	0.00999001	RI	ENSG00000143126	1:109272640:109272728-109272833:109273027:+
DCAF6	ENSG00000143164;SE:1:168004793-168022988:168023047-168038371:+	-0.074263	0.0654346	-0.0781907	0.02997	0.0477023	SE	ENSG00000143164	1:168004793-168022988:168023047-168038371:+
SDHC	ENSG00000143252;SE:1:161314425-161323614:161323670-161340594:+	0.0722997	0.0444555	0.11105	0.0164835	0.0304695	SE	ENSG00000143252	1:161314425-161323614:161323670-161340594:+
SDHC	ENSG00000143252;SE:1:161323670-161328396:161328497-161340594:+	-0.0216344	0.0529471	-0.0809916	0.00499501	0.028971	SE	ENSG00000143252	1:161323670-161328396:161328497-161340594:+
ISG20L2	ENSG00000143319;A3:1:156727808-156728415:156727769-156728415:-	0.317434	0.0014985	0.114725	0.0484515	0.024975	A3	ENSG00000143319	1:156727808-156728415:156727769-156728415:-
PRUNE1	ENSG00000143363;SE:1:151027327-151028786:151028944-151033806:+	0.100495	0.0364635	0.107274	0.0264735	0.0314685	SE	ENSG00000143363	1:151027327-151028786:151028944-151033806:+
ZNF687	ENSG00000143373;A3:1:151290234-151290371:151290234-151290432:+	-0.210266	0.00499501	-0.160126	0.00699301	0.00599401	A3	ENSG00000143373	1:151290234-151290371:151290234-151290432:+
SETDB1	ENSG00000143379;AF:1:150926263:150926348-150927704:150926412:150926517-150927704:+	0.443396	0.0549451	0.479597	0.02997	0.0424575	AF	ENSG00000143379	1:150926263:150926348-150927704:150926412:150926517-150927704:+
SETDB1	ENSG00000143379;AF:1:150926263:150926348-150927704:150926424:150926463-150927704:+	0.425436	0.0699301	0.629232	0.015984	0.042957	AF	ENSG00000143379	1:150926263:150926348-150927704:150926424:150926463-150927704:+
PI4KB	ENSG00000143393;SE:1:151307801-151315573:151316509-151327271:-	0.23064	0.00549451	0.133465	0.0244755	0.014985	SE	ENSG00000143393	1:151307801-151315573:151316509-151327271:-
PI4KB	ENSG00000143393;SE:1:151316509-151326172:151326373-151327271:-	0.0481516	0.0704296	0.0781889	0.027972	0.0492008	SE	ENSG00000143393	1:151316509-151326172:151326373-151327271:-
MINDY1	ENSG00000143409;A3:1:151002323-151006312:151002170-151006312:-	-0.190618	0.0334665	-0.27758	0.0144855	0.023976	A3	ENSG00000143409	1:151002323-151006312:151002170-151006312:-
MINDY1	ENSG00000143409;A3:1:151002968-151006312:151002170-151006312:-	-0.10127	0.0509491	-0.133602	0.031968	0.0414585	A3	ENSG00000143409	1:151002968-151006312:151002170-151006312:-
MINDY1	ENSG00000143409;SE:1:150999964-151000457:151000615-151001250:-	-0.0785747	0.0559441	-0.110794	0.0324675	0.0442058	SE	ENSG00000143409	1:150999964-151000457:151000615-151001250:-
SELENBP1	ENSG00000143416;AF:1:151369769-151370201:151370285:151369769-151372638:151372706:-	0.307442	0.0574426	0.443169	0.0384615	0.047952	AF	ENSG00000143416	1:151369769-151370201:151370285:151369769-151372638:151372706:-
SELENBP1	ENSG00000143416;AF:1:151369769-151370201:151370285:151369769-151372638:151372707:-	0.689903	0.032967	0.519662	0.0589411	0.045954	AF	ENSG00000143416	1:151369769-151370201:151370285:151369769-151372638:151372707:-
ENSA	ENSG00000143420;AF:1:150627592-150629061:150629128:150627592-150629414:150629577:-	-0.061102	0.0304695	0.212497	0.000999001	0.0157343	AF	ENSG00000143420	1:150627592-150629061:150629128:150627592-150629414:150629577:-
ENSA	ENSG00000143420;AF:1:150627592-150629061:150629140:150627592-150629414:150629577:-	-0.104147	0.00849151	0.119841	0.00499501	0.00674326	AF	ENSG00000143420	1:150627592-150629061:150629140:150627592-150629414:150629577:-
ENSA	ENSG00000143420;AF:1:150627592-150629061:150629140:150627592-150629414:150629596:-	-0.00957623	0.0749251	0.0365132	0.0174825	0.0462038	AF	ENSG00000143420	1:150627592-150629061:150629140:150627592-150629414:150629596:-
MRPL9	ENSG00000143436;A5:1:151762500-151762950:151762500-151762955:-	0.273945	0.0654346	0.527302	0.025974	0.0457043	A5	ENSG00000143436	1:151762500-151762950:151762500-151762955:-
ARNT	ENSG00000143437;SE:1:150839654-150842424:150842468-150846263:-	-0.155334	0.0194805	-0.0843495	0.0644356	0.041958	SE	ENSG00000143437	1:150839654-150842424:150842468-150846263:-
POGZ	ENSG00000143442;SE:1:151430841-151440928:151441086-151442081:-	0.124721	0.037962	0.15384	0.023976	0.030969	SE	ENSG00000143442	1:151430841-151440928:151441086-151442081:-
DTL	ENSG00000143476;AL:1:212101084-212102842:212105006:212101084-212107355:212107400:+	-0.310265	0.013986	-0.188216	0.0554446	0.0347153	AL	ENSG00000143476	1:212101084-212102842:212105006:212101084-212107355:212107400:+
DUSP10	ENSG00000143507;AF:1:221706466-221736843:221736900:221706466-221741981:221742089:-	-0.532923	0.0294705	-0.432236	0.043956	0.0367133	AF	ENSG00000143507	1:221706466-221736843:221736900:221706466-221741981:221742089:-
ADAM15	ENSG00000143537;AF:1:155050566:155050922-155052671:155051303:155051465-155052671:+	-0.72897	0.00649351	-0.416749	0.0254745	0.015984	AF	ENSG00000143537	1:155050566:155050922-155052671:155051303:155051465-155052671:+
ADAM15	ENSG00000143537;SE:1:155060343-155060763:155060832-155062245:+	0.0930839	0.0104895	0.0505634	0.0364635	0.0234765	SE	ENSG00000143537	1:155060343-155060763:155060832-155062245:+
UBAP2L	ENSG00000143569;AF:1:154220179:154220244-154225084:154220885:154220975-154225084:+	-0.0865595	0.0324675	-0.0616073	0.0524476	0.0424575	AF	ENSG00000143569	1:154220179:154220244-154225084:154220885:154220975-154225084:+
UBAP2L	ENSG00000143569;AL:1:154268954-154270200:154270853:154268954-154270881:154271509:+	-0.968191	0.001998	-0.467307	0.038961	0.0204795	AL	ENSG00000143569	1:154268954-154270200:154270853:154268954-154270881:154271509:+
CREB3L4	ENSG00000143578;AF:1:153967892:153968184-153968522:153968261:153968310-153968522:+	-0.361418	0.0104895	-0.181258	0.0659341	0.0382118	AF	ENSG00000143578	1:153967892:153968184-153968522:153968261:153968310-153968522:+
CREB3L4	ENSG00000143578;AF:1:153967925:153968164-153968522:153968261:153968310-153968522:+	-0.330001	0.0274725	-0.264827	0.0444555	0.035964	AF	ENSG00000143578	1:153967925:153968164-153968522:153968261:153968310-153968522:+
C1orf43	ENSG00000143612;SE:1:154212624-154213893:154213946-154214457:-	-0.0194354	0.0484515	-0.069539	0.00849151	0.0284715	SE	ENSG00000143612	1:154212624-154213893:154213946-154214457:-
C1orf43	ENSG00000143612;SE:1:154214574-154219836:154219937-154220342:-	-0.0641713	0.00899101	-0.0744129	0.00799201	0.00849151	SE	ENSG00000143612	1:154214574-154219836:154219937-154220342:-
RIT1	ENSG00000143622;AF:1:155910804-155910878:155910915:155910804-155911243:155911404:-	0.186682	0.010989	-0.175274	0.0144855	0.0127373	AF	ENSG00000143622	1:155910804-155910878:155910915:155910804-155911243:155911404:-
ACP1	ENSG00000143727;AF:2:264869:265007-271866:265205:265278-271866:+	0.283702	0.000999001	0.303221	0.000999001	0.000999001	AF	ENSG00000143727	2:264869:265007-271866:265205:265278-271866:+
ACP1	ENSG00000143727;AF:2:264872:265007-271866:265205:265278-271866:+	0.133001	0.003996	0.140485	0.003996	0.003996	AF	ENSG00000143727	2:264872:265007-271866:265205:265278-271866:+
ACP1	ENSG00000143727;AF:2:264893:265007-271866:265205:265278-271866:+	0.398329	0.000999001	0.412192	0	0.000499501	AF	ENSG00000143727	2:264893:265007-271866:265205:265278-271866:+
ACP1	ENSG00000143727;AF:2:264926:265007-271866:265205:265278-271866:+	0.384704	0.00999001	0.589661	0.00799201	0.00899101	AF	ENSG00000143727	2:264926:265007-271866:265205:265278-271866:+
ACP1	ENSG00000143727;AF:2:264936:265007-271866:265205:265278-271866:+	0.510007	0	0.590698	0.000999001	0.000499501	AF	ENSG00000143727	2:264936:265007-271866:265205:265278-271866:+
ACP1	ENSG00000143727;AF:2:264965:265007-271866:265205:265278-271866:+	0.297125	0.000499501	0.321631	0.000499501	0.000499501	AF	ENSG00000143727	2:264965:265007-271866:265205:265278-271866:+
ACP1	ENSG00000143727;MX:2:271939-272037:272150-275140:271939-272192:272305-275140:+	-0.0737902	0.0124875	-0.0607189	0.016983	0.0147353	MX	ENSG00000143727	2:271939-272037:272150-275140:271939-272192:272305-275140:+
NVL	ENSG00000143748;SE:1:224317930-224326391:224326464-224330071:-	0.188601	0.018981	0.1058	0.0534466	0.0362138	SE	ENSG00000143748	1:224317930-224326391:224326464-224330071:-
ARF1	ENSG00000143761;AF:1:228082730:228082765-228097078:228082789:228082850-228097078:+	-0.442078	0.0224775	-0.379873	0.0374625	0.02997	AF	ENSG00000143761	1:228082730:228082765-228097078:228082789:228082850-228097078:+
ARF1	ENSG00000143761;AF:1:228082730:228082765-228097078:228083137:228083374-228097078:+	0.597876	0.041958	0.743932	0.0314685	0.0367133	AF	ENSG00000143761	1:228082730:228082765-228097078:228083137:228083374-228097078:+
ARF1	ENSG00000143761;AF:1:228082789:228082850-228097078:228083085:228083512-228097078:+	0.456725	0.028971	0.438914	0.0304695	0.0297203	AF	ENSG00000143761	1:228082789:228082850-228097078:228083085:228083512-228097078:+
ARF1	ENSG00000143761;AF:1:228082789:228082850-228097078:228083137:228083374-228097078:+	0.558608	0.00799201	0.55194	0.00799201	0.00799201	AF	ENSG00000143761	1:228082789:228082850-228097078:228083137:228083374-228097078:+
ARF1	ENSG00000143761;AF:1:228082789:228082850-228097078:228083150:228083309-228097078:+	0.478631	0.0154845	0.354551	0.0334665	0.0244755	AF	ENSG00000143761	1:228082789:228082850-228097078:228083150:228083309-228097078:+
ARF1	ENSG00000143761;AF:1:228082789:228082850-228097078:228088116:228088277-228097078:+	0.457401	0.0104895	0.533319	0.0124875	0.0114885	AF	ENSG00000143761	1:228082789:228082850-228097078:228088116:228088277-228097078:+
ARF1	ENSG00000143761;AF:1:228082789:228082850-228097078:228090488:228091071-228097078:+	0.508117	0.014985	0.445994	0.031968	0.0234765	AF	ENSG00000143761	1:228082789:228082850-228097078:228090488:228091071-228097078:+
GUK1	ENSG00000143774;AF:1:228140290:228140363-228145511:228141382:228141829-228145511:+	0.050103	0.0754246	-0.123068	0.014985	0.0452048	AF	ENSG00000143774	1:228140290:228140363-228145511:228141382:228141829-228145511:+
GUK1	ENSG00000143774;AF:1:228141123:228141288-228145511:228141382:228141829-228145511:+	-0.239036	0.038961	-0.239036	0.0264735	0.0327173	AF	ENSG00000143774	1:228141123:228141288-228145511:228141382:228141829-228145511:+
GUK1	ENSG00000143774;AF:1:228141123:228141288-228145511:228144328:228144752-228145511:+	-0.31685	0.0374625	-0.31685	0.038961	0.0382118	AF	ENSG00000143774	1:228141123:228141288-228145511:228144328:228144752-228145511:+
GUK1	ENSG00000143774;AL:1:228147699-228148371:228148439:228147699-228148665:228148946:+	-0.434855	0.016983	-0.388199	0.023976	0.0204795	AL	ENSG00000143774	1:228147699-228148371:228148439:228147699-228148665:228148946:+
GUK1	ENSG00000143774;AL:1:228147699-228148371:228148439:228147699-228148665:228148950:+	-0.692669	0.00599401	-0.626713	0.0154845	0.0107393	AL	ENSG00000143774	1:228147699-228148371:228148439:228147699-228148665:228148950:+
GUK1	ENSG00000143774;AL:1:228147699-228148371:228148457:228147699-228148665:228148955:+	-0.050103	0.0754246	0.123068	0.014985	0.0452048	AL	ENSG00000143774	1:228147699-228148371:228148457:228147699-228148665:228148955:+
GUK1	ENSG00000143774;SE:1:228140363-228141124:228141288-228145511:+	-0.015698	0.0464535	0.0344193	0.0144855	0.0304695	SE	ENSG00000143774	1:228140363-228141124:228141288-228145511:+
EPHX1	ENSG00000143819;AF:1:225810092:225810169-225828725:225825354:225825544-225828725:+	0.381107	0.0154845	0.470603	0.013986	0.0147353	AF	ENSG00000143819	1:225810092:225810169-225828725:225825354:225825544-225828725:+
RPS27A	ENSG00000143947;A5:2:55232708-55232808:55232518-55232808:+	0.0770453	0.0104895	0.0836153	0.0044955	0.00749251	A5	ENSG00000143947	2:55232708-55232808:55232518-55232808:+
RPS27A	ENSG00000143947;AF:2:55231903:55232108-55232808:55232402:55232708-55232808:+	-0.171966	0.0024975	-0.0830005	0.00699301	0.00474525	AF	ENSG00000143947	2:55231903:55232108-55232808:55232402:55232708-55232808:+
RPS27A	ENSG00000143947;AF:2:55231903:55232108-55232808:55232432:55232518-55232808:+	-0.0575757	0.0134865	0.0343672	0.022977	0.0182318	AF	ENSG00000143947	2:55231903:55232108-55232808:55232432:55232518-55232808:+
RPS27A	ENSG00000143947;AF:2:55232432:55232518-55232808:55232689:55232708-55232808:+	-0.0630513	0.012987	-0.0290595	0.0304695	0.0217283	AF	ENSG00000143947	2:55232432:55232518-55232808:55232689:55232708-55232808:+
RALB	ENSG00000144118;A3:2:120252980-120278615:120252980-120278618:+	0.0649303	0.035964	0.0569937	0.03996	0.037962	A3	ENSG00000144118	2:120252980-120278615:120252980-120278618:+
ANKMY1	ENSG00000144504;SE:2:240481097-240482183:240482261-240499958:-	0.325866	0.0484515	0.325866	0.0514486	0.04995	SE	ENSG00000144504	2:240481097-240482183:240482261-240499958:-
DIS3L2	ENSG00000144535;AL:2:232335874-232336141:232336973:232335874-232340724:232340999:+	-0.619047	0.024975	-0.313182	0.0724276	0.0487013	AL	ENSG00000144535	2:232335874-232336141:232336973:232335874-232340724:232340999:+
CTDSP1	ENSG00000144579;AF:2:218398256:218398332-218401564:218398778:218399129-218401564:+	0.453899	0.022977	0.5	0.0424575	0.0327173	AF	ENSG00000144579	2:218398256:218398332-218401564:218398778:218399129-218401564:+
CTDSP1	ENSG00000144579;AF:2:218398256:218398332-218401564:218400133:218400157-218401564:+	0.320201	0.0539461	0.5	0.0344655	0.0442058	AF	ENSG00000144579	2:218398256:218398332-218401564:218400133:218400157-218401564:+
CNOT9	ENSG00000144580;AL:2:218592707-218593528:218593842:218592707-218594108:218597080:+	0.160893	0.024975	0.236764	0.00999001	0.0174825	AL	ENSG00000144580	2:218592707-218593528:218593842:218592707-218594108:218597080:+
STK11IP	ENSG00000144589;AF:2:219598139:219598180-219601235:219598194:219598277-219601235:+	0.853521	0.042957	0.853521	0.028971	0.035964	AF	ENSG00000144589	2:219598139:219598180-219601235:219598194:219598277-219601235:+
RPL32	ENSG00000144713;A3:3:12840341-12841494:12840242-12841494:-	0.0255117	0.031968	0.173721	0.0014985	0.0167333	A3	ENSG00000144713	3:12840341-12841494:12840242-12841494:-
RPL32	ENSG00000144713;A3:3:12840353-12841494:12840242-12841494:-	-0.00911403	0.047952	-0.00922548	0.0434565	0.0457043	A3	ENSG00000144713	3:12840353-12841494:12840242-12841494:-
RPL32	ENSG00000144713;A3:3:12840353-12841494:12840341-12841494:-	-0.0286698	0.023976	-0.0934496	0.0024975	0.0132368	A3	ENSG00000144713	3:12840353-12841494:12840341-12841494:-
RABL3	ENSG00000144840;SE:3:120694224-120698423:120698520-120706000:-	-0.267069	0.0364635	-0.242448	0.0544456	0.0454545	SE	ENSG00000144840	3:120694224-120698423:120698520-120706000:-
IGSF11	ENSG00000144847;AF:3:118930275-119034531:119034888:118930275-119105144:119105221:-	1	0	0.857317	0.0539461	0.026973	AF	ENSG00000144847	3:118930275-119034531:119034888:118930275-119105144:119105221:-
EIF2A	ENSG00000144895;A3:3:150558462-150562542:150558462-150562557:+	0.0488669	0.0434565	0.0425561	0.0444555	0.043956	A3	ENSG00000144895	3:150558462-150562542:150558462-150562557:+
KLHL8	ENSG00000145332;A3:4:87185799-87195324:87185571-87195324:-	0.368565	0.0204795	0.448832	0.0214785	0.020979	A3	ENSG00000145332	4:87185799-87195324:87185571-87195324:-
KLHL8	ENSG00000145332;SE:4:87183389-87185251:87185571-87195324:-	-0.357054	0.026973	-0.527762	0.0114885	0.0192308	SE	ENSG00000145332	4:87183389-87185251:87185571-87195324:-
MARCHF6	ENSG00000145495;AF:5:10353767:10353917-10377798:10354639:10354671-10377798:+	-0.165595	0.0224775	-0.0929195	0.0574426	0.03996	AF	ENSG00000145495	5:10353767:10353917-10377798:10354639:10354671-10377798:+
MARCHF6	ENSG00000145495;RI:5:10400784:10400842-10402059:10402139:+	0.124421	0.0134865	0.0704104	0.0434565	0.0284715	RI	ENSG00000145495	5:10400784:10400842-10402059:10402139:+
RPL37	ENSG00000145592;A5:5:40834606-40835019:40834606-40835183:-	-0.0105154	0.0444555	-0.010191	0.0394605	0.041958	A5	ENSG00000145592	5:40834606-40835019:40834606-40835183:-
PPIP5K2	ENSG00000145725;SE:5:103187376-103189167:103189226-103190842:+	0.277831	0.0619381	0.448536	0.0374625	0.0497003	SE	ENSG00000145725	5:103187376-103189167:103189226-103190842:+
PAM	ENSG00000145730;AL:5:103025334-103028182:103028222:103025334-103028887:103029730:+	0.235081	0.0609391	0.351569	0.015984	0.0384615	AL	ENSG00000145730	5:103025334-103028182:103028222:103025334-103028887:103029730:+
SLC30A5	ENSG00000145740;A3:5:69103128-69103962:69103128-69104631:+	-0.073891	0.0404595	-0.116233	0.00999001	0.0252248	A3	ENSG00000145740	5:69103128-69103962:69103128-69104631:+
BTF3	ENSG00000145741;AL:5:73503117-73504347:73504403:73503117-73505192:73505493:+	-0.638032	0.0434565	-0.842415	0.0244755	0.033966	AL	ENSG00000145741	5:73503117-73504347:73504403:73503117-73505192:73505493:+
YIPF5	ENSG00000145817;SE:5:144165604-144169846:144169965-144170535:-	-0.0997592	0.0404595	-0.103579	0.0364635	0.0384615	SE	ENSG00000145817	5:144165604-144169846:144169965-144170535:-
G3BP1	ENSG00000145907;MX:5:151791062-151792045:151792201-151795479:151791062-151794159:151794249-151795479:+	-0.300031	0.0124875	-0.271029	0.0224775	0.0174825	MX	ENSG00000145907	5:151791062-151792045:151792201-151795479:151791062-151794159:151794249-151795479:+
G3BP1	ENSG00000145907;SE:5:151786715-151787765:151787794-151790323:+	0.133097	0.00999001	0.0822732	0.0284715	0.0192308	SE	ENSG00000145907	5:151786715-151787765:151787794-151790323:+
G3BP1	ENSG00000145907;SE:5:151791062-151792045:151792201-151795479:+	-0.316557	0.00699301	-0.30262	0.00949051	0.00824176	SE	ENSG00000145907	5:151791062-151792045:151792201-151795479:+
G3BP1	ENSG00000145907;SE:5:151791062-151794159:151794249-151795479:+	-0.176366	0.023976	-0.14507	0.0334665	0.0287213	SE	ENSG00000145907	5:151791062-151794159:151794249-151795479:+
BOD1	ENSG00000145919;SE:5:173609434-173613131:173613255-173616200:-	0.0188203	0.0844156	0.0753271	0.00849151	0.0464535	SE	ENSG00000145919	5:173609434-173613131:173613255-173616200:-
ZMAT2	ENSG00000146007;AF:5:140698680:140698831-140700819:140700464:140700478-140700819:+	0.369598	0.0529471	0.395568	0.032967	0.042957	AF	ENSG00000146007	5:140698680:140698831-140700819:140700464:140700478-140700819:+
AIG1	ENSG00000146416;AF:6:143060876:143061066-143136835:143126250:143126304-143136835:+	-0.0873525	0.0534466	-0.23846	0.00599401	0.0297203	AF	ENSG00000146416	6:143060876:143061066-143136835:143126250:143126304-143136835:+
AIG1	ENSG00000146416;AF:6:143060901:143061066-143136835:143126250:143126304-143136835:+	-0.176928	0.0554446	-0.467477	0.00699301	0.0312188	AF	ENSG00000146416	6:143060901:143061066-143136835:143126250:143126304-143136835:+
WTAP	ENSG00000146457;AF:6:159725585:159727333-159736258:159727566:159727703-159736258:+	0.279958	0.028971	0.263083	0.02997	0.0294705	AF	ENSG00000146457	6:159725585:159727333-159736258:159727566:159727703-159736258:+
WTAP	ENSG00000146457;AF:6:159726998:159727333-159736258:159727566:159727703-159736258:+	0.29208	0.020979	0.31317	0.0114885	0.0162338	AF	ENSG00000146457	6:159726998:159727333-159736258:159727566:159727703-159736258:+
WTAP	ENSG00000146457;AF:6:159726998:159727333-159736258:159727588:159727703-159736258:+	0.0690484	0.0574426	0.102793	0.022977	0.0402098	AF	ENSG00000146457	6:159726998:159727333-159736258:159727588:159727703-159736258:+
ZNF92	ENSG00000146757;SE:7:65374000-65388806:65388901-65398341:+	-1	0	-1	0	0	SE	ENSG00000146757	7:65374000-65388806:65388901-65398341:+
SLC12A9	ENSG00000146828;AF:7:100852777:100852839-100854156:100853286:100853446-100854156:+	-0.338099	0.0544456	-0.390177	0.0434565	0.048951	AF	ENSG00000146828	7:100852777:100852839-100854156:100853286:100853446-100854156:+
TRIM4	ENSG00000146833;AL:7:99890413:99892746-99903218:99901166:99902174-99903218:-	0.0930545	0.042957	0.109492	0.031968	0.0374625	AL	ENSG00000146833	7:99890413:99892746-99903218:99901166:99902174-99903218:-
TLK2	ENSG00000146872;AF:17:62458658:62458765-62481124:62477839:62478081-62481124:+	-0.0710323	0.021978	-0.0589571	0.0294705	0.0257243	AF	ENSG00000146872	17:62458658:62458765-62481124:62477839:62478081-62481124:+
TLK2	ENSG00000146872;AF:17:62458658:62458765-62481124:62479025:62479290-62481124:+	-0.219132	0.021978	-0.148369	0.0484515	0.0352148	AF	ENSG00000146872	17:62458658:62458765-62481124:62479025:62479290-62481124:+
TLK2	ENSG00000146872;SE:17:62481206-62508408:62508553-62520773:+	-0.0379717	0.0384615	-0.0340312	0.0484515	0.0434565	SE	ENSG00000146872	17:62481206-62508408:62508553-62520773:+
NCAPG2	ENSG00000146918;SE:7:158646563-158650832:158650972-158652293:-	0.152385	0.0114885	0.0655112	0.0644356	0.037962	SE	ENSG00000146918	7:158646563-158650832:158650972-158652293:-
SHROOM2	ENSG00000146950;A3:X:9939366-9944641:9939366-9944644:+	0.269648	0.035964	0.208002	0.041958	0.038961	A3	ENSG00000146950	X:9939366-9944641:9939366-9944644:+
NDUFB11	ENSG00000147123;A5:X:47142440-47142584:47142440-47142614:-	-0.0204605	0.038961	-0.01438	0.0424575	0.0407093	A5	ENSG00000147123	X:47142440-47142584:47142440-47142614:-
NONO	ENSG00000147140;AF:X:71283590:71283721-71284397:71283761:71283988-71284397:+	0.909946	0.0474525	0.996475	0.044955	0.0462038	AF	ENSG00000147140	X:71283590:71283721-71284397:71283761:71283988-71284397:+
RPL10	ENSG00000147403;AF:X:154398379:154398542-154399338:154398890:154398960-154399338:+	-0.0804651	0.023976	0.230847	0	0.011988	AF	ENSG00000147403	X:154398379:154398542-154399338:154398890:154398960-154399338:+
RPL10	ENSG00000147403;AF:X:154398497:154398542-154399338:154398890:154398960-154399338:+	-0.121951	0.0144855	0.0566239	0.0539461	0.0342158	AF	ENSG00000147403	X:154398497:154398542-154399338:154398890:154398960-154399338:+
PLPBP	ENSG00000147471;AL:8:37766355-37766482:37766716:37766355-37772755:37772891:+	-0.227744	0.00849151	-0.143743	0.043956	0.0262238	AL	ENSG00000147471	8:37766355-37766482:37766716:37766355-37772755:37772891:+
ADHFE1	ENSG00000147576;SE:8:66432575-66439236:66439305-66440162:+	-0.670501	0.0519481	-0.670501	0.036963	0.0444555	SE	ENSG00000147576	8:66432575-66439236:66439305-66440162:+
MRPS28	ENSG00000147586;AF:8:80003180-80029905:80029964:80003180-80030036:80030271:-	-0.0571801	0.033966	0.085956	0.011988	0.022977	AF	ENSG00000147586	8:80003180-80029905:80029964:80003180-80030036:80030271:-
RPL7	ENSG00000147604;AF:8:73292797-73292882:73292922:73292797-73293599:73293898:-	0.0395853	0.0194805	0.0904589	0.0044955	0.011988	AF	ENSG00000147604	8:73292797-73292882:73292922:73292797-73293599:73293898:-
RPL7	ENSG00000147604;AF:8:73292797-73292882:73292922:73292797-73295765:73295789:-	0.0599273	0.00999001	0.0727777	0.003996	0.00699301	AF	ENSG00000147604	8:73292797-73292882:73292922:73292797-73295765:73295789:-
RPL7	ENSG00000147604;AF:8:73292797-73293599:73293898:73292797-73295765:73295789:-	0.0188088	0.0294705	0.0118038	0.0374625	0.0334665	AF	ENSG00000147604	8:73292797-73293599:73293898:73292797-73295765:73295789:-
SYBU	ENSG00000147642;A3:8:109642932-109644636:109642929-109644636:-	-0.287061	0.01998	-0.236032	0.0344655	0.0272228	A3	ENSG00000147642	8:109642932-109644636:109642929-109644636:-
SYBU	ENSG00000147642;AF:8:109619039-109644636:109644817:109619039-109648688:109648836:-	-0.36407	0.010989	-0.232067	0.0334665	0.0222278	AF	ENSG00000147642	8:109619039-109644636:109644817:109619039-109648688:109648836:-
SYBU	ENSG00000147642;AF:8:109644716-109648688:109648836:109644716-109680190:109680219:-	-0.90674	0.0104895	-0.372148	0.0809191	0.0457043	AF	ENSG00000147642	8:109644716-109648688:109648836:109644716-109680190:109680219:-
MTDH	ENSG00000147649;SE:8:97691188-97699754:97699852-97706626:+	-0.101393	0.010989	-0.0507285	0.0499501	0.0304695	SE	ENSG00000147649	8:97691188-97699754:97699852-97706626:+
EBAG9	ENSG00000147654;AF:8:109540185:109540461-109550810:109540626:109540725-109550810:+	0.161847	0.0404595	0.255092	0.00549451	0.022977	AF	ENSG00000147654	8:109540185:109540461-109550810:109540626:109540725-109550810:+
MAL2	ENSG00000147676;AF:8:119207949:119208093-119221587:119208868:119209200-119221587:+	0.430055	0.0234765	0.287599	0.0734266	0.0484515	AF	ENSG00000147676	8:119207949:119208093-119221587:119208868:119209200-119221587:+
TATDN1	ENSG00000147687;AF:8:124518881-124522151:124522201:124518881-124539025:124539076:-	-0.258263	0.0544456	-0.359266	0.021978	0.0382118	AF	ENSG00000147687	8:124518881-124522151:124522201:124518881-124539025:124539076:-
TATDN1	ENSG00000147687;SE:8:124518881-124522151:124522200-124522937:-	-0.0828192	0.00499501	-0.0322292	0.0354645	0.0202298	SE	ENSG00000147687	8:124518881-124522151:124522200-124522937:-
TATDN1	ENSG00000147687;SE:8:124518881-124522151:124522200-124539025:-	-0.16437	0.0214785	-0.189923	0.00899101	0.0152348	SE	ENSG00000147687	8:124518881-124522151:124522200-124539025:-
ZCCHC7	ENSG00000147905;AF:9:37120539:37120623-37126312:37120636:37120894-37126312:+	-0.201268	0.018981	-0.175632	0.034965	0.026973	AF	ENSG00000147905	9:37120539:37120623-37126312:37120636:37120894-37126312:+
CEP78	ENSG00000148019;A3:9:78248873-78251905:78248873-78251908:+	0.266147	0.0234765	0.423064	0.00899101	0.0162338	A3	ENSG00000148019	9:78248873-78251905:78248873-78251908:+
MFSD14B	ENSG00000148110;A3:9:94456337-94458315:94456337-94458322:+	-0.0844829	0.030969	-0.071498	0.041958	0.0364635	A3	ENSG00000148110	9:94456337-94458315:94456337-94458322:+
MFSD14B	ENSG00000148110;A3:9:94458464-94459160:94458464-94459161:+	-0.0844829	0.030969	-0.071498	0.041958	0.0364635	A3	ENSG00000148110	9:94458464-94459160:94458464-94459161:+
AOPEP	ENSG00000148120;AF:9:95003917:95004286-95005158:95005008:95005065-95005158:+	-0.326436	0.0559441	-0.41385	0.025974	0.040959	AF	ENSG00000148120	9:95003917:95004286-95005158:95005008:95005065-95005158:+
RPL7A	ENSG00000148303;AF:9:133348218:133348246-133348922:133348252:133348388-133348922:+	0.120262	0.021978	0.0689251	0.0654346	0.0437063	AF	ENSG00000148303	9:133348218:133348246-133348922:133348252:133348388-133348922:+
PTGES2	ENSG00000148334;A5:9:128125441-128127439:128125441-128128055:-	-0.0564115	0.0314685	-0.0871816	0.012987	0.0222278	A5	ENSG00000148334	9:128125441-128127439:128125441-128128055:-
PTGES2	ENSG00000148334;AF:9:128125441-128128055:128128114:128125441-128128248:128128462:-	0.1443	0.0394605	0.229887	0.00899101	0.0242258	AF	ENSG00000148334	9:128125441-128128055:128128114:128125441-128128248:128128462:-
NTMT1	ENSG00000148335;AF:9:129608884:129609178-129632650:129626444:129626541-129632650:+	0.0437595	0.0834166	-0.137949	0.00899101	0.0462038	AF	ENSG00000148335	9:129608884:129609178-129632650:129626444:129626541-129632650:+
NTMT1	ENSG00000148335;AF:9:129626205:129626295-129632650:129626444:129626541-129632650:+	0.0395817	0.0884116	-0.122375	0.00899101	0.0487013	AF	ENSG00000148335	9:129626205:129626295-129632650:129626444:129626541-129632650:+
CIZ1	ENSG00000148337;A5:9:128167164-128169052:128167164-128169076:-	0.0496747	0.0424575	0.0461212	0.044955	0.0437063	A5	ENSG00000148337	9:128167164-128169052:128167164-128169076:-
CIZ1	ENSG00000148337;SE:9:128185776-128187863:128187934-128190329:-	0.094569	0.0104895	0.0452617	0.0474525	0.028971	SE	ENSG00000148337	9:128185776-128187863:128187934-128190329:-
SH3GLB2	ENSG00000148341;SE:9:129012298-129013008:129013019-129014411:-	-0.0359652	0.0354645	-0.0482675	0.013986	0.0247253	SE	ENSG00000148341	9:129012298-129013008:129013019-129014411:-
PAXX	ENSG00000148362;A3:9:136992562-136992640:136992562-136992925:+	0.0970601	0.022977	0.0911529	0.028971	0.025974	A3	ENSG00000148362	9:136992562-136992640:136992562-136992925:+
PAXX	ENSG00000148362;AF:9:136992447:136992562-136992925:136992640:136992700-136992925:+	-0.399115	0.001998	-0.402299	0.000999001	0.0014985	AF	ENSG00000148362	9:136992447:136992562-136992925:136992640:136992700-136992925:+
PAXX	ENSG00000148362;RI:9:136992640:136992700-136992925:136993243:+	-0.211222	0.00549451	-0.240177	0.002997	0.00424575	RI	ENSG00000148362	9:136992640:136992700-136992925:136993243:+
PAXX	ENSG00000148362;RI:9:136992925:136992974-136993053:136993243:+	0.131671	0.002997	0.0362475	0.0524476	0.0277223	RI	ENSG00000148362	9:136992925:136992974-136993053:136993243:+
COMMD3	ENSG00000148444;AF:10:22316399:22316556-22317884:22316735:22316967-22317884:+	0.585008	0.024975	0.489665	0.0554446	0.0402098	AF	ENSG00000148444	10:22316399:22316556-22317884:22316735:22316967-22317884:+
CAMK2G	ENSG00000148660;SE:10:73824084-73825279:73825347-73837468:-	0.0983066	0.0544456	0.130645	0.0344655	0.0444555	SE	ENSG00000148660	10:73824084-73825279:73825347-73837468:-
RPP30	ENSG00000148688;A5:10:90895483-90895880:90894891-90895880:+	0.16956	0.0704296	0.329447	0.0224775	0.0464535	A5	ENSG00000148688	10:90895483-90895880:90894891-90895880:+
RPP30	ENSG00000148688;SE:10:90894891-90895454:90895483-90895880:+	0.0446418	0.0794206	0.0960345	0.017982	0.0487013	SE	ENSG00000148688	10:90894891-90895454:90895483-90895880:+
LRRC27	ENSG00000148814;AL:10:132351753-132352882:132353396:132351753-132361457:132361589:+	0.683264	0.044955	0.486197	0.0499501	0.0474525	AL	ENSG00000148814	10:132351753-132352882:132353396:132351753-132361457:132361589:+
IMMP1L	ENSG00000148950;SE:11:31433570-31463172:31463305-31509519:-	-0.14179	0.0114885	-0.126299	0.0164835	0.013986	SE	ENSG00000148950	11:31433570-31463172:31463305-31509519:-
PGAP2	ENSG00000148985;SE:11:3808651-3811250:3811424-3823883:+	0.211447	0.042957	0.235374	0.0174825	0.0302198	SE	ENSG00000148985	11:3808651-3811250:3811424-3823883:+
DGKZ	ENSG00000149091;A3:11:46367747-46368002:46367747-46368005:+	0.0966588	0.023976	0.0438581	0.0624376	0.0432068	A3	ENSG00000149091	11:46367747-46368002:46367747-46368005:+
EIF3M	ENSG00000149100;A3:11:32583929-32586934:32583929-32587012:+	-0.0335862	0.0444555	-0.0281718	0.043956	0.0442058	A3	ENSG00000149100	11:32583929-32586934:32583929-32587012:+
EIF3M	ENSG00000149100;SE:11:32601822-32602079:32602114-32602279:+	0.076043	0.00749251	0.0913723	0.00599401	0.00674326	SE	ENSG00000149100	11:32601822-32602079:32602114-32602279:+
ARFGAP2	ENSG00000149182;SE:11:47172333-47172710:47172751-47173426:-	0.0780204	0.023976	0.0599974	0.0324675	0.0282218	SE	ENSG00000149182	11:47172333-47172710:47172751-47173426:-
CELF1	ENSG00000149187;A3:11:47478952-47482695:47478940-47482695:-	0.112159	0.0294705	0.0720896	0.0704296	0.04995	A3	ENSG00000149187	11:47478952-47482695:47478940-47482695:-
RPS3	ENSG00000149273;AL:11:75404868-75405614:75405680:75404868-75421727:75422280:+	-0.0299388	0.022977	-0.135625	0.002997	0.012987	AL	ENSG00000149273	11:75404868-75405614:75405680:75404868-75421727:75422280:+
RPS3	ENSG00000149273;AL:11:75404868-75405614:75405692:75404868-75421727:75422280:+	-0.0267424	0.0284715	-0.0593041	0.010989	0.0197303	AL	ENSG00000149273	11:75404868-75405614:75405692:75404868-75421727:75422280:+
RPS3	ENSG00000149273;AL:11:75404868-75405614:75405884:75404868-75421727:75422280:+	-0.024544	0.033966	-0.0261414	0.0264735	0.0302198	AL	ENSG00000149273	11:75404868-75405614:75405884:75404868-75421727:75422280:+
MTA2	ENSG00000149480;AF:11:62598639-62599218:62599317:62598639-62600166:62600346:-	-0.568097	0.000499501	-0.177044	0.0264735	0.0134865	AF	ENSG00000149480	11:62598639-62599218:62599317:62598639-62600166:62600346:-
TMEM138	ENSG00000149483;AL:11:61366216-61367428:61367540:61366216-61367923:61368583:+	0.319042	0.0184815	0.303435	0.0144855	0.0164835	AL	ENSG00000149483	11:61366216-61367428:61367540:61366216-61367923:61368583:+
TMEM138	ENSG00000149483;AL:11:61367998-61368252:61368283:61367998-61368597:61368751:+	-0.138935	0.0729271	-0.211737	0.018981	0.045954	AL	ENSG00000149483	11:61367998-61368252:61368283:61367998-61368597:61368751:+
TMEM138	ENSG00000149483;AL:11:61367998-61368252:61368283:61367998-61368597:61368769:+	-0.447872	0.028971	-0.429052	0.0314685	0.0302198	AL	ENSG00000149483	11:61367998-61368252:61368283:61367998-61368597:61368769:+
TMEM138	ENSG00000149483;AL:11:61367998-61368252:61368283:61367998-61368597:61369211:+	-0.377158	0.0304695	-0.410643	0.015984	0.0232268	AL	ENSG00000149483	11:61367998-61368252:61368283:61367998-61368597:61369211:+
TMEM138	ENSG00000149483;AL:11:61367998-61368252:61368283:61367998-61368597:61369509:+	-0.0864045	0.0404595	-0.0855443	0.045954	0.0432068	AL	ENSG00000149483	11:61367998-61368252:61368283:61367998-61368597:61369509:+
TMEM138	ENSG00000149483;RI:11:61364250:61364315-61364433:61364518:+	-0.138935	0.0729271	-0.211737	0.018981	0.045954	RI	ENSG00000149483	11:61364250:61364315-61364433:61364518:+
CPSF7	ENSG00000149532;A5:11:61429290-61429757:61429290-61429841:-	0.546392	0.0549451	0.809343	0.0244755	0.0397103	A5	ENSG00000149532	11:61429290-61429757:61429290-61429841:-
TRPT1	ENSG00000149743;SE:11:64225580-64225786:64225869-64226050:-	-0.0718443	0.026973	-0.096202	0.0174825	0.0222278	SE	ENSG00000149743	11:64225580-64225786:64225869-64226050:-
NUDT22	ENSG00000149761;AF:11:64226290:64227132-64229478:64229131:64229344-64229478:+	-0.258367	0.00999001	-0.379092	0.0044955	0.00724276	AF	ENSG00000149761	11:64226290:64227132-64229478:64229131:64229344-64229478:+
NUDT22	ENSG00000149761;AL:11:64229571-64229850:64230007:64229571-64230183:64230219:+	-0.0912736	0.0529471	-0.173693	0.015984	0.0344655	AL	ENSG00000149761	11:64229571-64229850:64230007:64229571-64230183:64230219:+
TM7SF2	ENSG00000149809;A3:11:65112711-65112811:65112711-65113220:+	0.25177	0.0124875	0.10159	0.0854146	0.048951	A3	ENSG00000149809	11:65112711-65112811:65112711-65113220:+
TM7SF2	ENSG00000149809;A5:11:65113414-65113491:65112865-65113491:+	0.25513	0.016983	0.214982	0.020979	0.018981	A5	ENSG00000149809	11:65113414-65113491:65112865-65113491:+
TM7SF2	ENSG00000149809;AF:11:65111879:65111981-65112515:65111998:65112067-65112515:+	0.0650641	0.0649351	0.110411	0.0224775	0.0437063	AF	ENSG00000149809	11:65111879:65111981-65112515:65111998:65112067-65112515:+
TM7SF2	ENSG00000149809;AL:11:65115394-65115476:65115598:65115394-65115893:65115967:+	-0.324839	0.030969	-0.237226	0.032967	0.031968	AL	ENSG00000149809	11:65115394-65115476:65115598:65115394-65115893:65115967:+
VPS51	ENSG00000149823;AF:11:65096115:65096478-65096998:65096753:65096811-65096998:+	-0.183479	0.0304695	-0.148794	0.0384615	0.0344655	AF	ENSG00000149823	11:65096115:65096478-65096998:65096753:65096811-65096998:+
VPS51	ENSG00000149823;AF:11:65096159:65096478-65096998:65096753:65096811-65096998:+	-0.19459	0.0044955	-0.119115	0.00899101	0.00674326	AF	ENSG00000149823	11:65096159:65096478-65096998:65096753:65096811-65096998:+
VPS51	ENSG00000149823;AF:11:65096214:65096478-65096998:65096753:65096811-65096998:+	-0.0947663	0.010989	-0.0558728	0.034965	0.022977	AF	ENSG00000149823	11:65096214:65096478-65096998:65096753:65096811-65096998:+
VPS51	ENSG00000149823;AF:11:65096227:65096478-65096998:65096753:65096811-65096998:+	-0.249466	0.00699301	-0.121069	0.033966	0.0204795	AF	ENSG00000149823	11:65096227:65096478-65096998:65096753:65096811-65096998:+
FXYD4	ENSG00000150201;SE:10:43372772-43373515:43373783-43374470:+	0.446475	0.046953	0.562496	0.026973	0.036963	SE	ENSG00000150201	10:43372772-43373515:43373783-43374470:+
FXYD4	ENSG00000150201;SE:10:43374639-43375499:43375573-43375695:+	0.385441	0.0324675	0.31823	0.0384615	0.0354645	SE	ENSG00000150201	10:43374639-43375499:43375573-43375695:+
DCUN1D2	ENSG00000150401;SE:13:113480743-113483840:113484056-113490667:-	0.246563	0.0514486	0.226736	0.043956	0.0477023	SE	ENSG00000150401	13:113480743-113483840:113484056-113490667:-
MIA2	ENSG00000150527;A5:14:39291111-39293271:39291096-39293271:+	-0.0930616	0.035964	-0.121141	0.024975	0.0304695	A5	ENSG00000150527	14:39291111-39293271:39291096-39293271:+
MIA2	ENSG00000150527;AF:14:39265292:39265421-39276934:39267124:39267522-39276934:+	0.208986	0.0434565	0.345223	0.027972	0.0357143	AF	ENSG00000150527	14:39265292:39265421-39276934:39267124:39267522-39276934:+
MIA2	ENSG00000150527;AF:14:39265292:39265421-39276934:39267146:39267522-39276934:+	-0.468672	0.00999001	-0.368252	0.024975	0.0174825	AF	ENSG00000150527	14:39265292:39265421-39276934:39267146:39267522-39276934:+
MIA2	ENSG00000150527;AF:14:39265968:39266527-39276934:39267124:39267522-39276934:+	0.125489	0.0709291	0.273807	0.013986	0.0424575	AF	ENSG00000150527	14:39265968:39266527-39276934:39267124:39267522-39276934:+
MIA2	ENSG00000150527;AF:14:39265968:39266527-39276934:39267146:39267522-39276934:+	-0.368164	0.00749251	-0.226637	0.018981	0.0132368	AF	ENSG00000150527	14:39265968:39266527-39276934:39267146:39267522-39276934:+
MIA2	ENSG00000150527;AL:14:39348977-39350098:39351395:39348977-39386885:39388513:+	0.873652	0.013986	0.463282	0.0799201	0.046953	AL	ENSG00000150527	14:39348977-39350098:39351395:39348977-39386885:39388513:+
PDCD4	ENSG00000150593;A3:10:110876070-110881233:110876070-110881275:+	-0.0707755	0.027972	0.0532454	0.048951	0.0384615	A3	ENSG00000150593	10:110876070-110881233:110876070-110881275:+
CCT5	ENSG00000150753;A5:5:10250445-10254145:10250045-10254145:+	0.0277092	0.0364635	0.0295516	0.028971	0.0327173	A5	ENSG00000150753	5:10250445-10254145:10250045-10254145:+
CCT5	ENSG00000150753;AF:5:10249929:10250045-10254145:10250309:10250445-10254145:+	-0.0297346	0.025974	-0.0253151	0.0284715	0.0272228	AF	ENSG00000150753	5:10249929:10250045-10254145:10250309:10250445-10254145:+
NKAPD1	ENSG00000150776;SE:11:112074358-112074887:112074916-112075567:+	0.230427	0.0559441	0.277212	0.0394605	0.0477023	SE	ENSG00000150776	11:112074358-112074887:112074916-112075567:+
PTS	ENSG00000150787;AF:11:112226367:112226526-112228594:112228273:112228358-112228594:+	-0.205038	0.016983	-0.286654	0.013986	0.0154845	AF	ENSG00000150787	11:112226367:112226526-112228594:112228273:112228358-112228594:+
PTS	ENSG00000150787;AF:11:112226369:112226526-112228594:112228273:112228358-112228594:+	-0.431892	0.030969	-0.423443	0.0454545	0.0382118	AF	ENSG00000150787	11:112226369:112226526-112228594:112228273:112228358-112228594:+
PTS	ENSG00000150787;AF:11:112226432:112226526-112228594:112228273:112228358-112228594:+	-0.314496	0.0354645	-0.315077	0.0394605	0.0374625	AF	ENSG00000150787	11:112226432:112226526-112228594:112228273:112228358-112228594:+
ABCB9	ENSG00000150967;AF:12:122946222-122947476:122948571:122946222-122948624:122949312:-	-0.605291	0.0754246	-1	0	0.0377123	AF	ENSG00000150967	12:122946222-122947476:122948571:122946222-122948624:122949312:-
ABCB9	ENSG00000150967;AF:12:122960322-122966287:122966509:122960322-122974715:122975205:-	0.574333	0.0474525	0.576843	0.038961	0.0432068	AF	ENSG00000150967	12:122960322-122966287:122966509:122960322-122974715:122975205:-
ABCB9	ENSG00000150967;MX:12:122940284-122940807:122940995-122946025:122940284-122944391:122944519-122946025:-	0.594263	0.038961	0.606805	0.026973	0.032967	MX	ENSG00000150967	12:122940284-122940807:122940995-122946025:122940284-122944391:122944519-122946025:-
UBC	ENSG00000150991;AF:12:124913774-124914005:124914074:124913774-124914587:124915147:-	0.0151576	0.047952	0.0199196	0.0434565	0.0457043	AF	ENSG00000150991	12:124913774-124914005:124914074:124913774-124914587:124915147:-
DLG5	ENSG00000151208;SE:10:77820018-77821082:77822101-77824384:-	0.262608	0.00599401	0.128333	0.0364635	0.0212288	SE	ENSG00000151208	10:77820018-77821082:77822101-77824384:-
TEX30	ENSG00000151287;SE:13:102769541-102770012:102770086-102773682:-	0.256269	0.0024975	0.156625	0.014985	0.00874126	SE	ENSG00000151287	13:102769541-102770012:102770086-102773682:-
TMEM18	ENSG00000151353;AF:2:675630-675758:676162:675630-676574:676704:-	-0.103483	0.0134865	-0.131318	0.00949051	0.0114885	AF	ENSG00000151353	2:675630-675758:676162:675630-676574:676704:-
TMEM18	ENSG00000151353;AF:2:675630-675758:676162:675630-677289:677439:-	-0.235807	0.00749251	-0.350131	0.00499501	0.00624376	AF	ENSG00000151353	2:675630-675758:676162:675630-677289:677439:-
NDUFC2	ENSG00000151366;SE:11:78070036-78072998:78073072-78079579:-	-0.0911134	0.0394605	-0.0898193	0.0394605	0.0394605	SE	ENSG00000151366	11:78070036-78072998:78073072-78079579:-
ACAD8	ENSG00000151498;SE:11:134253709-134258515:134258624-134259008:+	0.512592	0.043956	0.427904	0.0474525	0.0457043	SE	ENSG00000151498	11:134253709-134258515:134258624-134259008:+
THYN1	ENSG00000151500;AF:11:134252916-134253227:134253248:134252916-134253299:134253370:-	0.120398	0.032967	0.16077	0.0224775	0.0277223	AF	ENSG00000151500	11:134252916-134253227:134253248:134252916-134253299:134253370:-
QDPR	ENSG00000151552;SE:4:17487236-17490662:17490745-17501719:-	-0.427861	0.0294705	-0.33037	0.0264735	0.027972	SE	ENSG00000151552	4:17487236-17490662:17490745-17501719:-
AMN1	ENSG00000151743;A5:12:31709425-31728971:31709425-31728991:-	0.228756	0.0574426	0.29408	0.0374625	0.0474525	A5	ENSG00000151743	12:31709425-31728971:31709425-31728991:-
NBAS	ENSG00000151779;SE:2:15190403-15218773:15218968-15232422:-	0.240269	0.042957	0.194244	0.0559441	0.0494505	SE	ENSG00000151779	2:15190403-15218773:15218968-15232422:-
GUF1	ENSG00000151806;SE:4:44694513-44695615:44695734-44697408:+	0.290102	0.033966	0.188617	0.0514486	0.0427073	SE	ENSG00000151806	4:44694513-44695615:44695734-44697408:+
PARP8	ENSG00000151883;AF:5:50666761:50667186-50668071:50667557:50667601-50668071:+	-0.148786	0.033966	-0.0924591	0.0584416	0.0462038	AF	ENSG00000151883	5:50666761:50667186-50668071:50667557:50667601-50668071:+
PARP8	ENSG00000151883;AF:5:50666979:50667186-50668071:50667557:50667601-50668071:+	0.267108	0.026973	0.254074	0.023976	0.0254745	AF	ENSG00000151883	5:50666979:50667186-50668071:50667557:50667601-50668071:+
GFRA1	ENSG00000151892;AF:10:116272275-116272561:116272643:116272275-116272868:116273033:-	-0.0728727	0.011988	0.03828	0.0354645	0.0237263	AF	ENSG00000151892	10:116272275-116272561:116272643:116272275-116272868:116273033:-
GFRA1	ENSG00000151892;AF:10:116272275-116272561:116272643:116272275-116273163:116273284:-	-0.0341952	0.0639361	0.0824222	0.015984	0.03996	AF	ENSG00000151892	10:116272275-116272561:116272643:116272275-116273163:116273284:-
GFRA1	ENSG00000151892;AF:10:116272275-116272868:116273033:116272275-116273163:116273284:-	0.0726779	0.0174825	0.0299363	0.047952	0.0327173	AF	ENSG00000151892	10:116272275-116272868:116273033:116272275-116273163:116273284:-
GFRA1	ENSG00000151892;SE:10:116125557-116211631:116211645-116269503:-	0.129276	0.001998	0.0407915	0.0374625	0.0197303	SE	ENSG00000151892	10:116125557-116211631:116211645-116269503:-
TIAL1	ENSG00000151923;SE:10:119580010-119580471:119580846-119581922:-	0.0417443	0.0519481	0.0552557	0.0284715	0.0402098	SE	ENSG00000151923	10:119580010-119580471:119580846-119581922:-
MZT2B	ENSG00000152082;A5:2:130181830-130182627:130181797-130182627:+	0.0952396	0.0234765	0.0472728	0.0689311	0.0462038	A5	ENSG00000152082	2:130181830-130182627:130181797-130182627:+
FAM168B	ENSG00000152102;A5:2:131082657-131093214:131082657-131093332:-	0.253337	0.003996	0.155381	0.00899101	0.00649351	A5	ENSG00000152102	2:131082657-131093214:131082657-131093332:-
POC5	ENSG00000152359;AF:5:75707875-75712376:75712455:75707875-75717306:75717448:-	-1	0	-1	0	0	AF	ENSG00000152359	5:75707875-75712376:75712455:75707875-75717306:75717448:-
POC5	ENSG00000152359;MX:5:75705787-75707737:75707875-75717306:75705787-75712854:75712951-75717306:-	0.429911	0.0354645	0.547409	0.0194805	0.0274725	MX	ENSG00000152359	5:75705787-75707737:75707875-75717306:75705787-75712854:75712951-75717306:-
XRCC4	ENSG00000152422;A5:5:83077662-83104910:83077615-83104910:+	-0.149078	0.0544456	-0.168453	0.03996	0.0472028	A5	ENSG00000152422	5:83077662-83104910:83077615-83104910:+
ZNF256	ENSG00000152454;SE:19:57942647-57943934:57944060-57947442:-	0.268136	0.0519481	0.287965	0.046953	0.0494505	SE	ENSG00000152454	19:57942647-57943934:57944060-57947442:-
MBNL1	ENSG00000152601;SE:3:152447773-152455542:152455577-152456267:+	0.2148	0.0204795	0.10556	0.0769231	0.0487013	SE	ENSG00000152601	3:152447773-152455542:152455577-152456267:+
NADK2	ENSG00000152620;AF:5:36227565-36241359:36241391:36227565-36241499:36241798:-	-0.27231	0.00999001	-0.202872	0.012987	0.0114885	AF	ENSG00000152620	5:36227565-36241359:36241391:36227565-36241499:36241798:-
NADK2	ENSG00000152620;AF:5:36227565-36241359:36241391:36227565-36241963:36242106:-	-0.716818	0.021978	-0.466536	0.0324675	0.0272228	AF	ENSG00000152620	5:36227565-36241359:36241391:36227565-36241963:36242106:-
NADK2	ENSG00000152620;AF:5:36227565-36241359:36241391:36227565-36242096:36242142:-	-0.622466	0.00549451	-0.399871	0.0294705	0.0174825	AF	ENSG00000152620	5:36227565-36241359:36241391:36227565-36242096:36242142:-
NADK2	ENSG00000152620;AF:5:36227565-36241359:36241391:36227565-36242096:36242279:-	-0.699965	0.014985	-0.502866	0.015984	0.0154845	AF	ENSG00000152620	5:36227565-36241359:36241391:36227565-36242096:36242279:-
SLC30A6	ENSG00000152683;MX:2:32165903-32171287:32171373-32192336:32165903-32184273:32184338-32192336:+	0.360089	0.0364635	0.475282	0.026973	0.0317183	MX	ENSG00000152683	2:32165903-32171287:32171373-32192336:32165903-32184273:32184338-32192336:+
SAR1B	ENSG00000152700;A5:5:134612756-134613010:134612756-134613014:-	-0.448825	0.028971	-0.854768	0.003996	0.0164835	A5	ENSG00000152700	5:134612756-134613010:134612756-134613014:-
HNRNPDL	ENSG00000152795;SE:4:82424883-82425563:82425667-82426037:-	-0.0217578	0.0674326	-0.0294902	0.0264735	0.046953	SE	ENSG00000152795	4:82424883-82425563:82425667-82426037:-
CARHSP1	ENSG00000153048;AF:16:8859335-8861666:8861713:8859335-8867252:8867428:-	-0.423412	0	-0.0849795	0.047952	0.023976	AF	ENSG00000153048	16:8859335-8861666:8861713:8859335-8867252:8867428:-
CARHSP1	ENSG00000153048;AF:16:8859335-8861666:8861713:8859335-8868966:8869009:-	-0.0653073	0.0414585	0.054312	0.0584416	0.04995	AF	ENSG00000153048	16:8859335-8861666:8861713:8859335-8868966:8869009:-
CARHSP1	ENSG00000153048;AF:16:8859335-8867252:8867428:8859335-8867707:8867887:-	0.230542	0.0554446	0.256869	0.028971	0.0422078	AF	ENSG00000153048	16:8859335-8867252:8867428:8859335-8867707:8867887:-
CARHSP1	ENSG00000153048;SE:16:8859335-8860105:8860309-8861642:-	-0.338924	0.02997	-0.25806	0.037962	0.033966	SE	ENSG00000153048	16:8859335-8860105:8860309-8861642:-
BCL2L11	ENSG00000153094;AF:2:111120914:111121188-111123733:111122670:111122923-111123733:+	-0.405608	0.014985	-0.389465	0.0164835	0.0157343	AF	ENSG00000153094	2:111120914:111121188-111123733:111122670:111122923-111123733:+
BCL2L11	ENSG00000153094;AF:2:111120929:111121188-111123733:111122670:111122923-111123733:+	-0.363034	0.00749251	-0.158171	0.0564436	0.031968	AF	ENSG00000153094	2:111120929:111121188-111123733:111122670:111122923-111123733:+
CAST	ENSG00000153113;AF:5:96529821:96529880-96675539:96663053:96663166-96675539:+	0.767706	0.020979	0.767706	0.0214785	0.0212288	AF	ENSG00000153113	5:96529821:96529880-96675539:96663053:96663166-96675539:+
CAST	ENSG00000153113;AF:5:96662203:96662497-96675539:96663053:96663166-96675539:+	0.427359	0.0114885	0.427359	0.0134865	0.0124875	AF	ENSG00000153113	5:96662203:96662497-96675539:96663053:96663166-96675539:+
CAST	ENSG00000153113;AF:5:96662237:96662497-96675539:96663053:96663166-96675539:+	0.372213	0.033966	0.372213	0.0184815	0.0262238	AF	ENSG00000153113	5:96662237:96662497-96675539:96663053:96663166-96675539:+
CAST	ENSG00000153113;AF:5:96662423:96662497-96675539:96663053:96663166-96675539:+	0.668077	0.0674326	0.668077	0.014985	0.0412088	AF	ENSG00000153113	5:96662423:96662497-96675539:96663053:96663166-96675539:+
CAST	ENSG00000153113;AF:5:96662428:96662497-96675539:96663053:96663166-96675539:+	0.600815	0.0174825	0.600815	0.026973	0.0222278	AF	ENSG00000153113	5:96662428:96662497-96675539:96663053:96663166-96675539:+
CAST	ENSG00000153113;AF:5:96662475:96662497-96675539:96663000:96663166-96675539:+	-0.273442	0.0314685	-0.207564	0.0414585	0.0364635	AF	ENSG00000153113	5:96662475:96662497-96675539:96663000:96663166-96675539:+
CAST	ENSG00000153113;AF:5:96662475:96662497-96675539:96663053:96663166-96675539:+	0.349376	0.033966	0.349376	0.0224775	0.0282218	AF	ENSG00000153113	5:96662475:96662497-96675539:96663053:96663166-96675539:+
CAST	ENSG00000153113;AF:5:96695785:96695907-96722639:96702806:96702915-96722639:+	-0.270424	0.0354645	-0.242155	0.046953	0.0412088	AF	ENSG00000153113	5:96695785:96695907-96722639:96702806:96702915-96722639:+
ASAP1	ENSG00000153317;SE:8:130159964-130160785:130160793-130167536:-	-0.252171	0.045954	-0.309728	0.017982	0.031968	SE	ENSG00000153317	8:130159964-130160785:130160793-130167536:-
ING1	ENSG00000153487;AF:13:110713460:110713586-110719229:110714982:110716008-110719229:+	-0.186224	0.0314685	-0.124122	0.0659341	0.0487013	AF	ENSG00000153487	13:110713460:110713586-110719229:110714982:110716008-110719229:+
UBP1	ENSG00000153560;SE:3:33402904-33408690:33408797-33409236:-	0.075103	0.047952	0.10071	0.0134865	0.0307193	SE	ENSG00000153560	3:33402904-33408690:33408797-33409236:-
MSI2	ENSG00000153944;AF:17:57255851:57255981-57257098:57256534:57256804-57257098:+	0.0672906	0.0699301	0.139894	0.0164835	0.0432068	AF	ENSG00000153944	17:57255851:57255981-57257098:57256534:57256804-57257098:+
PPP2R5E	ENSG00000154001;A5:14:63376108-63382056:63376108-63382071:-	-0.121854	0.0214785	-0.0689269	0.0624376	0.041958	A5	ENSG00000154001	14:63376108-63382056:63376108-63382071:-
CABYR	ENSG00000154040;A3:18:24156999-24159472:24156999-24159943:+	0.5	0.0434565	0.5	0.0514486	0.0474525	A3	ENSG00000154040	18:24156999-24159472:24156999-24159943:+
NEIL2	ENSG00000154328;SE:8:11769791-11770174:11770335-11771446:+	-0.22683	0.038961	-0.192094	0.0574426	0.0482018	SE	ENSG00000154328	8:11769791-11770174:11770335-11771446:+
ENAH	ENSG00000154380;AF:1:225567414-225580167:225580257:225567414-225652686:225653045:-	-0.492662	0.0024975	-0.110245	0.0539461	0.0282218	AF	ENSG00000154380	1:225567414-225580167:225580257:225567414-225652686:225653045:-
ENAH	ENSG00000154380;SE:1:225501070-225504991:225505053-225507951:-	-0.157636	0.0144855	-0.0793398	0.0524476	0.0334665	SE	ENSG00000154380	1:225501070-225504991:225505053-225507951:-
DIPK1A	ENSG00000154511;SE:1:92844195-92847183:92847359-92850848:-	0.321939	0.0374625	0.296529	0.0554446	0.0464535	SE	ENSG00000154511	1:92844195-92847183:92847359-92850848:-
ELOC	ENSG00000154582;AF:8:73959818-73970579:73970637:73959818-73972042:73972186:-	0.473928	0.0234765	0.458328	0.0274725	0.0254745	AF	ENSG00000154582	8:73959818-73970579:73970637:73959818-73972042:73972186:-
ELOC	ENSG00000154582;AF:8:73959818-73970579:73970637:73959818-73972077:73972247:-	0.12304	0.020979	0.129343	0.0234765	0.0222278	AF	ENSG00000154582	8:73959818-73970579:73970637:73959818-73972077:73972247:-
ELOC	ENSG00000154582;AF:8:73959818-73970579:73970637:73959818-73972245:73972287:-	0.180329	0.037962	0.249445	0.018981	0.0284715	AF	ENSG00000154582	8:73959818-73970579:73970637:73959818-73972245:73972287:-
ELOC	ENSG00000154582;AL:8:73939169:73941605-73955911:73946264:73946820-73955911:-	-0.473928	0.0234765	-0.458328	0.0274725	0.0254745	AL	ENSG00000154582	8:73939169:73941605-73955911:73946264:73946820-73955911:-
ELOC	ENSG00000154582;SE:8:73959818-73964487:73964625-73970579:-	-0.0950691	0.021978	-0.0832494	0.043956	0.032967	SE	ENSG00000154582	8:73959818-73964487:73964625-73970579:-
MPPE1	ENSG00000154889;AL:18:11897036:11897120-11905738:11902749:11902856-11905738:-	-0.5	0.0484515	-1	0	0.0242258	AL	ENSG00000154889	18:11897036:11897120-11905738:11902749:11902856-11905738:-
ATP6V1C1	ENSG00000155097;SE:8:103021225-103040798:103040968-103042340:+	-0.0467912	0.0739261	0.113764	0.0164835	0.0452048	SE	ENSG00000155097	8:103021225-103040798:103040968-103042340:+
PIP4P2	ENSG00000155099;A3:8:91021422-91040644:91021404-91040644:-	-0.159652	0.0354645	-0.152851	0.036963	0.0362138	A3	ENSG00000155099	8:91021422-91040644:91021404-91040644:-
MMS19	ENSG00000155229;SE:10:97459282-97459362:97459505-97459659:-	-0.442649	0.043956	-0.694964	0.0114885	0.0277223	SE	ENSG00000155229	10:97459282-97459362:97459505-97459659:-
MMS19	ENSG00000155229;SE:10:97459282-97459362:97459526-97459659:-	-0.158091	0.0204795	-0.113545	0.0264735	0.0234765	SE	ENSG00000155229	10:97459282-97459362:97459526-97459659:-
ZFYVE27	ENSG00000155256;SE:10:97738674-97748269:97748364-97749474:+	0.916334	0.0104895	0.598784	0.0694306	0.03996	SE	ENSG00000155256	10:97738674-97748269:97748364-97749474:+
RHOC	ENSG00000155366;AF:1:112703806-112704939:112704997:112703806-112707078:112707159:-	-0.825873	0.00599401	-0.246416	0.0854146	0.0457043	AF	ENSG00000155366	1:112703806-112704939:112704997:112703806-112707078:112707159:-
RHOC	ENSG00000155366;SE:1:112703806-112705100:112705168-112707078:-	-0.0238229	0.0324675	0.0152791	0.041958	0.0372128	SE	ENSG00000155366	1:112703806-112705100:112705168-112707078:-
LARP1	ENSG00000155506;A3:5:154804307-154804774:154804307-154804861:+	-0.724199	0.0609391	-0.692617	0.031968	0.0464535	A3	ENSG00000155506	5:154804307-154804774:154804307-154804861:+
LARP1	ENSG00000155506;AF:5:154712902:154713130-154790325:154755575:154756193-154790325:+	-0.227113	0.003996	-0.125404	0.013986	0.00899101	AF	ENSG00000155506	5:154712902:154713130-154790325:154755575:154756193-154790325:+
CNOT8	ENSG00000155508;A5:5:154858543-154858639:154858525-154858639:+	0.268429	0.00949051	0.150199	0.0589411	0.0342158	A5	ENSG00000155508	5:154858543-154858639:154858525-154858639:+
CNOT8	ENSG00000155508;SE:5:154858768-154863207:154863395-154865192:+	-0.0725187	0.025974	-0.0550117	0.0584416	0.0422078	SE	ENSG00000155508	5:154858768-154863207:154863395-154865192:+
NUP205	ENSG00000155561;A5:7:135606226-135606751:135606210-135606751:+	0.199808	0.0134865	0.0988683	0.0524476	0.032967	A5	ENSG00000155561	7:135606226-135606751:135606210-135606751:+
NUP205	ENSG00000155561;SE:7:135598207-135598797:135598896-135600870:+	-0.198897	0.0164835	-0.102164	0.0499501	0.0332168	SE	ENSG00000155561	7:135598207-135598797:135598896-135600870:+
TMEM237	ENSG00000155755;A3:2:201639050-201640893:201639045-201640893:-	-0.105977	0.0509491	-0.260496	0.00799201	0.0294705	A3	ENSG00000155755	2:201639050-201640893:201639045-201640893:-
TMEM237	ENSG00000155755;AF:2:201640924-201642609:201642692:201640924-201643359:201643484:-	-0.105977	0.0509491	-0.260496	0.00799201	0.0294705	AF	ENSG00000155755	2:201640924-201642609:201642692:201640924-201643359:201643484:-
TMBIM4	ENSG00000155957;AF:12:66153448-66168915:66169511:66153448-66169855:66169998:-	0.157312	0.0224775	0.102502	0.0624376	0.0424575	AF	ENSG00000155957	12:66153448-66168915:66169511:66153448-66169855:66169998:-
MCU	ENSG00000156026;SE:10:72692301-72708283:72708356-72715111:+	-0.83759	0.041958	-0.904549	0.0414585	0.0417083	SE	ENSG00000156026	10:72692301-72708283:72708356-72715111:+
MCU	ENSG00000156026;SE:10:72715902-72736485:72736571-72834359:+	0.83759	0.041958	0.904549	0.0414585	0.0417083	SE	ENSG00000156026	10:72715902-72736485:72736571-72834359:+
SFXN2	ENSG00000156398;AL:10:102727157-102727675:102727702:102727157-102728431:102728576:+	-0.38179	0.00499501	-0.173667	0.0499501	0.0274725	AL	ENSG00000156398	10:102727157-102727675:102727702:102727157-102728431:102728576:+
SFXN2	ENSG00000156398;AL:10:102727157-102727675:102727769:102727157-102728431:102728503:+	-0.742085	0.037962	-0.718681	0.0274725	0.0327173	AL	ENSG00000156398	10:102727157-102727675:102727769:102727157-102728431:102728503:+
SFXN2	ENSG00000156398;SE:10:102714681-102716589:102716711-102726612:+	-0.0919417	0.0134865	-0.0976077	0.0134865	0.0134865	SE	ENSG00000156398	10:102714681-102716589:102716711-102726612:+
ATP5MJ	ENSG00000156411;MX:14:103915189-103918005:103918124-103921470:103915189-103920940:103921208-103921470:-	0.160623	0.0424575	0.296872	0.00899101	0.0257243	MX	ENSG00000156411	14:103915189-103918005:103918124-103921470:103915189-103920940:103921208-103921470:-
UQCRB	ENSG00000156467;A3:8:96231515-96231774:96231132-96231774:-	0.0507613	0.0154845	0.0324983	0.024975	0.0202298	A3	ENSG00000156467	8:96231515-96231774:96231132-96231774:-
UQCRB	ENSG00000156467;SE:8:96233227-96234423:96234536-96235512:-	-0.0266648	0.026973	-0.0341236	0.018981	0.022977	SE	ENSG00000156467	8:96233227-96234423:96234536-96235512:-
RPL30	ENSG00000156482;AF:8:98045399-98045508:98045546:98045399-98045715:98046469:-	0.124444	0.0699301	0.229686	0.00999001	0.03996	AF	ENSG00000156482	8:98045399-98045508:98045546:98045399-98045715:98046469:-
EEF1A1	ENSG00000156508;RI:6:73518932:73519228-73519337:73519516:-	-0.134393	0.001998	-0.0278723	0.0789211	0.0404595	RI	ENSG00000156508	6:73518932:73519228-73519337:73519516:-
NPTN	ENSG00000156642;A3:15:73592137-73633125:73592069-73633125:-	-0.0514894	0.043956	-0.0628843	0.036963	0.0404595	A3	ENSG00000156642	15:73592137-73633125:73592069-73633125:-
KAT6B	ENSG00000156650;RI:10:74981787:74981928-74985080:74985241:+	-0.404603	0.0464535	-0.414437	0.018981	0.0327173	RI	ENSG00000156650	10:74981787:74981928-74985080:74985241:+
PHKG2	ENSG00000156873;AF:16:30748293:30748418-30748803:30748440:30748490-30748803:+	-0.0927357	0.0364635	-0.0609768	0.0549451	0.0457043	AF	ENSG00000156873	16:30748293:30748418-30748803:30748440:30748490-30748803:+
PHKG2	ENSG00000156873;AF:16:30748293:30748418-30748803:30748443:30748490-30748803:+	-0.178571	0.0194805	-0.0945526	0.0594406	0.0394605	AF	ENSG00000156873	16:30748293:30748418-30748803:30748443:30748490-30748803:+
EIF4A2	ENSG00000156976;A3:3:186783639-186784429:186783639-186784432:+	-0.0487477	0.0284715	-0.100415	0.00899101	0.0187313	A3	ENSG00000156976	3:186783639-186784429:186783639-186784432:+
EIF4A2	ENSG00000156976;SE:3:186787882-186788310:186788416-186789125:+	-0.0771773	0.010989	-0.0498246	0.0274725	0.0192308	SE	ENSG00000156976	3:186787882-186788310:186788416-186789125:+
EIF4A2	ENSG00000156976;SE:3:186787882-186788310:186788420-186789125:+	-0.0531693	0.020979	-0.0489393	0.023976	0.0224775	SE	ENSG00000156976	3:186787882-186788310:186788420-186789125:+
TATDN2	ENSG00000157014;A5:3:10279063-10279221:10279034-10279221:+	0.0815073	0.0574426	0.103288	0.023976	0.0407093	A5	ENSG00000157014	3:10279063-10279221:10279034-10279221:+
NTAN1	ENSG00000157045;SE:16:15047920-15047997:15048099-15055891:-	-0.0994613	0.02997	-0.193178	0.00799201	0.018981	SE	ENSG00000157045	16:15047920-15047997:15048099-15055891:-
RBPMS	ENSG00000157110;AF:8:30384479:30385158-30474779:30385203:30385390-30474779:+	-0.221972	0.0364635	-0.15408	0.043956	0.0402098	AF	ENSG00000157110	8:30384479:30385158-30474779:30385203:30385390-30474779:+
RBPMS	ENSG00000157110;AF:8:30558181:30558956-30566257:30564367:30564452-30566257:+	0.768047	0.01998	0.32924	0.0674326	0.0437063	AF	ENSG00000157110	8:30558181:30558956-30566257:30564367:30564452-30566257:+
TMEM171	ENSG00000157111;A3:5:73128531-73131538:73128531-73131541:+	-0.876034	0.0304695	-0.70888	0.0509491	0.0407093	A3	ENSG00000157111	5:73128531-73131538:73128531-73131541:+
TSC22D3	ENSG00000157514;AF:X:107715950-107716315:107716545:107715950-107716690:107717135:-	-0.0559899	0.0534466	-0.091612	0.0254745	0.0394605	AF	ENSG00000157514	X:107715950-107716315:107716545:107715950-107716690:107717135:-
TSC22D3	ENSG00000157514;AF:X:107715950-107716315:107716545:107715950-107775100:107775787:-	-0.113222	0.024975	-0.171051	0.016983	0.020979	AF	ENSG00000157514	X:107715950-107716315:107716545:107715950-107775100:107775787:-
SLC37A3	ENSG00000157800;SE:7:140335504-140337284:140337349-140343412:-	0.269582	0.00499501	0.105143	0.0414585	0.0232268	SE	ENSG00000157800	7:140335504-140337284:140337349-140343412:-
PRXL2B	ENSG00000157870;AF:1:2586540:2586591-2587091:2586833:2586948-2587091:+	-0.597897	0.0344655	-0.597897	0.0544456	0.0444555	AF	ENSG00000157870	1:2586540:2586591-2587091:2586833:2586948-2587091:+
WIPI2	ENSG00000157954;A5:7:5229738-5230835:5229705-5230835:+	-0.0841589	0.016983	-0.0456359	0.0554446	0.0362138	A5	ENSG00000157954	7:5229738-5230835:5229705-5230835:+
ZFAND2B	ENSG00000158552;A3:2:219206845-219206967:219206845-219206970:+	0.204392	0.00549451	0.151146	0.010989	0.00824176	A3	ENSG00000158552	2:219206845-219206967:219206845-219206970:+
GPAT4	ENSG00000158669;SE:8:41609955-41610599:41610621-41610736:+	0.17225	0.0444555	0.136318	0.0519481	0.0482018	SE	ENSG00000158669	8:41609955-41610599:41610621-41610736:+
NIT1	ENSG00000158793;A5:1:161118225-161118786:161118178-161118786:+	-0.057537	0.0869131	-0.158279	0.00799201	0.0474525	A5	ENSG00000158793	1:161118225-161118786:161118178-161118786:+
NIT1	ENSG00000158793;A5:1:161118239-161118786:161118178-161118786:+	-0.128079	0.021978	-0.19227	0.002997	0.0124875	A5	ENSG00000158793	1:161118239-161118786:161118178-161118786:+
DEDD	ENSG00000158796;AF:1:161130847-161132391:161132466:161130847-161132551:161132668:-	-0.125972	0.0164835	-0.061048	0.0759241	0.0462038	AF	ENSG00000158796	1:161130847-161132391:161132466:161130847-161132551:161132668:-
B4GALT3	ENSG00000158850;A3:1:161176095-161176434:161176074-161176434:-	0.104976	0.0304695	0.105682	0.0294705	0.02997	A3	ENSG00000158850	1:161176095-161176434:161176074-161176434:-
CCAR2	ENSG00000158941;AF:8:22604791:22604842-22605736:22605038:22605418-22605736:+	-0.0789171	0.0619381	-0.159185	0.0114885	0.0367133	AF	ENSG00000158941	8:22604791:22604842-22605736:22605038:22605418-22605736:+
SON	ENSG00000159140;AL:21:33559775-33559877:33560667:33559775-33567157:33567467:+	0.582109	0.00599401	0.329075	0.0304695	0.0182318	AL	ENSG00000159140	21:33559775-33559877:33560667:33559775-33567157:33567467:+
SON	ENSG00000159140;SE:21:33546379-33549476:33555391-33557156:+	0.196438	0.00899101	0.0807024	0.048951	0.028971	SE	ENSG00000159140	21:33546379-33549476:33555391-33557156:+
ATP5MC1	ENSG00000159199;A5:17:48892910-48893409:48892840-48893409:+	0.0240248	0.032967	0.0186895	0.0424575	0.0377123	A5	ENSG00000159199	17:48892910-48893409:48892840-48893409:+
SNF8	ENSG00000159210;AF:17:48936242-48936855:48937054:48936242-48937109:48937118:-	0.0932314	0.0344655	0.170221	0.0044955	0.0194805	AF	ENSG00000159210	17:48936242-48936855:48937054:48936242-48937109:48937118:-
GPBP1L1	ENSG00000159592;SE:1:45661225-45685576:45685620-45686412:-	0.157628	0.0104895	0.13669	0.017982	0.0142358	SE	ENSG00000159592	1:45661225-45685576:45685620-45686412:-
CTBP1	ENSG00000159692;AF:4:1228343-1231108:1231144:1228343-1248916:1249118:-	0.303155	0.044955	0.571065	0.00499501	0.024975	AF	ENSG00000159692	4:1228343-1231108:1231144:1228343-1248916:1249118:-
CTBP1	ENSG00000159692;AF:4:1241519-1248661:1248740:1241519-1248916:1249112:-	0.0878051	0.018981	0.0538746	0.0499501	0.0344655	AF	ENSG00000159692	4:1241519-1248661:1248740:1241519-1248916:1249112:-
GNE	ENSG00000159921;SE:9:36246482-36249192:36249397-36276894:-	-1	0	-1	0.0394605	0.0197303	SE	ENSG00000159921	9:36246482-36249192:36249397-36276894:-
CALM3	ENSG00000160014;AF:19:46601074:46601176-46605827:46601236:46601437-46605827:+	0.0201116	0.0809191	0.0928764	0.0114885	0.0462038	AF	ENSG00000160014	19:46601074:46601176-46605827:46601236:46601437-46605827:+
CALM3	ENSG00000160014;AF:19:46601074:46601176-46605827:46601276:46601437-46605827:+	0.0645957	0.0494505	0.231364	0.002997	0.0262238	AF	ENSG00000160014	19:46601074:46601176-46605827:46601276:46601437-46605827:+
CALM3	ENSG00000160014;AF:19:46601074:46601176-46605827:46601309:46601437-46605827:+	0.113522	0.0414585	0.352645	0.0024975	0.021978	AF	ENSG00000160014	19:46601074:46601176-46605827:46601309:46601437-46605827:+
MIX23	ENSG00000160124;AF:3:122371800-122372983:122373022:122371800-122383148:122383227:-	0.476825	0.001998	0.466159	0.0014985	0.00174825	AF	ENSG00000160124	3:122371800-122372983:122373022:122371800-122383148:122383227:-
MIX23	ENSG00000160124;AF:3:122371800-122372983:122373022:122371800-122383174:122383231:-	0.11413	0.00749251	0.152645	0.002997	0.00524476	AF	ENSG00000160124	3:122371800-122372983:122373022:122371800-122383174:122383231:-
MIX23	ENSG00000160124;AL:3:122359629:122359827-122362968:122359862:122359919-122362968:-	-0.394021	0.0164835	-0.439089	0.0164835	0.0164835	AL	ENSG00000160124	3:122359629:122359827-122362968:122359862:122359919-122362968:-
PDXK	ENSG00000160209;AF:21:43719112:43719381-43734069:43733671:43733706-43734069:+	-0.237918	0.000999001	0.0562274	0.0659341	0.0334665	AF	ENSG00000160209	21:43719112:43719381-43734069:43733671:43733706-43734069:+
RRP1	ENSG00000160214;SE:21:43789762-43791016:43791056-43791350:+	0.086445	0.0364635	-0.0630562	0.0559441	0.0462038	SE	ENSG00000160214	21:43789762-43791016:43791056-43791350:+
AGPAT3	ENSG00000160216;AF:21:43865186:43865345-43903957:43882544:43882615-43903957:+	-0.344265	0.001998	-0.24671	0.0014985	0.00174825	AF	ENSG00000160216	21:43865186:43865345-43903957:43882544:43882615-43903957:+
LSS	ENSG00000160285;A5:21:46221975-46222630:46221975-46222663:-	-0.131144	0.00949051	-0.0722323	0.0424575	0.025974	A5	ENSG00000160285	21:46221975-46222630:46221975-46222663:-
LSS	ENSG00000160285;RI:21:46188446:46188821-46191076:46191235:-	-0.287347	0.0634366	-0.412406	0.0264735	0.044955	RI	ENSG00000160285	21:46188446:46188821-46191076:46191235:-
PRMT2	ENSG00000160310;AL:21:46649739-46652845:46652952:46649739-46658745:46659430:+	0.101113	0.0394605	0.106027	0.038961	0.0392108	AL	ENSG00000160310	21:46649739-46652845:46652952:46649739-46658745:46659430:+
PRMT2	ENSG00000160310;AL:21:46649739-46652845:46652952:46649739-46664295:46665117:+	0.106511	0.0669331	0.265004	0.00999001	0.0384615	AL	ENSG00000160310	21:46649739-46652845:46652952:46649739-46664295:46665117:+
DEDD2	ENSG00000160570;AL:19:42198598:42199829-42209700:42201714:42202072-42209700:-	0.569161	0.0639361	0.760961	0.0204795	0.0422078	AL	ENSG00000160570	19:42198598:42199829-42209700:42201714:42202072-42209700:-
ZBTB7B	ENSG00000160685;SE:1:155002943-155014015:155014093-155014655:+	0.10626	0.0184815	0.162881	0.00549451	0.011988	SE	ENSG00000160685	1:155002943-155014015:155014093-155014655:+
PAQR6	ENSG00000160781;RI:1:156245782:156245987-156246123:156246250:-	0.269756	0.00949051	0.218532	0.0144855	0.011988	RI	ENSG00000160781	1:156245782:156245987-156246123:156246250:-
SLC25A44	ENSG00000160785;AF:1:156193932:156194247-156199835:156199618:156199721-156199835:+	-0.725438	0.025974	-0.472369	0.0559441	0.040959	AF	ENSG00000160785	1:156193932:156194247-156199835:156199618:156199721-156199835:+
NBEAL2	ENSG00000160796;SE:3:47006449-47007066:47007155-47007241:+	0.211129	0.0114885	0.103274	0.045954	0.0287213	SE	ENSG00000160796	3:47006449-47007066:47007155-47007241:+
[truncated: 987 more rows]

## Sheet: MDAsh
Gene name	id	d1	p1	d2	p2	pval	AS_type	AS_ID	AS_Coord
DPM1	ENSG00000000419;SE:20:50940933-50941129:50941209-50942031:-	-0.0875496	0.0559441	-0.087552	0.0404595	0.0482018	SE	ENSG00000000419	20:50940933-50941129:50941209-50942031:-
NFYA	ENSG00000001167;SE:6:41079164-41080811:41080897-41084046:+	-0.137461	0.027972	-0.101579	0.0614386	0.0447053	SE	ENSG00000001167	6:41079164-41080811:41080897-41084046:+
CYP51A1	ENSG00000001630;AF:7:92131872-92134173:92134530:92131872-92134666:92134803:-	-0.0741097	0.0364635	-0.0811276	0.0334665	0.034965	AF	ENSG00000001630	7:92131872-92134173:92134530:92131872-92134666:92134803:-
MAD1L1	ENSG00000002822;AF:7:1816228-1829460:1829664:1816228-1872645:1872756:-	-0.436376	0.016983	-0.284607	0.0434565	0.0302198	AF	ENSG00000002822	7:1816228-1829460:1829664:1816228-1872645:1872756:-
MAD1L1	ENSG00000002822;SE:7:2219456-2220884:2221022-2222575:-	-0.0770434	0.043956	0.126024	0.0214785	0.0327173	SE	ENSG00000002822	7:2219456-2220884:2221022-2222575:-
ICA1	ENSG00000003147;A3:7:8232755-8235910:8232733-8235910:-	0.158554	0.032967	0.179471	0.0494505	0.0412088	A3	ENSG00000003147	7:8232755-8235910:8232733-8235910:-
ICA1	ENSG00000003147;A3:7:8232755-8235910:8232752-8235910:-	0.103755	0.0769231	-0.338922	0.001998	0.0394605	A3	ENSG00000003147	7:8232755-8235910:8232752-8235910:-
CFLAR	ENSG00000003402;AF:2:201116154:201116481-201133029:201129503:201130146-201133029:+	0.465828	0.01998	0.361076	0.031968	0.025974	AF	ENSG00000003402	2:201116154:201116481-201133029:201129503:201130146-201133029:+
ST7	ENSG00000004866;SE:7:117131960-117134124:117134192-117136081:+	-0.16951	0.016983	-0.148372	0.0274725	0.0222278	SE	ENSG00000004866	7:117131960-117134124:117134192-117136081:+
HCCS	ENSG00000004961;A5:X:11111518-11112019:11111423-11112019:+	0.175736	0.012987	0.168233	0.011988	0.0124875	A5	ENSG00000004961	X:11111518-11112019:11111423-11112019:+
FAM214B	ENSG00000005238;A5:9:35108737-35115671:35108737-35115805:-	-0.171236	0.0114885	-0.18843	0.00849151	0.00999001	A5	ENSG00000005238	9:35108737-35115671:35108737-35115805:-
FAM214B	ENSG00000005238;AF:9:35108737-35111269:35111423:35108737-35115805:35115896:-	-0.0413013	0.0779221	-0.12918	0.00949051	0.0437063	AF	ENSG00000005238	9:35108737-35111269:35111423:35108737-35115805:35115896:-
FAM214B	ENSG00000005238;AF:9:35108737-35112330:35112392:35108737-35115805:35115896:-	-0.0621712	0.044955	-0.0936683	0.023976	0.0344655	AF	ENSG00000005238	9:35108737-35112330:35112392:35108737-35115805:35115896:-
FAM214B	ENSG00000005238;RI:9:35107381:35107568-35108128:35108349:-	0.0593849	0.048951	0.0893846	0.025974	0.0374625	RI	ENSG00000005238	9:35107381:35107568-35108128:35108349:-
GCFC2	ENSG00000005436;A5:2:75701287-75702199:75701287-75702313:-	0.243605	0.022977	0.252704	0.022977	0.022977	A5	ENSG00000005436	2:75701287-75702199:75701287-75702313:-
ZNF195	ENSG00000005801;AL:11:3357927:3360565-3370975:3368821:3368855-3370975:-	0.209545	0.0384615	0.196122	0.0544456	0.0464535	AL	ENSG00000005801	11:3357927:3360565-3370975:3368821:3368855-3370975:-
ZNF195	ENSG00000005801;AL:11:3358945:3360565-3370975:3362568:3362602-3370975:-	0.692712	0.00749251	0.527377	0.02997	0.0187313	AL	ENSG00000005801	11:3358945:3360565-3370975:3362568:3362602-3370975:-
ZNF195	ENSG00000005801;AL:11:3358945:3360565-3370975:3368821:3368855-3370975:-	0.696132	0.00849151	0.536373	0.032967	0.0207293	AL	ENSG00000005801	11:3358945:3360565-3370975:3368821:3368855-3370975:-
ZNF195	ENSG00000005801;AL:11:3358945:3360565-3370975:3369241:3369502-3370975:-	0.613814	0.00849151	0.870231	0.0164835	0.0124875	AL	ENSG00000005801	11:3358945:3360565-3370975:3369241:3369502-3370975:-
ZFX	ENSG00000005889;SE:X:24152830-24161715:24161842-24172715:+	-0.500518	0.0274725	-0.39506	0.0564436	0.041958	SE	ENSG00000005889	X:24152830-24161715:24161842-24172715:+
REX1BD	ENSG00000006015;A5:19:18589683-18590854:18589077-18590854:+	-0.203784	0.00649351	-0.164835	0.00749251	0.00699301	A5	ENSG00000006015	19:18589683-18590854:18589077-18590854:+
REX1BD	ENSG00000006015;RI:19:18588995:18589077-18589413:18589683:+	-0.0941345	0.0264735	-0.139486	0.0644356	0.0454545	RI	ENSG00000006015	19:18588995:18589077-18589413:18589683:+
REX1BD	ENSG00000006015;SE:19:18589077-18589479:18589683-18590854:+	-0.0885672	0.028971	-0.160267	0.00899101	0.018981	SE	ENSG00000006015	19:18589077-18589479:18589683-18590854:+
AP2B1	ENSG00000006125;AL:17:35657791-35659764:35660120:35657791-35670857:35670898:+	-0.357353	0.00599401	-0.288098	0.011988	0.00899101	AL	ENSG00000006125	17:35657791-35659764:35660120:35657791-35670857:35670898:+
SPATA20	ENSG00000006282;SE:17:50548453-50548554:50548618-50548810:+	-0.157576	0.0114885	-0.0819387	0.0364635	0.023976	SE	ENSG00000006282	17:50548453-50548554:50548618-50548810:+
[truncated: 3,016 more rows]
